# Supplementary material for: Synthesis and crystal structure of catena-poly[[[aqua­{2-[(E)-(1-cyano-2-imino-2-meth­oxy­ethyl­idene)hydrazin­yl]benzene­sulfonato}­sodium]-di-μ-aqua] dihydrate]
Source: Acta Crystallogr E Crystallogr Commun. 2023 Apr 28;79(Pt 5):508–11. doi: 10.1107/S2056989023003602 (PMC10162073; doi:10.1107/S2056989023003602)
Supplement: Supplementary file 1 [file e-79-00508-sup1.cif]

##############################################################################
#                                                                            #
# This CIF contains the data in a paper accepted for publication in          #
# Acta Crystallographica Section E. It conforms to the requirements of       #
# Notes for Authors for Acta Crystallographica Section E, and has been       #
# peer reviewed under the auspices of the IUCr Commission on Journals.       #
#                                                                            #
# Full details of the Crystallographic Information File format               #
# are given in the paper "The Crystallographic Information File (CIF):       #
# a New Standard Archive File for Crystallography" by S. R. Hall, F. H.      #
# Allen and I. D. Brown [Acta Cryst. (1991), A47, 655-685].                  #
#                                                                            #
# The current version of the core CIF dictionary is obtainable from          #
# ftp://ftp.iucr.org/pub/cif_core.dic.                                       #
#                                                                            #
# Software is freely available for graphical display of the structure(s)     #
# in this CIF. For information consult the CIF software page                 #
# http://www.iucr.org/resources/cif/software.                                #
#                                                                            #
# This file may be used for bona fide research purposes within the           #
# scientific community so long as proper attribution is given to the journal # 
# article from which it was obtained.                                        #
#                                                                            #
##############################################################################
data_I
_audit_creation_method     'SHELXL-2019/1'
_chemical_name_systematic
;\
<i>catena</i>-Poly[[[aqua{2-[(<i>E</i>)-(1-cyano-2-imino-2-methoxyethylidene)\
hydrazinyl]benzenesulfonato}sodium]-di-\m-aqua] dihydrate]
;
_chemical_name_common     ?
_chemical_formula_moiety     'C10 H15 N4 Na O7 S, 2(H2 O)'
_chemical_formula_sum     'C10 H19 N4 Na O9 S'
_chemical_formula_iupac     '[Na (C10 H9 N4 O4 S) (H2 O)3], 2H2 O'
_chemical_formula_weight     394.34
_chemical_melting_point     ?
_space_group_crystal_system     monoclinic
_space_group_name_H-M_alt     'P 21/c'
_space_group_name_Hall     '-P 2ybc'
loop_
    _space_group_symop_operation_xyz
    'x, y, z'
    '-x, y+1/2, -z+1/2'
    '-x, -y, -z'
    'x, -y-1/2, z-1/2'
_cell_length_a     13.3305(5)
_cell_length_b     6.8212(3)
_cell_length_c     20.9547(8)
_cell_angle_alpha     90
_cell_angle_beta     106.6810(10)
_cell_angle_gamma     90
_cell_volume     1825.23(13)
_cell_formula_units_Z     4
_cell_measurement_reflns_used     9914
_cell_measurement_theta_min     3.15
_cell_measurement_theta_max     26.49
_cell_measurement_temperature     150(2)
_exptl_crystal_description     'needle'
_exptl_crystal_colour     'yellow'
_exptl_crystal_size_max     0.270
_exptl_crystal_size_mid     0.210
_exptl_crystal_size_min     0.100
_exptl_crystal_density_diffrn     1.435
_exptl_crystal_density_meas     ?
_exptl_crystal_density_method     ?
_exptl_crystal_F_000     824
_exptl_absorpt_coefficient_mu     0.251
_exptl_absorpt_correction_type     multi-scan
_exptl_absorpt_process_details
;
(<i>SADABS</i>; Krause <i>et al.</i>, 2015)
;
_exptl_absorpt_correction_T_min     0.926
_exptl_absorpt_correction_T_max     0.967
_diffrn_ambient_temperature     150(2)
_diffrn_source     ?
_diffrn_radiation_type     MoK\a
_diffrn_radiation_wavelength     0.71073
_diffrn_measurement_device_type     'Bruker APEXII CCD'
_diffrn_measurement_method     '\f and \w scans'
_diffrn_detector_area_resol_mean     ?
_diffrn_reflns_number     27710
_diffrn_reflns_av_R_equivalents     0.0206
_diffrn_reflns_av_unetI/netI     0.0115
_diffrn_reflns_theta_min     2.192
_diffrn_reflns_theta_max     26.528
_diffrn_reflns_theta_full     25.242
_diffrn_measured_fraction_theta_max     0.987
_diffrn_measured_fraction_theta_full     0.993
_diffrn_reflns_limit_h_min     -16
_diffrn_reflns_limit_h_max     16
_diffrn_reflns_limit_k_min     -8
_diffrn_reflns_limit_k_max     7
_diffrn_reflns_limit_l_min     -26
_diffrn_reflns_limit_l_max     26
_refine_special_details     ?
_reflns_number_total     3748
_reflns_number_gt     3389
_reflns_threshold_expression     'I > 2\s(I)'
_refine_ls_structure_factor_coef     Fsqd
_refine_ls_matrix_type     full
_refine_ls_R_factor_all     0.0321
_refine_ls_R_factor_gt     0.0280
_refine_ls_wR_factor_gt     0.0771
_refine_ls_wR_factor_ref     0.0808
_refine_ls_goodness_of_fit_ref     1.066
_refine_ls_restrained_S_all     1.066
_refine_ls_number_reflns     3748
_refine_ls_number_parameters     227
_refine_ls_number_restraints     0
_refine_ls_hydrogen_treatment     constr
_refine_ls_weighting_scheme     calc
_refine_ls_weighting_details
              'w=1/[\s^2^(Fo^2^)+(0.0397P)^2^+0.8377P] where P=(Fo^2^+2Fc^2^)/3'
_atom_sites_solution_hydrogens     mixed
_atom_sites_solution_primary     direct
_atom_sites_solution_secondary     difmap
_refine_ls_shift/su_max     0.001
_refine_ls_shift/su_mean     0.000
_refine_diff_density_max     0.346
_refine_diff_density_min     -0.362
_refine_ls_extinction_method     none
_refine_ls_extinction_coef     .
loop_
    _atom_type_symbol
    _atom_type_description
    _atom_type_scat_dispersion_real
    _atom_type_scat_dispersion_imag
    _atom_type_scat_source
    'C' 'C' 0.0033 0.0016
                         'International Tables Vol C Tables 4.2.6.8 and 6.1.1.4'
    'H' 'H' 0.0000 0.0000
                         'International Tables Vol C Tables 4.2.6.8 and 6.1.1.4'
    'N' 'N' 0.0061 0.0033
                         'International Tables Vol C Tables 4.2.6.8 and 6.1.1.4'
    'O' 'O' 0.0106 0.0060
                         'International Tables Vol C Tables 4.2.6.8 and 6.1.1.4'
    'S' 'S' 0.1246 0.1234
                         'International Tables Vol C Tables 4.2.6.8 and 6.1.1.4'
    'Na' 'Na' 0.0362 0.0249
                         'International Tables Vol C Tables 4.2.6.8 and 6.1.1.4'
_computing_data_collection
;
APEX2 (Bruker, 2007)
;
_computing_cell_refinement
;
SAINT (Bruker, 2007)
;
_computing_data_reduction
;
SAINT (Bruker, 2007)
;
_computing_structure_solution
;
SHELXS (Sheldrick, 2008)
;
_computing_structure_refinement
;
SHELXL2019 (Sheldrick, 2015)
;
_computing_molecular_graphics
;
ORTEP-3 for Windows (Farrugia, 2012)
;
_computing_publication_material
;
PLATON (Spek, 2020)
;
loop_
    _atom_site_type_symbol
    _atom_site_label
    _atom_site_fract_x
    _atom_site_fract_y
    _atom_site_fract_z
    _atom_site_U_iso_or_equiv
    _atom_site_adp_type
    _atom_site_calc_flag
    _atom_site_occupancy
    _atom_site_disorder_assembly
    _atom_site_disorder_group
    Na Na1 0.01633(4) 0.24885(7) 0.50226(3) 0.02094(13) Uani d 1 . .
    S S1 0.24044(2) 0.24765(4) 0.43523(2) 0.01763(9) Uani d 1 . .
    O O1 0.64543(8) 0.03548(17) 0.26660(5) 0.0316(2) Uani d 1 . .
    O O2 0.16843(7) 0.18478(17) 0.47128(5) 0.0312(2) Uani d 1 . .
    O O3 0.21772(7) 0.44290(14) 0.40648(5) 0.0250(2) Uani d 1 . .
    O O4 0.24943(7) 0.10353(15) 0.38547(5) 0.0292(2) Uani d 1 . .
    O O5 0.05048(7) 0.95638(15) 0.31489(4) 0.0259(2) Uani d 1 . .
    H H5A 0.111073 1.003570 0.332701 0.039 Uiso d 1 . .
    H H5B 0.026423 0.994300 0.274741 0.039 Uiso d 1 . .
    O O6 0.02512(8) 0.55977(15) 0.31795(5) 0.0278(2) Uani d 1 . .
    H H6A 0.036537 0.682516 0.319429 0.042 Uiso d 1 . .
    H H6B 0.083707 0.512606 0.340269 0.042 Uiso d 1 . .
    O O7 -0.05415(7) 0.00275(14) 0.41756(4) 0.0214(2) Uani d 1 . .
    H H7A -0.029422 -0.003553 0.384492 0.032 Uiso d 1 . .
    H H7B -0.116822 0.035287 0.397482 0.032 Uiso d 1 . .
    O O8 -0.15677(8) 0.24814(14) 0.51810(5) 0.0267(2) Uani d 1 . .
    H H8A -0.183026 0.329914 0.539397 0.040 Uiso d 1 . .
    H H8B -0.170926 0.135404 0.530527 0.040 Uiso d 1 . .
    O O9 -0.07335(8) 0.48983(15) 0.41848(5) 0.0292(2) Uani d 1 . .
    H H9A -0.044937 0.508569 0.387489 0.044 Uiso d 1 . .
    H H9B -0.120247 0.402548 0.405278 0.044 Uiso d 1 . .
    N N1 0.45695(8) 0.19223(16) 0.41179(5) 0.0173(2) Uani d 1 . .
    H H1N 0.394133 0.153936 0.384683 0.021 Uiso d 1 . .
    N N2 0.54648(8) 0.17969(16) 0.39713(5) 0.0184(2) Uani d 1 . .
    N N3 0.37653(11) 0.0270(2) 0.24994(7) 0.0407(3) Uani d 1 . .
    N N4 0.73936(9) 0.1439(2) 0.37031(6) 0.0331(3) Uani d 1 . .
    H H4N 0.728594 0.183478 0.410070 0.040 Uiso d 1 . .
    C C1 0.45890(9) 0.23787(17) 0.47751(6) 0.0160(2) Uani d 1 . .
    C C2 0.55436(10) 0.25797(18) 0.52682(7) 0.0203(3) Uani d 1 . .
    H H2 0.618229 0.240330 0.515954 0.024 Uiso calc 1 . .
    C C3 0.55603(11) 0.3035(2) 0.59141(6) 0.0243(3) Uani d 1 . .
    H H3 0.621321 0.316534 0.624649 0.029 Uiso calc 1 . .
    C C4 0.46382(11) 0.3304(2) 0.60838(6) 0.0254(3) Uani d 1 . .
    H H4 0.465840 0.363154 0.652795 0.030 Uiso calc 1 . .
    C C5 0.36862(10) 0.30915(19) 0.55994(6) 0.0220(3) Uani d 1 . .
    H H5 0.305188 0.326402 0.571371 0.026 Uiso calc 1 . .
    C C6 0.36531(9) 0.26271(17) 0.49470(6) 0.0167(2) Uani d 1 . .
    C C7 0.54846(10) 0.12221(19) 0.33855(6) 0.0206(3) Uani d 1 . .
    C C8 0.65335(10) 0.1044(2) 0.32786(6) 0.0254(3) Uani d 1 . .
    C C9 0.45515(11) 0.0676(2) 0.28728(6) 0.0253(3) Uani d 1 . .
    C C10 0.74403(13) 0.0023(3) 0.25222(8) 0.0457(5) Uani d 1 . .
    H H10C 0.730573 -0.048535 0.206797 0.069 Uiso calc 1 . .
    H H10D 0.785594 -0.093168 0.283906 0.069 Uiso calc 1 . .
    H H10E 0.782662 0.126071 0.256239 0.069 Uiso calc 1 . .
loop_
    _atom_site_aniso_label
    _atom_site_aniso_U_11
    _atom_site_aniso_U_22
    _atom_site_aniso_U_33
    _atom_site_aniso_U_12
    _atom_site_aniso_U_13
    _atom_site_aniso_U_23
    Na1 0.0226(3) 0.0185(3) 0.0246(3) 0.00087(19) 0.0112(2) 0.00084(19)
    S1 0.01257(15) 0.01943(17) 0.02187(16) -0.00042(10) 0.00653(12) 0.00011(11)
    O1 0.0268(5) 0.0499(7) 0.0209(5) 0.0097(5) 0.0111(4) -0.0017(4)
    O2 0.0193(5) 0.0428(6) 0.0354(5) -0.0046(4) 0.0140(4) 0.0061(5)
    O3 0.0219(4) 0.0237(5) 0.0267(5) 0.0024(4) 0.0027(4) 0.0043(4)
    O4 0.0163(4) 0.0326(5) 0.0361(5) -0.0006(4) 0.0034(4) -0.0151(4)
    O5 0.0229(4) 0.0335(5) 0.0192(4) -0.0052(4) 0.0025(4) 0.0012(4)
    O6 0.0286(5) 0.0276(5) 0.0229(5) 0.0014(4) 0.0007(4) 0.0009(4)
    O7 0.0172(4) 0.0256(5) 0.0218(4) 0.0030(3) 0.0063(3) 0.0015(4)
    O8 0.0287(5) 0.0237(5) 0.0316(5) 0.0012(4) 0.0147(4) -0.0001(4)
    O9 0.0352(5) 0.0240(5) 0.0305(5) -0.0043(4) 0.0126(4) 0.0006(4)
    N1 0.0139(5) 0.0202(5) 0.0183(5) -0.0010(4) 0.0052(4) -0.0009(4)
    N2 0.0170(5) 0.0173(5) 0.0226(5) 0.0020(4) 0.0085(4) 0.0034(4)
    N3 0.0338(7) 0.0553(9) 0.0308(7) -0.0053(6) 0.0059(6) -0.0077(6)
    N4 0.0215(6) 0.0581(9) 0.0214(5) 0.0079(6) 0.0088(5) 0.0006(6)
    C1 0.0175(6) 0.0125(5) 0.0180(6) -0.0012(4) 0.0053(5) 0.0013(4)
    C2 0.0172(6) 0.0191(6) 0.0233(6) -0.0015(4) 0.0038(5) 0.0011(5)
    C3 0.0259(6) 0.0215(6) 0.0211(6) -0.0039(5) -0.0005(5) 0.0009(5)
    C4 0.0372(7) 0.0224(7) 0.0165(6) -0.0018(6) 0.0076(5) -0.0009(5)
    C5 0.0270(6) 0.0195(6) 0.0230(6) 0.0003(5) 0.0125(5) 0.0008(5)
    C6 0.0169(6) 0.0141(6) 0.0194(6) -0.0003(4) 0.0059(5) 0.0014(4)
    C7 0.0208(6) 0.0220(6) 0.0202(6) 0.0030(5) 0.0079(5) 0.0028(5)
    C8 0.0237(6) 0.0334(7) 0.0220(6) 0.0083(5) 0.0111(5) 0.0053(5)
    C9 0.0275(7) 0.0299(7) 0.0214(6) 0.0019(6) 0.0118(5) -0.0008(5)
    C10 0.0317(8) 0.0826(14) 0.0273(7) 0.0189(8) 0.0155(6) -0.0014(8)
_geom_special_details
;
 All esds (except the esd in the dihedral angle between two l.s. planes)
 are estimated using the full covariance matrix.  The cell esds are taken
 into account individually in the estimation of esds in distances, angles
 and torsion angles; correlations between esds in cell parameters are only
 used when they are defined by crystal symmetry.  An approximate (isotropic)
 treatment of cell esds is used for estimating esds involving l.s. planes.
;
loop_
    _geom_bond_atom_site_label_1
    _geom_bond_atom_site_label_2
    _geom_bond_site_symmetry_2
    _geom_bond_distance
    _geom_bond_publ_flag
    Na1 O2 . 2.3407(11) ?
    Na1 O7 3_556 2.3530(10) ?
    Na1 O9 3_566 2.4061(11) ?
    Na1 O8 . 2.4237(11) ?
    Na1 O7 . 2.4276(10) ?
    Na1 O9 . 2.4511(11) ?
    Na1 Na1 3_556 3.4206(10) ?
    Na1 Na1 3_566 3.4517(10) ?
    Na1 H9B . 2.5336 ?
    S1 O2 . 1.4466(9) ?
    S1 O3 . 1.4572(10) ?
    S1 O4 . 1.4627(10) ?
    S1 C6 . 1.7730(13) ?
    O1 C8 . 1.3424(16) ?
    O1 C10 . 1.4482(17) ?
    O5 H5A . 0.8498 ?
    O5 H5B . 0.8501 ?
    O6 H6A . 0.8500 ?
    O6 H6B . 0.8500 ?
    O7 H7A . 0.8496 ?
    O7 H7B . 0.8500 ?
    O8 H8A . 0.8500 ?
    O8 H8B . 0.8503 ?
    O9 H9A . 0.8501 ?
    O9 H9B . 0.8500 ?
    N1 N2 . 1.3178(14) ?
    N1 C1 . 1.4049(15) ?
    N1 H1N . 0.9050 ?
    N2 C7 . 1.2961(16) ?
    N3 C9 . 1.1474(19) ?
    N4 C8 . 1.2621(18) ?
    N4 H4N . 0.9254 ?
    C1 C2 . 1.3967(17) ?
    C1 C6 . 1.4045(17) ?
    C2 C3 . 1.3826(19) ?
    C2 H2 . 0.9500 ?
    C3 C4 . 1.386(2) ?
    C3 H3 . 0.9500 ?
    C4 C5 . 1.3864(19) ?
    C4 H4 . 0.9500 ?
    C5 C6 . 1.3916(18) ?
    C5 H5 . 0.9500 ?
    C7 C9 . 1.4398(18) ?
    C7 C8 . 1.4832(17) ?
    C10 H10C . 0.9800 ?
    C10 H10D . 0.9800 ?
    C10 H10E . 0.9800 ?
loop_
    _geom_angle_atom_site_label_1
    _geom_angle_atom_site_label_2
    _geom_angle_atom_site_label_3
    _geom_angle_site_symmetry_1
    _geom_angle_site_symmetry_3
    _geom_angle
    _geom_angle_publ_flag
    O2 Na1 O7 . 3_556 92.10(4) ?
    O2 Na1 O9 . 3_566 101.69(4) ?
    O7 Na1 O9 3_556 3_566 94.98(4) ?
    O2 Na1 O8 . . 166.44(4) ?
    O7 Na1 O8 3_556 . 85.30(3) ?
    O9 Na1 O8 3_566 . 91.80(4) ?
    O2 Na1 O7 . . 81.51(4) ?
    O7 Na1 O7 3_556 . 88.64(3) ?
    O9 Na1 O7 3_566 . 175.04(4) ?
    O8 Na1 O7 . . 85.12(3) ?
    O2 Na1 O9 . . 102.11(4) ?
    O7 Na1 O9 3_556 . 163.96(4) ?
    O9 Na1 O9 3_566 . 89.43(4) ?
    O8 Na1 O9 . . 79.14(4) ?
    O7 Na1 O9 . . 86.18(4) ?
    O2 Na1 Na1 . 3_556 85.44(3) ?
    O7 Na1 Na1 3_556 3_556 45.20(3) ?
    O9 Na1 Na1 3_566 3_556 140.07(4) ?
    O8 Na1 Na1 . 3_556 83.29(3) ?
    O7 Na1 Na1 . 3_556 43.45(2) ?
    O9 Na1 Na1 . 3_556 127.86(4) ?
    O2 Na1 Na1 . 3_566 106.87(4) ?
    O7 Na1 Na1 3_556 3_566 137.99(4) ?
    O9 Na1 Na1 3_566 3_566 45.24(3) ?
    O8 Na1 Na1 . 3_566 83.58(3) ?
    O7 Na1 Na1 . 3_566 130.32(3) ?
    O9 Na1 Na1 . 3_566 44.19(3) ?
    Na1 Na1 Na1 3_556 3_566 166.02(3) ?
    O2 Na1 H9B . . 109.6 ?
    O7 Na1 H9B 3_556 . 146.3 ?
    O9 Na1 H9B 3_566 . 105.0 ?
    O8 Na1 H9B . . 67.5 ?
    O7 Na1 H9B . . 70.2 ?
    O9 Na1 H9B . . 19.5 ?
    Na1 Na1 H9B 3_556 . 109.4 ?
    Na1 Na1 H9B 3_566 . 60.7 ?
    O2 S1 O3 . . 113.36(6) ?
    O2 S1 O4 . . 112.05(6) ?
    O3 S1 O4 . . 111.68(6) ?
    O2 S1 C6 . . 106.26(6) ?
    O3 S1 C6 . . 106.22(5) ?
    O4 S1 C6 . . 106.71(5) ?
    C8 O1 C10 . . 115.26(11) ?
    S1 O2 Na1 . . 147.89(7) ?
    H5A O5 H5B . . 111.1 ?
    H6A O6 H6B . . 103.1 ?
    Na1 O7 Na1 3_556 . 91.36(3) ?
    Na1 O7 H7A 3_556 . 119.5 ?
    Na1 O7 H7A . . 118.2 ?
    Na1 O7 H7B 3_556 . 121.5 ?
    Na1 O7 H7B . . 107.5 ?
    H7A O7 H7B . . 99.5 ?
    Na1 O8 H8A . . 128.5 ?
    Na1 O8 H8B . . 110.3 ?
    H8A O8 H8B . . 105.8 ?
    Na1 O9 Na1 3_566 . 90.57(4) ?
    Na1 O9 H9A 3_566 . 107.1 ?
    Na1 O9 H9A . . 114.5 ?
    Na1 O9 H9B 3_566 . 143.2 ?
    Na1 O9 H9B . . 85.7 ?
    H9A O9 H9B . . 107.7 ?
    N2 N1 C1 . . 118.67(10) ?
    N2 N1 H1N . . 124.9 ?
    C1 N1 H1N . . 115.6 ?
    C7 N2 N1 . . 120.42(11) ?
    C8 N4 H4N . . 110.6 ?
    C2 C1 C6 . . 119.09(11) ?
    C2 C1 N1 . . 120.22(11) ?
    C6 C1 N1 . . 120.68(11) ?
    C3 C2 C1 . . 120.10(12) ?
    C3 C2 H2 . . 120.0 ?
    C1 C2 H2 . . 120.0 ?
    C2 C3 C4 . . 120.96(12) ?
    C2 C3 H3 . . 119.5 ?
    C4 C3 H3 . . 119.5 ?
    C3 C4 C5 . . 119.41(12) ?
    C3 C4 H4 . . 120.3 ?
    C5 C4 H4 . . 120.3 ?
    C4 C5 C6 . . 120.48(12) ?
    C4 C5 H5 . . 119.8 ?
    C6 C5 H5 . . 119.8 ?
    C5 C6 C1 . . 119.95(11) ?
    C5 C6 S1 . . 117.54(10) ?
    C1 C6 S1 . . 122.45(9) ?
    N2 C7 C9 . . 122.47(11) ?
    N2 C7 C8 . . 116.37(11) ?
    C9 C7 C8 . . 121.07(11) ?
    N4 C8 O1 . . 123.70(12) ?
    N4 C8 C7 . . 125.53(12) ?
    O1 C8 C7 . . 110.75(11) ?
    N3 C9 C7 . . 174.65(14) ?
    O1 C10 H10C . . 109.5 ?
    O1 C10 H10D . . 109.5 ?
    H10C C10 H10D . . 109.5 ?
    O1 C10 H10E . . 109.5 ?
    H10C C10 H10E . . 109.5 ?
    H10D C10 H10E . . 109.5 ?
loop_
    _geom_torsion_atom_site_label_1
    _geom_torsion_atom_site_label_2
    _geom_torsion_atom_site_label_3
    _geom_torsion_atom_site_label_4
    _geom_torsion_site_symmetry_1
    _geom_torsion_site_symmetry_2
    _geom_torsion_site_symmetry_3
    _geom_torsion_site_symmetry_4
    _geom_torsion
    _geom_torsion_publ_flag
    O3 S1 O2 Na1 . . . . 5.69(15) ?
    O4 S1 O2 Na1 . . . . -121.84(12) ?
    C6 S1 O2 Na1 . . . . 121.98(12) ?
    C1 N1 N2 C7 . . . . 174.30(11) ?
    N2 N1 C1 C2 . . . . -3.68(17) ?
    N2 N1 C1 C6 . . . . 176.71(11) ?
    C6 C1 C2 C3 . . . . -0.59(18) ?
    N1 C1 C2 C3 . . . . 179.80(11) ?
    C1 C2 C3 C4 . . . . -0.2(2) ?
    C2 C3 C4 C5 . . . . 0.7(2) ?
    C3 C4 C5 C6 . . . . -0.5(2) ?
    C4 C5 C6 C1 . . . . -0.26(19) ?
    C4 C5 C6 S1 . . . . -177.60(10) ?
    C2 C1 C6 C5 . . . . 0.81(17) ?
    N1 C1 C6 C5 . . . . -179.58(11) ?
    C2 C1 C6 S1 . . . . 178.00(9) ?
    N1 C1 C6 S1 . . . . -2.39(16) ?
    O2 S1 C6 C5 . . . . -30.12(12) ?
    O3 S1 C6 C5 . . . . 90.88(10) ?
    O4 S1 C6 C5 . . . . -149.84(10) ?
    O2 S1 C6 C1 . . . . 152.62(10) ?
    O3 S1 C6 C1 . . . . -86.38(11) ?
    O4 S1 C6 C1 . . . . 32.90(12) ?
    N1 N2 C7 C9 . . . . -0.71(19) ?
    N1 N2 C7 C8 . . . . -177.34(11) ?
    C10 O1 C8 N4 . . . . 1.9(2) ?
    C10 O1 C8 C7 . . . . -176.78(13) ?
    N2 C7 C8 N4 . . . . -1.5(2) ?
    C9 C7 C8 N4 . . . . -178.15(15) ?
    N2 C7 C8 O1 . . . . 177.19(12) ?
    C9 C7 C8 O1 . . . . 0.51(18) ?
loop_
    _geom_hbond_atom_site_label_D
    _geom_hbond_atom_site_label_H
    _geom_hbond_atom_site_label_A
    _geom_hbond_site_symmetry_A
    _geom_hbond_distance_DH
    _geom_hbond_distance_HA
    _geom_hbond_distance_DA
    _geom_hbond_angle_DHA
    _geom_hbond_publ_flag
    O5 H5A O4 1_565 0.85 1.98 2.8243(13) 172.5 yes
    O5 H5B O6 2 0.85 1.92 2.7660(13) 175.5 yes
    O6 H6A O5 . 0.85 1.88 2.7295(15) 174.2 yes
    O6 H6B O3 . 0.85 1.98 2.8169(13) 168.0 yes
    O7 H7A O5 1_545 0.85 2.06 2.8978(13) 170.6 yes
    O7 H7B N4 1_455 0.85 1.98 2.8141(14) 166.6 yes
    O8 H8A O3 3_566 0.85 2.05 2.8874(14) 168.2 yes
    O8 H8B O2 3_556 0.85 2.18 2.9689(15) 153.2 yes
    O9 H9A O6 . 0.85 1.97 2.8241(14) 177.6 yes
    N4 H4N O8 1_655 0.93 2.38 3.0905(16) 133.4 yes
_shelx_space_group_comment
;
The symmetry employed for this shelxl refinement is uniquely defined
by the following loop, which should always be used as a source of
symmetry information in preference to the above space-group names.
They are only intended as comments.
;
_shelx_estimated_absorpt_T_min     0.935
_shelx_estimated_absorpt_T_max     0.975
_shelx_hkl_file
;
   3   0   0   53.99    3.00
  -3   0   0   52.19    2.60
   5   0   0 4377.16   68.89
  -5   0   0 4305.97   69.09
  -5   0   0 4189.48   68.69
   5   0   0 4454.25   69.29
   6   0   0  882.61   15.80
   6   0   0  870.11   16.20
  -6   0   0  848.92   15.50
  -6   0   0  866.81   16.10
   7   0   0  422.36    9.70
  -7   0   0  430.56    9.10
   7   0   0  417.36    9.20
  -7   0   0  410.26   11.50
   8   0   0  319.97    8.40
  -8   0   0  293.27    7.50
   8   0   0  303.97    7.70
  -8   0   0  299.37    8.20
  -8   0   0  314.87    9.90
  -9   0   0  574.34   12.80
  -9   0   0  592.54   12.20
   9   0   0  586.94   13.10
   9   0   0  573.04   12.40
  -9   0   0  570.54   15.20
 -10   0   0 9999.00  155.78
  10   0   0 9856.51  156.88
 -10   0   0 9978.90  156.58
  10   0   0 9819.32  156.18
 -10   0   0 9528.35  159.18
  11   0   0 1082.89   22.60
 -11   0   0 1176.88   21.60
  11   0   0 1124.89   22.00
 -11   0   0 1155.08   25.90
 -11   0   0 1124.19   22.30
 -12   0   0   65.19    5.80
  12   0   0   61.89    5.70
  12   0   0   54.89    5.00
 -13   0   0  994.80   24.70
  13   0   0 1042.40   21.50
 -13   0   0 1040.70   21.70
 -13   0   0 1057.99   20.90
  13   0   0 1064.79   22.50
  14   0   0  441.86   12.50
 -14   0   0  458.15   12.00
  14   0   0  422.06   13.10
 -14   0   0  449.86   12.80
 -14   0   0  439.86   16.10
 -15   0   0  163.98   11.50
  15   0   0  158.98    8.00
 -15   0   0  179.38    8.60
 -15   0   0  167.08    7.90
  15   0   0  170.28    8.80
   0  -1   0    2.30    1.20
   0   1   0    1.40    1.10
  -1  -1   0 2680.73   41.10
  -1  -1   0 2598.14   41.10
   2  -1   0   87.49    2.90
  -2  -1   0   98.49    2.90
   2  -1   0   92.99    2.60
  -2  -1   0   96.79    2.60
   2   1   0   91.19    2.70
   2   1   0   95.99    2.60
  -2   1   0   91.59    3.00
  -2   1   0   87.19    2.20
  -2   1   0   92.29    2.40
  -3  -1   0 2123.79   34.50
   3  -1   0 2136.89   34.40
  -3  -1   0 2174.08   34.40
   3  -1   0 2183.98   35.10
   3   1   0 2173.38   34.30
  -3   1   0 2116.99   34.20
   3   1   0 2143.89   34.40
  -3   1   0 2136.49   34.00
  -3   1   0 2085.69   34.70
   4  -1   0  131.79    3.80
   4  -1   0  136.39    4.20
   4  -1   0  131.09    4.80
  -4  -1   0  134.49    3.90
   4   1   0  130.89    3.90
  -4   1   0  127.29    4.00
  -4   1   0  130.29    3.60
  -4   1   0  129.79    4.30
   4   1   0  134.99    4.20
   5  -1   0  730.73   13.70
  -5  -1   0  735.93   13.80
   5  -1   0  732.53   13.20
  -5  -1   0  738.63   13.40
  -5   1   0  721.33   14.10
   5   1   0  746.13   13.40
  -5   1   0  730.13   12.90
  -5   1   0  723.33   13.40
   5   1   0  741.03   13.70
   6  -1   0 1492.45   25.00
  -6  -1   0 1451.05   25.50
  -6  -1   0 1435.16   25.00
   6  -1   0 1469.05   25.50
  -6   1   0 1468.85   25.10
   6   1   0 1476.55   25.10
  -6   1   0 1473.25   24.60
   6   1   0 1478.85   25.40
   7  -1   0  478.05   10.10
   7  -1   0  483.75   10.70
  -7  -1   0  480.45   10.80
  -7  -1   0  487.75   10.30
   7   1   0  496.95   10.70
  -7   1   0  497.35    9.80
  -7   1   0  480.25   10.30
   7   1   0  483.95   10.30
   8  -1   0  352.06    9.10
  -8  -1   0  335.17    8.90
   8  -1   0  355.86    8.40
  -8  -1   0  358.86    8.50
   8   1   0  358.36    8.50
  -8   1   0  358.86    8.00
   8   1   0  342.97    8.90
  -8   1   0  350.16    8.60
  -8   1   0  336.97    9.70
   9  -1   0 1354.76   25.50
   9  -1   0 1393.96   24.90
  -9  -1   0 1381.46   24.80
  -9  -1   0 1393.06   25.40
  -9   1   0 1359.06   24.20
  -9   1   0 1380.46   24.90
   9   1   0 1394.76   25.50
  -9   1   0 1365.66   26.50
   9   1   0 1389.46   25.00
 -10  -1   0   34.40    3.80
  10  -1   0   24.40    3.30
  10  -1   0   26.50    3.10
 -10  -1   0   22.30    3.00
 -10   1   0   28.20    3.00
  10   1   0   21.00    3.00
 -10   1   0   24.00    3.30
  10   1   0   33.00    3.80
  11  -1   0  123.59    6.00
 -11  -1   0  111.09    6.60
 -11  -1   0  125.99    6.20
  11  -1   0  125.59    6.50
 -11   1   0  124.79    5.60
 -11   1   0  141.19    8.80
  11   1   0  115.79    5.80
  11   1   0  115.99    6.40
 -11   1   0  120.29    6.20
 -12  -1   0  131.09   10.80
 -12  -1   0  148.99    6.80
  12  -1   0  150.28    7.30
  12  -1   0  146.79    6.70
 -12  -1   0  152.28    7.50
 -12   1   0  147.49    6.30
  12   1   0  133.49    7.20
  12   1   0  135.19    6.50
 -12   1   0  146.49    6.90
 -13  -1   0  542.95   14.30
  13  -1   0  563.24   13.90
  13  -1   0  575.84   14.70
 -13  -1   0  549.95   17.80
 -13  -1   0  575.64   13.70
 -13   1   0  541.35   15.80
  13   1   0  543.65   13.80
 -13   1   0  574.44   13.10
 -13   1   0  550.34   13.70
  13   1   0  544.55   14.40
 -14  -1   0  479.75   12.70
 -14  -1   0  459.25   17.40
  14  -1   0  460.65   13.70
  14  -1   0  464.05   13.00
 -14  -1   0  461.35   13.30
 -14   1   0  471.35   12.10
 -14   1   0  474.25   15.30
  14   1   0  456.55   12.70
  14   1   0  471.65   13.50
 -14   1   0  474.85   12.70
 -15  -1   0   11.50    5.60
 -15  -1   0   14.30    4.20
  15  -1   0    8.50    3.90
  15  -1   0   11.70    3.60
 -15   1   0   13.40    3.60
 -15   1   0   10.70    3.30
 -15   1   0   16.10    5.10
  15   1   0   10.90    3.50
  15   1   0   13.40    4.00
   0  -2   0 1665.03   28.30
   2  -2   0   57.89    3.20
  -2  -2   0   58.39    2.10
  -2  -2   0   56.99    2.30
  -2   2   0   57.29    3.70
  -3  -2   0 5500.15   86.09
  -3  -2   0 5632.34   86.09
   3  -2   0 5454.35   85.79
   3  -2   0 5307.07   85.59
   3   2   0 5399.46   85.49
   3   2   0 5595.04   85.49
  -4  -2   0  776.32   13.70
   4  -2   0  774.22   13.20
   4  -2   0  770.62   14.30
  -4  -2   0  763.82   13.80
   4  -2   0  791.82   13.60
  -4   2   0  751.32   12.60
   4   2   0  762.52   13.30
  -4   2   0  752.22   12.80
  -4   2   0  744.03   14.40
   4   2   0  775.32   13.30
   5  -2   0  881.11   16.10
  -5  -2   0  850.71   16.20
   5  -2   0  953.10   17.40
  -5  -2   0  886.31   16.00
  -5   2   0  877.21   15.00
  -5   2   0  900.81   16.80
   5   2   0  941.31   15.90
   5   2   0  888.21   15.70
  -5   2   0  882.31   15.30
   6  -2   0  640.04   12.80
   6  -2   0  636.84   12.30
  -6  -2   0  660.73   12.70
  -6  -2   0  649.14   13.00
   6  -2   0  670.13   14.30
   6   2   0  654.83   12.60
  -6   2   0  678.93   11.80
   6   2   0  654.53   12.40
  -6   2   0  676.53   13.40
  -6   2   0  642.84   12.10
  -7  -2   0 3307.87   54.09
   7  -2   0 3367.06   54.49
   7  -2   0 3275.67   53.79
   7  -2   0 3307.07   56.09
  -7  -2   0 3304.67   54.49
  -7   2   0 3229.38   54.79
  -7   2   0 3315.67   52.99
  -7   2   0 3286.27   53.49
   7   2   0 3361.26   53.89
   7   2   0 3370.16   54.19
  -8  -2   0  563.34   11.90
  -8  -2   0  551.34   12.30
   8  -2   0  559.04   11.60
   8  -2   0  535.15   12.20
   8   2   0  546.35   11.60
   8   2   0  561.94   12.00
  -8   2   0  556.74   10.80
  -8   2   0  549.25   11.30
  -8   2   0  572.74   12.70
   9  -2   0 1275.87   23.80
   9  -2   0 1268.07   23.00
  -9  -2   0 1270.77   23.70
  -9  -2   0 1245.78   23.00
  -9   2   0 1224.48   23.90
  -9   2   0 1261.87   21.90
   9   2   0 1253.27   22.90
  -9   2   0 1249.88   22.50
   9   2   0 1250.27   23.30
 -10  -2   0  353.66    9.50
  10  -2   0  351.36   10.10
 -10  -2   0  377.76   10.30
  10  -2   0  338.27    9.30
  10   2   0  330.97    9.00
 -10   2   0  363.46    8.40
 -10   2   0  352.86    9.00
  10   2   0  339.27    9.50
 -10   2   0  342.77   10.30
  11  -2   0  473.25   11.50
  11  -2   0  461.95   12.20
 -11  -2   0  452.85   11.60
 -11  -2   0  436.26   12.10
 -11   2   0  448.56   12.50
 -11   2   0  444.86   10.30
 -11   2   0  467.45   11.10
  11   2   0  445.46   11.60
  11   2   0  459.65   11.30
 -12  -2   0  154.98    7.00
 -12  -2   0  164.08    7.80
  12  -2   0  160.58    7.00
  12  -2   0  149.69    7.60
 -12   2   0  152.98    6.00
  12   2   0  149.49    7.10
 -12   2   0  157.08    6.60
  12   2   0  153.28    6.70
 -12   2   0  174.28    8.40
  13  -2   0  893.01   20.40
 -13  -2   0  920.31   20.10
 -13  -2   0  928.21   19.30
  13  -2   0  917.81   19.50
 -13   2   0  917.01   18.60
 -13   2   0  913.81   17.90
  13   2   0  884.71   19.50
  13   2   0  865.31   19.00
 -13   2   0  854.41   20.30
 -14  -2   0  236.58   13.40
  14  -2   0  243.88    9.20
 -14  -2   0  240.38    9.20
  14  -2   0  264.47   10.40
 -14  -2   0  268.47   10.30
  14   2   0  248.88    8.90
  14   2   0  265.57    9.60
 -14   2   0  259.67    8.10
 -14   2   0  251.17   10.40
 -14   2   0  254.27    8.70
  15  -2   0  275.07   10.10
 -15  -2   0  242.28   14.80
 -15  -2   0  271.97   10.10
 -15  -2   0  273.87   10.80
  15  -2   0  282.27   11.20
  15   2   0  291.97    9.90
 -15   2   0  270.07   11.40
  15   2   0  302.17   10.30
 -15   2   0  274.07    9.20
 -15   2   0  275.87    8.60
   0  -3   0   -0.30    2.00
   1  -3   0  626.64   13.20
  -1  -3   0  635.44   13.80
  -1   3   0  643.54   13.60
   2  -3   0   98.89    4.60
  -2   3   0   93.89    5.20
   3  -3   0  228.28    4.60
  -3  -3   0  243.08    5.20
   3  -3   0  248.08    6.70
   3  -3   0  236.28    4.90
  -3  -3   0  235.78    5.30
  -3   3   0  243.58    7.40
   4  -3   0 2375.86   39.80
   4  -3   0 2344.07   38.00
  -4  -3   0 2404.76   38.60
   4  -3   0 2399.16   38.30
  -4  -3   0 2327.17   38.60
  -4   3   0 2400.76   40.60
   5  -3   0  537.55   10.60
   5  -3   0  541.15   11.60
   5  -3   0  529.75   10.10
  -5  -3   0  545.35   10.70
  -5  -3   0  534.45   10.80
  -5   3   0  551.84   12.20
   6  -3   0 1483.75   26.40
  -6  -3   0 1457.15   25.30
   6  -3   0 1454.15   25.00
  -6  -3   0 1498.35   25.10
   6   3   0 1299.47   23.90
   6   3   0 1446.96   24.10
  -6   3   0 1471.85   26.40
   7  -3   0   82.89    4.50
  -7  -3   0   76.39    4.60
   7  -3   0  101.49    5.70
  -7  -3   0   74.39    4.20
   7  -3   0   83.19    3.90
  -7   3   0   85.79    3.00
  -7   3   0   83.19    2.80
   7   3   0   83.59    3.60
  -7   3   0   91.09    5.10
   7   3   0   73.89    3.60
  -8  -3   0    3.60    2.20
   8  -3   0    3.60    2.90
   8  -3   0    1.90    1.90
  -8  -3   0    6.20    2.50
   8  -3   0    2.00    2.20
  -8   3   0    3.40    2.50
  -8   3   0    1.20    1.40
  -8   3   0    2.80    1.60
   8   3   0    2.00    1.70
   8   3   0    4.60    1.90
  -9  -3   0 1699.03   29.90
   9  -3   0 1676.03   30.30
  -9  -3   0 1677.03   30.40
   9  -3   0 1697.83   29.50
  -9   3   0 1676.63   28.20
  -9   3   0 1661.33   27.80
   9   3   0 1697.73   29.30
  -9   3   0 1662.63   31.00
   9   3   0 1650.73   29.00
  10  -3   0  135.49    6.50
 -10  -3   0  138.29    6.20
 -10  -3   0  125.59    6.60
  10  -3   0  129.39    5.80
  10   3   0  124.39    5.30
 -10   3   0  135.79    6.80
  10   3   0  139.59    5.80
 -10   3   0  130.39    4.90
 -10   3   0  136.69    4.50
  11  -3   0   -2.50    2.70
 -11  -3   0    3.70    2.80
 -11  -3   0   -0.90    3.00
  11  -3   0   -1.20    2.40
 -11   3   0   -0.40    2.10
  11   3   0    0.90    2.30
  11   3   0   -1.30    2.10
 -11   3   0   -3.90    1.70
 -11   3   0    3.40    3.00
  12  -3   0   39.70    4.20
 -12  -3   0   47.50    4.80
  12  -3   0   49.50    5.00
 -12  -3   0   38.50    4.10
  12   3   0   41.00    3.80
 -12   3   0   45.50    5.70
  12   3   0   45.70    4.20
 -12   3   0   49.60    3.70
 -12   3   0   43.90    4.10
  13  -3   0  266.47    9.30
  13  -3   0  255.97   10.10
 -13  -3   0  278.67   10.30
 -13  -3   0  270.47    9.50
 -13   3   0  272.67    7.40
  13   3   0  277.67    8.80
 -13   3   0  271.97    8.00
  13   3   0  291.17    9.10
 -13   3   0  265.57   10.20
  14  -3   0   77.39    6.30
 -14  -3   0   95.29    7.30
  14  -3   0   77.49    7.20
 -14  -3   0   86.69    6.70
  14   3   0   91.19    5.50
 -14   3   0   76.99    6.70
  14   3   0   97.09    6.10
 -14   3   0   86.69    4.80
 -14   3   0   77.59    5.10
   0  -4   0 8174.78  131.39
  -1  -4   0 1747.63   32.10
   1  -4   0 1709.23   31.30
  -2  -4   0  550.94   13.80
   2  -4   0  553.34   12.70
  -2   4   0  580.44   13.50
   3  -4   0  508.45   11.70
  -3  -4   0  512.75    9.50
  -3  -4   0  505.45    9.50
  -3   4   0  518.05   12.70
  -4  -4   0  162.18    4.70
   4  -4   0  172.28    6.00
   4  -4   0  162.68    4.00
   4  -4   0  155.98    4.30
  -4  -4   0  165.68    4.60
  -4   4   0  153.38    6.80
   5  -4   0  623.64   11.90
   5  -4   0  621.94   11.40
   5  -4   0  637.24   13.50
  -5  -4   0  611.34   12.30
  -5  -4   0  632.94   12.20
  -5   4   0  635.24   14.50
   6  -4   0   49.00    3.60
  -6  -4   0   53.19    3.70
   6  -4   0   46.50    3.20
  -6  -4   0   50.49    3.90
   6  -4   0   51.99    4.50
  -6   4   0   47.80    5.10
   7  -4   0  116.69    5.10
  -7  -4   0  110.79    5.20
  -7  -4   0  126.09    5.20
   7  -4   0  114.99    6.50
  -7   4   0  118.29    6.50
   8  -4   0  199.08    6.10
   8  -4   0  189.68    6.70
  -8  -4   0  190.28    6.60
   8  -4   0  203.58    8.30
  -8  -4   0  191.28    7.00
  -8   4   0  187.38    8.00
   9  -4   0   -2.50    3.00
   9  -4   0   -0.40    2.20
  -9  -4   0   -1.60    2.40
  -9  -4   0   -3.30    2.60
   9  -4   0   -1.10    2.50
   9   4   0    1.60    1.60
   9   4   0    3.00    1.60
  -9   4   0    2.90    2.60
  10  -4   0  388.66   10.90
  10  -4   0  416.96   13.00
  10  -4   0  393.46   10.20
 -10  -4   0  403.86   10.70
 -10  -4   0  403.36   11.20
  10   4   0  394.26    8.80
  10   4   0  394.26    8.90
 -10   4   0  404.46   12.10
  11  -4   0   27.30    3.90
 -11  -4   0   18.00    3.40
 -11  -4   0   23.50    4.00
  11  -4   0   28.10    3.60
 -11   4   0   22.50    3.90
  11   4   0   28.00    2.70
  11   4   0   31.60    2.90
 -12  -4   0   15.40    3.80
  12  -4   0    7.30    3.00
 -12  -4   0   10.50    3.30
  12  -4   0    8.90    3.50
  12   4   0    7.90    2.30
 -12   4   0   11.80    3.50
  12   4   0    7.40    2.30
 -13  -4   0  330.07   10.70
  13  -4   0  321.57   10.30
 -13  -4   0  314.07   11.20
  13  -4   0  309.87   11.10
  13   4   0  335.47    9.00
 -13   4   0  302.67   11.40
  13   4   0  307.67    8.70
  14  -4   0    0.40    3.10
  14  -4   0    6.10    3.70
 -14  -4   0   -1.20    3.30
 -14  -4   0   -0.30    3.30
 -14   4   0    2.30    3.20
  14   4   0   -1.00    2.30
  14   4   0    2.20    2.20
   0  -5   0    2.50    2.50
   1  -5   0  545.45   13.60
  -1  -5   0  545.65   14.30
   2  -5   0  232.68    8.10
  -2  -5   0  232.48    9.20
  -3  -5   0 1062.19   18.00
  -3  -5   0 1050.99   23.30
  -3  -5   0 1039.10   18.00
   3  -5   0 1060.79   21.20
  -3   5   0 1057.79   22.40
  -4  -5   0  197.48    5.40
  -4  -5   0  193.68    5.30
   4  -5   0  196.38    7.20
  -4  -5   0  188.58    8.90
   4  -5   0  198.68    4.90
   4  -5   0  196.38    4.60
  -4   5   0  188.68    8.30
   5  -5   0  986.30   19.80
   5  -5   0  967.90   17.50
   5  -5   0  987.30   17.00
  -5  -5   0  987.00   17.90
  -5  -5   0  983.00   18.00
  -5   5   0  985.60   21.30
  -6  -5   0   29.00    3.00
   6  -5   0   31.20    3.70
  -6  -5   0   36.50    3.70
   6  -5   0   31.00    2.90
   6  -5   0   25.10    2.40
  -6   5   0   29.20    4.20
   7  -5   0  493.05   11.20
   7  -5   0  505.75   10.50
  -7  -5   0  520.45   11.40
   7  -5   0  483.05   12.60
  -7  -5   0  491.35   11.50
  -7   5   0  491.05   13.80
  -8  -5   0  356.46    9.50
   8  -5   0  365.76   11.20
  -8  -5   0  354.66    9.80
   8  -5   0  370.26    9.70
  -8   5   0  378.86   12.00
   9  -5   0  366.56   10.30
  -9  -5   0  381.46   10.50
   9  -5   0  380.56   12.10
   9  -5   0  375.36    9.40
  -9  -5   0  368.46   10.10
  -9   5   0  377.96   12.30
  10  -5   0  146.99    6.20
  10  -5   0  160.98    7.20
  10  -5   0  149.49    8.40
 -10  -5   0  157.18    7.40
 -10  -5   0  154.98    7.00
 -10   5   0  155.38    8.40
 -11  -5   0    7.80    3.40
 -11  -5   0    3.20    3.00
  11  -5   0    7.70    3.50
  11  -5   0   10.80    3.30
  11  -5   0    3.50    2.80
 -11   5   0    7.70    3.60
  12  -5   0    2.30    3.00
 -12  -5   0   -2.90    2.90
 -12  -5   0   -1.70    3.20
  12  -5   0    2.30    3.20
 -12   5   0   -0.20    3.00
 -13   5   0   58.89    6.80
   0  -6   0  681.73   17.20
   1  -6   0   82.59    6.20
  -1  -6   0   81.69    6.80
  -2  -6   0  288.77   11.00
   2  -6   0  279.67    9.80
   3  -6   0   28.10    3.80
  -3  -6   0   22.30    2.10
  -3  -6   0   27.00    2.80
  -3  -6   0   25.80    4.70
  -4  -6   0  655.73   12.90
   4  -6   0  669.03   11.90
  -4  -6   0  659.23   12.90
  -4  -6   0  672.13   18.50
   4  -6   0  682.73   15.90
   4  -6   0  657.23   12.40
  -4   6   0  683.23   17.40
  -5  -6   0  454.65   15.20
   5  -6   0  469.35   12.40
  -5  -6   0  449.66   10.10
  -5  -6   0  475.45   10.30
   5  -6   0  457.95    9.20
   5  -6   0  455.05    9.90
  -5   6   0  481.95   14.20
  -6  -6   0   -3.10    2.20
   6  -6   0    3.80    2.80
   6  -6   0    1.20    2.10
   6  -6   0    2.20    1.90
  -6  -6   0   -0.70    3.30
  -6  -6   0   -0.90    2.30
  -6   6   0   -3.00    3.40
   7  -6   0   30.00    4.10
   7  -6   0   34.60    3.50
  -7  -6   0   31.80    3.50
  -7  -6   0   27.00    3.20
   7  -6   0   37.40    3.50
  -7   6   0   38.70    5.00
  -8  -6   0  660.43   14.40
   8  -6   0  671.93   14.50
  -8  -6   0  656.03   14.70
   8  -6   0  635.74   16.20
  -8   6   0  643.34   17.50
   9  -6   0  467.25   12.00
  -9  -6   0  469.45   12.20
   9  -6   0  454.15   10.90
  -9  -6   0  466.15   11.80
   9  -6   0  468.25   14.00
  -9   6   0  466.55   14.70
  10  -6   0   53.99    6.70
  10  -6   0   65.39    5.60
  10  -6   0   61.59    4.90
 -10  -6   0   71.69    6.00
 -10  -6   0   59.59    5.60
 -10   6   0   73.79    7.60
  11  -6   0   54.59    6.80
  11  -6   0   41.80    4.20
 -11  -6   0   47.10    5.00
  11  -6   0   53.99    5.00
 -11  -6   0   46.70    4.60
 -11   6   0   47.10    5.90
   0  -7   0   -4.00    2.60
  -1  -7   0  134.79    8.20
   1  -7   0  123.09    7.60
  -2  -7   0   13.80    1.80
  -2  -7   0    9.40    3.80
   2  -7   0   15.00    3.40
   3  -7   0  116.49    7.00
  -3  -7   0  110.09    8.40
  -3  -7   0  105.59    4.20
  -3  -7   0  114.69    4.40
   4  -7   0  201.28    5.80
  -4  -7   0  209.28   11.00
  -4  -7   0  211.98    6.10
   4  -7   0  213.98    8.80
  -4  -7   0  211.78    6.20
   4  -7   0  203.18    5.20
   5  -7   0  855.11   16.20
  -5  -7   0  836.12   16.50
   5  -7   0  866.61   19.50
  -5  -7   0  850.71   16.50
  -5  -7   0  865.81   23.20
   5  -7   0  851.61   15.50
   6  -7   0  221.28    9.00
  -6  -7   0  221.88    7.30
  -6  -7   0  225.28   11.80
   6  -7   0  229.28    7.00
  -6  -7   0  216.38    7.10
   6  -7   0  230.68    6.20
  -6   7   0  219.88   10.60
   7  -7   0  110.09    7.30
   7  -7   0  131.09    5.10
  -7  -7   0  126.69    5.90
  -7  -7   0  133.09    6.10
   7  -7   0  129.29    5.90
  -7  -7   0  121.19    9.60
  -7   7   0  132.39    9.00
   8  -7   0   -4.00    2.30
  -8  -7   0   -3.20    4.00
  -8  -7   0    4.90    2.70
  -8  -7   0    6.50    2.80
  -8   7   0   -1.10    3.50
   9  -7   0  242.68   10.60
   9  -7   0  281.97    8.10
  -9  -7   0  293.57    9.50
  -9  -7   0  282.17   14.00
   9  -7   0  260.37    8.90
  -9  -7   0  282.97    9.10
  -9   7   0  275.77   12.10
   0  -8   0  321.17   12.50
  -1  -8   0  134.19    9.00
   1  -8   0  144.69    8.70
   2  -8   0   59.19    6.30
  -2  -8   0   62.99    3.50
  -2  -8   0   58.79    7.50
  -3  -8   0   57.99    3.80
  -3  -8   0   62.89    7.80
  -3  -8   0   55.99    3.70
   3  -8   0   50.69    6.00
   3  -8   0   57.09    3.10
   4  -8   0  118.99    4.70
  -4  -8   0  121.39    5.10
  -4  -8   0  114.29    4.90
   4  -8   0  113.29    4.10
   4  -8   0  115.09    7.40
  -4  -8   0  103.89    9.20
   5  -8   0    9.10    2.30
  -5  -8   0    5.90    4.30
  -5  -8   0    6.90    2.40
   5  -8   0   11.50    2.00
   5  -8   0    6.30    3.20
  -5  -8   0    2.80    2.20
 -16   0   1    0.40    3.50
 -16   0   1    2.40    6.20
  16   0  -1   -4.40    2.70
  16   0  -1    2.30    3.50
 -16   0   1   -2.00    3.50
 -15   0   1   -1.90    3.10
 -15   0   1   -7.40    3.00
  15   0  -1    1.00    3.00
 -15   0   1    1.10    4.90
  15   0  -1   -3.40    3.10
  14   0  -1    1.40    2.90
 -14   0   1    4.20    3.20
 -14   0   1   -0.50    3.20
 -14   0   1    9.10    5.00
  14   0  -1    0.70    3.20
 -13   0   1    0.40    2.80
 -13   0   1    1.50    4.70
  13   0  -1    0.90    2.60
 -13   0   1   -1.10    3.10
  13   0  -1    2.30    3.20
 -12   0   1   -3.30    5.30
 -12   0   1    1.10    2.70
 -12   0   1   -0.50    2.90
  12   0  -1   -2.80    2.80
  12   0  -1    4.50    2.60
  11   0  -1    0.00    2.80
  11   0  -1   -0.50    2.20
 -11   0   1   -3.80    2.70
 -11   0   1   -2.50    4.20
 -10   0   1    1.50    3.40
  10   0  -1    5.00    2.90
 -10   0   1    5.40    2.90
  10   0  -1    5.00    2.40
  -9   0   1   -0.60    3.20
  -9   0   1    2.30    2.00
   9   0  -1    3.80    2.00
   9   0  -1   -3.60    2.10
  -9   0   1    0.20    2.30
   8   0  -1    1.80    1.80
  -8   0   1   -1.60    2.70
  -8   0   1    4.00    1.90
   8   0  -1    1.80    2.10
  -8   0   1    0.70    2.20
  -7   0   1   -0.90    2.00
   7   0  -1    0.10    1.90
  -7   0   1   -0.80    2.50
   7   0  -1    2.70    1.80
  -7   0   1    1.30    1.70
  -6   0   1    0.70    1.70
   6   0  -1    1.80    1.70
  -6   0   1    2.10    2.50
   6   0  -1    1.10    2.00
  -6   0   1   -2.20    1.90
  -5   0   1   -0.60    1.90
   5   0  -1    0.90    1.50
   5   0  -1    0.60    1.80
  -4   0   1   -1.80    1.40
   4   0  -1   -1.00    1.40
   4   0  -1   -2.80    1.50
  -4   0   1    0.50    1.80
  -4   0   1    1.40    2.00
  -3   0   1   -0.60    1.20
   3   0  -1    1.70    1.30
  -3   0   1   -1.60    1.50
  -3   0   1    1.50    1.70
   3   0  -1   -2.70    1.40
  -2   0   1    2.10    0.80
   2   0  -1    2.70    0.90
   2   0  -1    3.60    1.10
  -2   0   1    3.10    1.10
  -2   0   1    2.70    1.10
  -1   0  -1   -0.60    0.50
   1   0   1    0.60    0.70
   1   0   1   -0.30    0.50
   2   0   1   -0.80    1.10
  -2   0  -1    0.90    1.20
   2   0   1    1.30    1.10
  -2   0  -1    1.30    1.00
  -3   0  -1   -1.90    1.60
   3   0   1    3.80    1.50
  -3   0  -1    2.50    1.40
   3   0   1    1.10    1.60
   4   0   1    1.00    1.50
  -4   0  -1    2.50    1.40
  -4   0  -1    0.70    1.70
   4   0   1   -0.40    1.60
  -5   0  -1   -0.60    1.60
  -5   0  -1   -2.00    1.90
   5   0   1   -1.10    1.80
   5   0   1    0.50    1.70
   6   0   1   -1.00    1.90
  -6   0  -1    1.10    1.80
  -6   0  -1    1.50    2.10
   6   0   1    1.00    1.70
   7   0   1   -0.20    1.90
  -7   0  -1   -0.90    1.70
   7   0   1   -1.80    1.70
  -7   0  -1    3.00    2.10
  -8   0  -1   -1.40    2.70
   8   0   1    1.40    1.80
   8   0   1    2.90    2.20
  -8   0  -1    1.10    1.90
  -8   0  -1   -1.80    2.00
   9   0   1   -0.90    2.00
  -9   0  -1    1.80    2.50
   9   0   1   -2.00    2.20
  -9   0  -1    4.00    2.20
  -9   0  -1    1.90    3.30
 -10   0  -1    5.10    2.90
 -10   0  -1    5.70    2.50
  10   0   1    5.50    2.30
  10   0   1    2.90    2.70
 -11   0  -1    4.50    2.90
  11   0   1    4.50    2.90
 -11   0  -1    5.30    2.60
  11   0   1    5.80    2.60
 -11   0  -1    3.20    4.30
  12   0   1    4.30    2.90
 -12   0  -1    0.30    2.60
 -12   0  -1   -3.20    4.30
 -12   0  -1    1.10    3.00
  12   0   1    0.70    2.60
 -13   0  -1   -7.40    4.40
  13   0   1    3.10    2.80
 -13   0  -1    3.70    3.40
  13   0   1    1.30    3.20
  14   0   1    4.10    3.40
 -14   0  -1    0.30    5.70
 -14   0  -1    7.40    3.20
 -14   0  -1    2.00    3.10
  14   0   1    3.90    3.00
 -15   0  -1    1.20    3.50
  15   0   1   -1.20    2.80
 -15   0  -1    0.20    5.20
  15   0   1   -0.60    3.50
 -15   0  -1   -1.80    3.20
 -16  -1   1   34.20    5.00
  16  -1  -1   28.70    4.40
 -16  -1   1   31.00    8.70
  16  -1  -1   30.50    4.80
 -16  -1   1   33.90    4.60
  16   1  -1   38.50    4.70
 -16   1   1   37.30    4.20
 -16   1   1   45.20    6.70
  16   1  -1   36.80    4.90
 -16   1   1   46.40    5.00
  15  -1  -1  164.78    8.70
 -15  -1   1  166.68    8.50
  15  -1  -1  137.89    7.60
 -15  -1   1  129.99   11.70
 -15   1   1  147.69    7.20
 -15   1   1  162.78    7.80
  15   1  -1  161.78    8.30
  15   1  -1  157.28    7.70
 -15   1   1  141.19    9.60
  14  -1  -1  258.57   10.10
 -14  -1   1  223.68   12.90
 -14  -1   1  265.47    9.90
  14  -1  -1  238.48    9.10
 -14   1   1  239.48   11.20
 -14   1   1  241.48    8.40
  14   1  -1  253.87    9.70
  14   1  -1  236.48    8.80
 -14   1   1  236.38    9.10
  13  -1  -1   25.20    3.60
 -13  -1   1   22.70    5.70
 -13  -1   1   18.40    3.40
  13  -1  -1   23.90    4.00
 -13  -1   1   26.30    4.20
 -13   1   1   18.80    3.60
  13   1  -1   25.20    4.00
 -13   1   1   21.30    3.50
  13   1  -1   23.60    3.50
 -13   1   1   30.90    4.90
 -12  -1   1  338.07    9.70
 -12  -1   1  298.17   14.70
 -12  -1   1  321.47   10.30
  12  -1  -1  330.17    9.60
  12  -1  -1  337.87   10.50
  12   1  -1  322.07    9.50
  12   1  -1  335.57   10.30
 -12   1   1  321.27    9.60
 -12   1   1  326.87    9.00
  11  -1  -1    3.90    2.50
 -11  -1   1    0.10    2.90
 -11  -1   1    8.00    2.80
 -11  -1   1   -6.60    5.20
  11  -1  -1    1.10    2.70
 -11   1   1    2.30    2.80
  11   1  -1    1.80    2.60
  11   1  -1    0.90    2.30
 -11   1   1   14.90    4.90
 -11   1   1    3.30    2.60
  10  -1  -1  100.19    5.90
 -10  -1   1  106.29    6.00
 -10  -1   1  107.59    5.40
  10  -1  -1  103.29    5.30
  10   1  -1  105.19    5.10
 -10   1   1   95.49    5.00
  10   1  -1  100.49    5.70
 -10   1   1  108.69    5.70
  -9  -1   1    1.80    2.10
   9  -1  -1    4.00    2.10
  -9  -1   1    0.50    2.40
   9  -1  -1    1.10    2.40
  -9   1   1    0.40    2.30
   9   1  -1    3.90    2.50
  -9   1   1    1.60    2.10
   9   1  -1    1.50    2.00
  -8  -1   1   68.09    4.40
   8  -1  -1   72.99    4.50
   8  -1  -1   70.29    3.90
  -8  -1   1   72.99    4.10
   8   1  -1   75.59    4.00
  -8   1   1   70.99    3.70
   8   1  -1   62.39    4.30
  -8   1   1   71.99    4.40
  -8   1   1   63.09    5.10
   7  -1  -1  343.37    8.50
  -7  -1   1  345.37    8.00
   7  -1  -1  333.07    7.80
  -7  -1   1  343.97    8.50
  -7   1   1  336.87    8.10
  -7   1   1  338.07    7.60
   7   1  -1  345.07    7.90
   7   1  -1  350.46    8.40
   6  -1  -1   62.99    4.00
   6  -1  -1   66.39    3.50
  -6  -1   1   61.19    4.10
  -6  -1   1   65.99    3.60
   6   1  -1   59.39    3.90
  -6   1   1   58.89    3.80
  -6   1   1   60.99    3.40
   6   1  -1   65.49    3.50
  -5  -1   1  134.99    4.20
   5  -1  -1  133.19    4.10
   5  -1  -1  128.79    4.60
   5  -1  -1  136.89    5.50
  -5   1   1  132.59    3.90
   5   1  -1  135.19    4.20
  -5   1   1  126.19    4.90
  -5   1   1  127.19    4.40
   5   1  -1  134.79    4.50
   4  -1  -1  419.86    9.30
  -4  -1   1  410.56    8.10
  -4  -1   1  434.96    8.60
   4   1  -1  425.16    8.30
  -4   1   1  407.26    8.20
   4   1  -1  440.26    8.10
  -4   1   1  410.76    8.70
  -4   1   1  421.46    7.80
   3  -1  -1 1260.87   20.90
  -3  -1   1 1263.57   20.90
   3  -1  -1 1273.17   21.40
  -3  -1   1 1286.87   20.70
   3  -1  -1 1247.68   20.50
   3   1  -1 1313.97   20.60
   3   1  -1 1262.37   20.70
  -3   1   1 1244.98   20.70
  -3   1   1 1254.47   20.40
  -3   1   1 1217.78   21.20
  -2  -1   1  232.68    4.60
   2  -1  -1  226.58    5.10
  -2  -1   1  242.38    4.40
   2  -1  -1  221.18    4.40
   2  -1  -1  227.68    4.60
   2   1  -1  242.58    4.40
  -2   1   1  228.38    4.50
   2   1  -1  234.58    4.40
   1  -1  -1  529.15    8.70
   1  -1  -1  540.75    9.70
   1  -1  -1  540.05    8.80
   0  -1  -1  712.63   12.80
   0  -1  -1  739.63   11.50
   0  -1  -1  713.03   11.50
   0  -1   1  728.23   12.30
   1  -1   1 1703.43   27.20
  -1  -1  -1 1746.33   27.10
  -1  -1  -1 1683.73   27.00
  -1   1  -1 1653.63   27.30
   1   1   1 1705.93   26.90
   1   1   1 1755.72   27.00
  -2  -1  -1  182.88    4.10
   2  -1   1  181.28    3.80
  -2  -1  -1  176.98    4.20
   2  -1   1  172.78    4.00
  -2   1  -1  173.28    3.40
   2   1   1  183.78    4.10
  -2   1  -1  175.68    3.60
   2   1   1  182.88    4.10
  -2   1  -1  181.08    4.10
   3  -1   1 1325.47   21.50
  -3  -1  -1 1320.57   21.60
  -3  -1  -1 1289.97   21.70
   3  -1   1 1311.07   21.20
   3  -1   1 1309.27   22.10
  -3   1  -1 1245.48   21.60
  -3   1  -1 1293.57   21.00
  -3   1  -1 1268.67   21.20
   3   1   1 1305.57   21.60
   3   1   1 1336.87   21.60
  -4  -1  -1   17.10    1.90
   4  -1   1   18.40    2.00
  -4  -1  -1   14.40    2.00
   4  -1   1   18.70    1.80
  -4   1  -1   19.40    1.90
  -4   1  -1   21.60    2.10
   4   1   1   15.20    2.00
   4   1   1   13.10    1.80
  -4   1  -1   22.10    2.20
  -5  -1  -1   11.70    1.90
   5  -1   1    8.70    1.80
  -5  -1  -1    9.60    2.20
   5  -1   1   13.20    2.10
  -5   1  -1   13.30    2.10
   5   1   1   16.00    2.00
  -5   1  -1   11.40    2.20
   5   1   1   13.20    2.10
  -6  -1  -1  135.99    5.10
   6  -1   1  128.99    5.00
  -6  -1  -1  131.59    4.70
   6  -1   1  132.79    4.60
  -6   1  -1  129.69    4.70
   6   1   1  123.09    4.60
   6   1   1  122.89    4.90
  -7  -1  -1   40.00    3.50
   7  -1   1   46.30    3.80
  -7  -1  -1   42.70    3.90
   7  -1   1   41.20    3.50
   7   1   1   38.90    3.90
  -7   1  -1   42.20    4.80
   7   1   1   39.10    3.40
  -7   1  -1   38.40    3.60
   8  -1   1    9.80    2.50
   8  -1   1   11.10    2.30
  -8  -1  -1   14.10    2.70
  -8  -1  -1   10.20    2.30
  -8   1  -1   10.10    2.10
   8   1   1   13.90    2.30
  -8   1  -1    9.40    2.30
  -8   1  -1   10.00    3.00
   8   1   1    8.60    2.40
   9  -1   1  497.65   11.80
  -9  -1  -1  479.55   11.70
  -9  -1  -1  493.65   11.20
   9  -1   1  497.15   11.20
  -9   1  -1  507.75   11.40
   9   1   1  497.05   11.80
  -9   1  -1  495.35   10.70
   9   1   1  501.15   11.30
  -9   1  -1  480.75   12.70
 -10  -1  -1 1355.16   25.60
 -10  -1  -1 1368.76   25.00
  10  -1   1 1364.06   25.90
  10  -1   1 1341.37   25.10
 -10   1  -1 1350.46   25.00
  10   1   1 1358.26   25.20
  10   1   1 1348.37   25.70
 -10   1  -1 1366.66   24.30
 -10   1  -1 1366.76   27.10
  11  -1   1   25.20    3.40
 -11  -1  -1   24.20    3.30
 -11  -1  -1   29.50    3.90
  11  -1   1   27.90    3.80
 -11   1  -1   25.20    3.40
 -11   1  -1   28.80    3.20
  11   1   1   29.10    3.70
 -11   1  -1   26.10    4.50
  11   1   1   30.40    3.50
  12  -1   1  178.78    7.90
 -12  -1  -1  182.38    7.40
 -12  -1  -1  175.48    7.80
  12  -1   1  174.98    7.30
 -12  -1  -1  158.38   10.70
 -12   1  -1  189.08   10.10
  12   1   1  180.38    7.30
  12   1   1  181.88    7.90
 -12   1  -1  170.08    7.30
 -12   1  -1  186.88    6.90
  13  -1   1   37.70    4.30
  13  -1   1   47.00    5.00
 -13  -1  -1   40.60    4.60
 -13  -1  -1   30.50    5.90
 -13  -1  -1   39.50    4.10
  13   1   1   38.20    4.70
 -13   1  -1   43.70    4.00
  13   1   1   42.90    4.50
 -13   1  -1   43.80    5.60
 -13   1  -1   49.20    4.70
  14  -1   1   59.29    5.90
  14  -1   1   60.19    5.80
 -14  -1  -1   60.99    8.20
 -14  -1  -1   52.79    5.30
 -14  -1  -1   66.99    6.30
 -14   1  -1   62.69    6.00
  14   1   1   65.49    5.90
  14   1   1   64.09    5.70
 -14   1  -1   56.99    5.60
  15  -1   1   46.90    5.50
 -15  -1  -1   31.50    4.70
 -15  -1  -1   38.60    7.50
  15  -1   1   42.50    4.80
  15   1   1   51.49    5.60
 -15   1  -1   46.20    4.50
 -15   1  -1   44.00    4.80
 -15   1  -1   54.09    6.70
  15   1   1   41.80    4.70
 -15  -2   1    9.30    4.00
 -15  -2   1   -4.80    5.00
  15  -2  -1    8.40    3.90
  15  -2  -1    3.10    3.20
 -15  -2   1    3.20    3.50
 -15   2   1    2.30    3.00
  15   2  -1    7.00    3.10
 -15   2   1    5.50    2.80
 -15   2   1    5.00    3.70
  15   2  -1    4.10    3.10
  14  -2  -1   24.70    4.00
  14  -2  -1   26.80    4.60
 -14  -2   1   18.90    3.80
 -14  -2   1   34.00    4.80
 -14  -2   1   36.30    7.70
  14   2  -1   29.60    4.20
 -14   2   1   29.50    3.40
 -14   2   1   30.70    4.90
 -14   2   1   29.00    3.80
  13  -2  -1  198.88    7.90
 -13  -2   1  168.68    7.70
 -13  -2   1  203.88    8.70
  13  -2  -1  174.98    8.50
 -13   2   1  191.28    6.80
 -13   2   1  184.78    7.50
  13   2  -1  193.78    8.00
 -13   2   1  183.28    8.80
  13   2  -1  179.58    7.30
 -12  -2   1    4.90    3.40
 -12  -2   1    7.40    3.00
  12  -2  -1   12.10    3.40
  12  -2  -1   12.60    3.10
 -12   2   1   16.00    4.00
 -12   2   1    9.40    2.60
  12   2  -1    5.30    2.90
 -12   2   1    8.30    2.90
  12   2  -1   13.20    2.90
  11  -2  -1  264.57    8.30
  11  -2  -1  251.87    9.00
 -11  -2   1  265.87    9.30
 -11  -2   1  254.67    8.30
  11   2  -1  253.57    8.00
  11   2  -1  262.27    8.50
 -11   2   1  262.37    8.10
 -11   2   1  261.37    9.40
 -11   2   1  266.77    7.40
  10  -2  -1  682.73   14.30
 -10  -2   1  689.13   14.40
  10  -2  -1  667.43   15.10
 -10  -2   1  656.43   15.00
  10   2  -1  676.63   14.50
 -10   2   1  679.53   13.30
 -10   2   1  645.34   15.30
 -10   2   1  670.53   14.00
  10   2  -1  662.63   14.10
   9  -2  -1  179.88    6.10
  -9  -2   1  175.68    6.30
  -9  -2   1  173.08    6.80
   9  -2  -1  172.58    6.70
  -9   2   1  181.98    5.40
   9   2  -1  184.38    6.40
  -9   2   1  190.78    7.20
   9   2  -1  176.78    5.90
  -9   2   1  174.08    6.00
   8  -2  -1  529.35   11.10
   8  -2  -1  534.55   11.90
  -8  -2   1  519.15   11.80
  -8  -2   1  516.75   11.30
   8   2  -1  533.35   11.10
  -8   2   1  537.85   10.50
  -8   2   1  528.75   12.30
  -8   2   1  544.05   11.00
   8   2  -1  539.15   11.50
   7  -2  -1  128.69    5.10
   7  -2  -1  129.19    4.60
   7  -2  -1  126.79    6.30
  -7  -2   1  138.29    5.00
  -7  -2   1  135.09    5.40
   7   2  -1  131.49    4.90
  -7   2   1  129.49    4.10
  -7   2   1  126.49    5.40
  -7   2   1  127.59    4.50
   7   2  -1  131.39    4.60
   6  -2  -1   12.50    2.90
  -6  -2   1    3.20    2.10
   6  -2  -1    8.00    2.10
   6  -2  -1    8.10    1.80
  -6  -2   1    9.60    1.90
   6   2  -1   11.20    1.80
  -6   2   1   11.90    1.60
  -6   2   1   10.00    1.90
   6   2  -1    9.90    1.90
  -6   2   1   15.80    2.60
  -5  -2   1    2.90    1.60
  -5  -2   1    2.60    1.90
   5  -2  -1    2.80    1.50
   5  -2  -1    1.60    1.80
   5   2  -1    2.10    1.50
   5   2  -1    3.30    1.40
  -5   2   1    4.30    1.60
  -5   2   1    1.00    1.90
  -5   2   1    3.40    1.30
  -4  -2   1   70.79    3.00
   4  -2  -1   69.69    3.70
   4  -2  -1   69.89    3.20
  -4  -2   1   68.49    3.40
   4  -2  -1   64.89    2.80
  -4   2   1   66.59    2.40
  -4   2   1   64.09    3.90
   4   2  -1   70.19    2.60
   4   2  -1   66.29    2.70
  -4   2   1   66.99    2.60
   3  -2  -1    2.90    1.60
  -3  -2   1    2.00    1.40
  -3  -2   1    3.30    1.20
   3  -2  -1    3.00    1.30
   3  -2  -1    3.60    1.10
  -3   2   1    3.80    2.10
   2  -2  -1 1891.61   31.80
   2  -2  -1 1907.41   30.20
   2  -2  -1 1886.81   30.00
  -2   2   1 1932.51   32.20
   1  -2   1 2635.64   42.90
  -1  -2  -1 2657.73   41.40
  -1  -2  -1 2627.34   41.40
  -1   2  -1 2640.44   43.00
  -2  -2  -1   52.69    2.30
  -2  -2  -1   53.99    2.50
   2  -2   1   46.30    2.80
  -2   2  -1   53.99    3.40
  -3  -2  -1   41.20    2.60
   3  -2   1   37.30    2.00
   3  -2   1   40.30    2.70
  -3  -2  -1   42.30    2.80
   3  -2   1   36.20    2.20
   3   2   1   40.00    2.30
   3   2   1   37.20    2.30
  -3   2  -1   39.10    3.10
   4  -2   1  598.34   10.90
   4  -2   1  590.44   11.60
  -4  -2  -1  600.44   11.20
  -4  -2  -1  577.24   11.30
  -4   2  -1  569.34    9.90
   4   2   1  602.54   10.90
  -4   2  -1  577.04   10.00
  -4   2  -1  586.14   11.60
   4   2   1  617.74   10.90
  -5  -2  -1   -0.80    1.70
   5  -2   1    2.30    1.60
  -5  -2  -1    0.20    2.00
   5  -2   1    2.60    1.80
  -5   2  -1    1.00    1.70
   5   2   1    0.80    1.50
  -5   2  -1   -2.00    1.40
   5   2   1    1.10    1.70
  -5   2  -1    1.70    1.20
   6  -2   1   29.40    2.90
  -6  -2  -1   26.00    2.60
  -6  -2  -1   25.70    2.80
   6  -2   1   31.20    2.70
  -6   2  -1   30.70    2.50
   6   2   1   32.40    3.00
  -6   2  -1   31.20    2.80
  -6   2  -1   39.20    3.50
   6   2   1   31.50    3.30
   7  -2   1   51.89    3.60
  -7  -2  -1   48.50    3.80
  -7  -2  -1   50.19    4.20
   7  -2   1   49.60    4.00
   7   2   1   54.69    3.60
  -7   2  -1   57.39    4.10
   7   2   1   59.49    4.00
  -7   2  -1   56.49    3.50
  -7   2  -1   61.09    3.00
   8  -2   1   34.90    3.40
  -8  -2  -1   33.60    3.40
   8  -2   1   29.20    2.80
  -8  -2  -1   24.90    2.80
  -8   2  -1   38.10    4.30
   8   2   1   29.10    3.00
  -8   2  -1   31.50    3.00
   8   2   1   36.40    3.50
  -8   2  -1   25.40    2.60
   9  -2   1  298.67    8.20
   9  -2   1  289.57    8.80
  -9  -2  -1  302.87    9.00
  -9  -2  -1  311.07    8.40
  -9   2  -1  299.57    7.80
  -9   2  -1  320.37    9.30
  -9   2  -1  304.37    7.30
   9   2   1  301.17    8.60
   9   2   1  306.97    8.20
  10  -2   1  681.93   15.40
 -10  -2  -1  665.23   14.70
 -10  -2  -1  678.93   15.30
  10  -2   1  689.63   14.70
 -10   2  -1  695.13   13.60
  10   2   1  699.83   15.10
  10   2   1  672.83   14.60
 -10   2  -1  683.83   15.60
 -10   2  -1  672.93   14.10
  11  -2   1  736.03   16.90
  11  -2   1  752.52   16.30
 -11  -2  -1  760.62   17.00
 -11  -2  -1  744.63   16.20
  11   2   1  746.13   16.50
 -11   2  -1  799.42   17.60
 -11   2  -1  756.62   15.60
 -11   2  -1  760.02   15.00
  11   2   1  752.62   16.20
  12  -2   1    5.80    3.20
 -12  -2  -1   -2.10    3.10
  12  -2   1    3.30    2.70
 -12  -2  -1    1.50    2.90
 -12   2  -1    6.00    2.90
 -12   2  -1    2.20    2.40
  12   2   1    5.60    2.80
 -12   2  -1    9.80    3.40
  12   2   1    5.30    3.00
 -13  -2  -1   62.59    5.90
  13  -2   1   62.79    5.60
 -13  -2  -1   63.19    6.40
  13  -2   1   61.79    6.50
 -13   2  -1   63.79    6.70
 -13   2  -1   54.99    5.10
 -13   2  -1   63.29    4.80
  13   2   1   72.19    6.10
  13   2   1   54.99    5.20
  14  -2   1  210.28    9.60
 -14  -2  -1  210.18    9.30
 -14  -2  -1  208.38    8.60
  14  -2   1  210.18    8.80
  14   2   1  202.28    8.20
 -14   2  -1  190.78    9.40
 -14   2  -1  191.18    7.70
  14   2   1  204.28    8.60
 -14   2  -1  206.08    7.30
 -15  -2  -1   19.50    4.10
 -15  -2  -1   18.80    4.40
  15  -2   1   28.40    4.90
  15  -2   1   24.90    4.40
  15   2   1   34.00    4.40
 -15   2  -1   28.40    3.90
 -15   2  -1   24.70    3.50
  15   2   1   30.30    4.30
 -15   2  -1   29.60    5.00
  15  -3  -1    0.60    3.20
 -15  -3   1   -1.70    3.20
  15  -3  -1    3.10    3.60
 -15  -3   1    5.90    3.60
  15   3  -1    1.20    2.70
 -15   3   1    4.90    2.80
 -15   3   1    2.50    2.30
  15   3  -1    6.10    2.80
 -15   3   1    7.50    3.30
 -14  -3   1    8.70    3.50
 -14  -3   1   18.00    4.30
  14  -3  -1   21.30    4.40
  14   3  -1   19.80    3.50
 -14   3   1   15.20    3.80
 -14   3   1   17.40    3.10
 -14   3   1   19.50    2.80
  14   3  -1   21.00    3.30
  13  -3  -1   18.50    4.10
  13  -3  -1    9.20    3.30
 -13  -3   1   11.60    3.50
 -13  -3   1   13.70    3.80
  13   3  -1   13.30    3.00
 -13   3   1   22.80    3.00
 -13   3   1   15.50    2.50
 -13   3   1   14.80    3.70
  13   3  -1   20.30    3.30
  12  -3  -1  121.49    6.30
  12  -3  -1  134.69    7.30
 -12  -3   1  119.19    7.20
 -12  -3   1  121.89    6.80
 -12   3   1  122.09    7.30
  12   3  -1  125.59    6.10
 -12   3   1  120.29    4.90
  12   3  -1  124.89    5.70
 -12   3   1  128.29    5.40
 -11  -3   1   55.89    5.20
  11  -3  -1   55.19    4.90
 -11  -3   1   60.59    5.80
  11  -3  -1   57.49    5.50
 -11   3   1   62.59    3.80
 -11   3   1   62.09    4.20
  11   3  -1   67.19    4.40
  11   3  -1   68.39    4.80
 -11   3   1   64.09    5.80
  10  -3  -1   15.80    3.30
 -10  -3   1   16.70    3.00
  10  -3  -1   20.50    3.00
 -10  -3   1   18.70    3.60
 -10   3   1   22.60    2.60
 -10   3   1   24.90    3.90
  10   3  -1   19.20    2.90
 -10   3   1   20.80    2.20
  10   3  -1   13.50    2.40
   9  -3  -1    3.50    2.20
  -9  -3   1    5.20    2.40
  -9  -3   1    6.40    2.70
   9  -3  -1    4.80    3.40
   9  -3  -1    4.00    2.60
  -9   3   1    4.90    2.00
  -9   3   1    8.10    3.00
   9   3  -1    5.40    2.10
  -9   3   1    4.30    1.70
   9   3  -1    6.00    1.90
   8  -3  -1    5.70    2.30
   8  -3  -1    0.20    1.90
  -8  -3   1    5.10    2.40
  -8  -3   1    5.30    2.20
   8  -3  -1    6.10    2.80
  -8   3   1    3.20    1.60
   8   3  -1    3.60    1.90
   8   3  -1    4.20    1.70
  -8   3   1    1.80    2.30
  -8   3   1    0.90    1.40
   7  -3  -1  107.09    4.80
  -7  -3   1  115.09    5.10
  -7  -3   1  113.09    4.60
   7  -3  -1  114.59    6.00
  -7   3   1  116.89    5.60
  -7   3   1  114.79    3.30
  -7   3   1  112.69    3.50
   7   3  -1  116.39    3.90
   7   3  -1  108.29    3.90
  -6  -3   1  137.79    5.10
   6  -3  -1  130.89    4.30
  -6  -3   1  138.79    4.70
   6  -3  -1  140.99    5.90
   6  -3  -1  144.19    5.00
  -6   3   1  139.89    6.00
   6   3  -1  136.09    3.80
   6   3  -1  135.59    3.70
   5  -3  -1   54.39    2.90
  -5  -3   1   59.69    3.60
   5  -3  -1   63.69    4.20
  -5  -3   1   63.39    3.30
   5  -3  -1   51.39    3.30
  -5   3   1   61.99    4.60
  -4  -3   1  242.28    5.50
   4  -3  -1  223.78    5.50
  -4  -3   1  232.78    5.60
   4  -3  -1  224.48    5.10
   4  -3  -1  237.08    6.80
  -4   3   1  238.88    7.40
   3  -3  -1  128.29    5.00
  -3  -3   1  116.99    3.20
   3  -3  -1  120.49    3.30
  -3  -3   1  116.39    3.40
   3  -3  -1  116.69    3.10
  -3   3   1  117.59    5.60
   2  -3  -1  466.75   10.60
  -2   3   1  462.95   11.10
   1  -3  -1   -0.40    2.10
  -1  -3   1    0.90    2.00
  -1   3   1    1.40    2.40
   0  -3  -1  714.23   15.00
   0  -3   1  722.03   14.60
   1  -3   1  111.39    4.90
  -1  -3  -1   99.49    5.60
  -1   3  -1  111.29    5.30
  -2  -3  -1  286.77    5.70
   2  -3   1  280.07    7.30
  -2  -3  -1  286.97    5.70
  -2   3  -1  290.27    7.90
   3  -3   1 2379.16   37.60
  -3  -3  -1 2310.17   38.30
   3  -3   1 2320.77   37.50
   3  -3   1 2364.26   39.40
  -3  -3  -1 2462.15   38.40
  -3   3  -1 2410.76   40.20
   4  -3   1  260.27    6.80
   4  -3   1  250.07    5.40
   4  -3   1  263.07    5.80
  -4  -3  -1  270.07    6.40
  -4  -3  -1  262.47    6.20
  -4   3  -1  268.77    7.60
   5  -3   1   77.39    3.10
  -5  -3  -1   78.69    3.70
   5  -3   1   77.09    4.20
  -5  -3  -1   75.49    3.90
   5  -3   1   72.79    3.50
   5   3   1   72.59    2.90
   5   3   1   71.49    2.80
  -5   3  -1   79.59    4.60
  -6  -3  -1    3.20    2.10
   6  -3   1    6.00    1.70
  -6  -3  -1    5.20    2.00
   6  -3   1    3.80    1.90
   6  -3   1    7.10    2.40
   6   3   1    7.30    1.60
   6   3   1    5.20    1.60
  -6   3  -1    7.70    2.20
  -7  -3  -1   47.40    4.20
  -7  -3  -1   58.09    4.00
   7  -3   1   55.09    5.00
   7  -3   1   56.49    3.60
   7  -3   1   56.79    4.00
  -7   3  -1   57.29    4.40
  -7   3  -1   51.99    2.40
  -7   3  -1   51.89    2.30
   7   3   1   55.29    3.50
   7   3   1   48.90    3.30
  -8  -3  -1   19.90    3.00
  -8  -3  -1   16.90    2.60
   8  -3   1   21.80    2.60
   8  -3   1   24.00    3.40
   8  -3   1   20.60    2.90
  -8   3  -1   21.10    1.80
   8   3   1   21.60    2.40
  -8   3  -1   18.90    3.20
   8   3   1   19.50    2.50
  -8   3  -1   18.50    1.90
   9  -3   1  189.48    7.20
   9  -3   1  205.98    6.80
  -9  -3  -1  203.58    7.10
  -9  -3  -1  189.48    7.40
  -9   3  -1  201.58    5.20
   9   3   1  207.88    6.60
   9   3   1  194.08    6.20
  -9   3  -1  200.08    5.50
  -9   3  -1  205.78    7.60
  10  -3   1    3.00    2.70
 -10  -3  -1    1.20    2.60
  10  -3   1    0.30    2.30
 -10  -3  -1    2.50    2.90
  10   3   1    0.60    2.30
 -10   3  -1    2.50    1.70
 -10   3  -1    2.10    2.00
 -10   3  -1    1.70    2.60
  10   3   1    5.80    2.20
  11  -3   1  124.29    6.80
 -11  -3  -1  119.39    7.10
 -11  -3  -1  114.69    6.40
  11  -3   1  138.89    6.30
 -11   3  -1  120.79    5.00
 -11   3  -1  120.39    4.50
  11   3   1  115.29    5.90
  11   3   1  122.49    5.60
 -11   3  -1  120.89    6.80
  12  -3   1  105.79    6.90
  12  -3   1   90.19    5.90
 -12  -3  -1  101.39    6.40
 -12   3  -1   96.89    4.90
 -12   3  -1   98.69    6.70
  12   3   1  106.59    5.60
 -12   3  -1   98.69    4.40
  12   3   1   99.09    5.90
 -13  -3  -1  194.68    8.40
 -13  -3  -1  178.38    8.70
  13  -3   1  185.78    8.70
  13  -3   1  182.58    8.00
 -13   3  -1  176.48    8.40
 -13   3  -1  184.98    6.00
  13   3   1  177.48    7.50
 -13   3  -1  195.38    6.60
  13   3   1  186.68    7.30
  14  -3   1   73.99    6.20
  14  -3   1   65.79    6.20
 -14  -3  -1   63.29    6.40
 -14  -3  -1   68.59    7.10
 -14   3  -1   63.39    4.40
 -14   3  -1   53.69    4.70
  14   3   1   64.19    5.60
 -14   3  -1   64.99    6.50
  14   3   1   63.29    5.10
  14  -4  -1   -0.20    3.20
  14  -4  -1   -1.40    3.10
 -14  -4   1   -4.90    3.10
 -14  -4   1   -2.40    3.40
 -14   4   1    2.80    3.10
 -14   4   1    2.40    1.70
  14   4  -1   -1.10    2.10
 -14   4   1    0.80    1.40
  14   4  -1   -0.40    2.00
 -13  -4   1   18.30    4.20
  13  -4  -1   11.00    3.40
 -13  -4   1   10.30    3.50
  13  -4  -1   10.70    3.70
  13   4  -1   16.70    2.70
  13   4  -1   16.10    2.70
 -13   4   1   11.20    3.80
 -13   4   1   14.70    2.00
 -13   4   1   12.70    1.80
  12  -4  -1   71.79    6.20
 -12  -4   1   75.69    6.00
  12  -4  -1   70.49    5.50
 -12  -4   1   78.39    6.70
 -12   4   1   76.09    6.90
  12   4  -1   69.99    4.30
  12   4  -1   80.99    4.40
  11  -4  -1   23.40    3.30
  11  -4  -1   23.10    3.90
 -11  -4   1   30.50    4.20
 -11  -4   1   21.50    3.50
  11   4  -1   26.40    2.60
 -11   4   1   23.00    4.10
  11   4  -1   28.80    2.70
  10  -4  -1    5.20    2.40
  10  -4  -1    3.60    2.90
 -10  -4   1    8.60    3.30
 -10  -4   1    5.00    2.70
  10  -4  -1    5.90    3.50
  10   4  -1    4.20    1.80
  10   4  -1    6.20    1.70
 -10   4   1    8.50    3.10
  -9  -4   1   93.69    5.30
  -9  -4   1   93.79    5.70
   9  -4  -1   96.29    5.60
   9  -4  -1  103.69    7.10
   9  -4  -1   97.59    4.90
  -9   4   1  104.69    6.80
  -8  -4   1  281.67    7.80
   8  -4  -1  278.87    8.10
   8  -4  -1  273.17    9.50
  -8  -4   1  275.17    8.20
  -8   4   1  271.27    9.50
   7  -4  -1  172.68    7.20
   7  -4  -1  168.58    5.90
  -7  -4   1  156.38    5.90
   7  -4  -1  157.88    5.10
  -7  -4   1  164.78    5.70
  -7   4   1  165.48    7.40
  -6  -4   1  148.09    5.40
   6  -4  -1  155.28    4.70
   6  -4  -1  164.08    5.40
  -6  -4   1  161.48    5.20
   6  -4  -1  161.18    6.40
  -6   4   1  155.68    7.10
  -5  -4   1   14.80    2.00
   5  -4  -1   14.30    1.80
   5  -4  -1   15.90    2.10
  -5  -4   1   15.20    2.10
   5  -4  -1   17.40    2.60
  -5   4   1   13.30    2.90
  -4  -4   1   66.39    3.20
   4  -4  -1   69.19    2.80
   4  -4  -1   78.19    4.60
  -4  -4   1   66.99    3.00
   4  -4  -1   65.99    3.10
  -4   4   1   64.79    5.30
  -3  -4   1  688.43   12.10
   3  -4  -1  692.53   12.10
   3  -4  -1  715.43   15.10
  -3  -4   1  711.93   12.10
   3  -4  -1  698.13   11.90
  -3   4   1  718.93   15.90
   2  -4  -1  335.67    9.30
  -2  -4   1  333.37   10.00
  -2   4   1  337.87   10.00
   1  -4  -1   17.40    2.90
  -1  -4   1   22.10    3.20
   0  -4  -1  104.59    5.90
   0  -4   1  105.29    5.60
  -1  -4  -1  118.49    6.40
   1  -4   1  114.59    5.40
  -2  -4  -1  109.89    3.30
  -2  -4  -1  109.69    3.30
  -2  -4  -1  125.19    6.60
   2  -4   1  103.99    5.10
  -2   4  -1  120.29    5.90
  -3  -4  -1  388.26    7.90
   3  -4   1  409.66    9.80
  -3  -4  -1  379.16    7.90
  -3   4  -1  405.36   10.60
  -4  -4  -1  814.32   14.80
   4  -4   1  828.12   16.10
  -4  -4  -1  803.12   14.80
   4  -4   1  799.72   14.10
   4  -4   1  819.82   13.80
  -4   4  -1  814.12   17.10
  -5  -4  -1   32.60    3.20
   5  -4   1   28.00    2.40
   5  -4   1   32.10    3.70
   5  -4   1   24.50    2.50
  -5  -4  -1   30.50    2.70
  -5   4  -1   29.50    3.50
  -6  -4  -1  150.48    5.70
   6  -4   1  150.48    5.20
  -6  -4  -1  166.48    5.60
   6  -4   1  159.38    6.20
   6  -4   1  176.98    5.00
  -6   4  -1  174.38    7.00
  -7  -4  -1  114.59    5.20
   7  -4   1  116.19    6.60
   7  -4   1  106.59    4.40
   7  -4   1  114.79    5.00
  -7  -4  -1  110.89    5.40
  -7   4  -1  104.29    6.20
   8  -4   1  163.18    7.80
   8  -4   1  159.58    5.60
  -8  -4  -1  166.28    6.60
   8  -4   1  161.88    6.20
  -8  -4  -1  168.68    6.30
   8   4   1  160.68    4.50
  -8   4  -1  165.68    7.40
   8   4   1  158.58    4.50
   9  -4   1   52.29    4.30
  -9  -4  -1   47.80    4.30
   9  -4   1   48.20    4.90
  -9  -4  -1   54.89    4.90
   9  -4   1   49.40    6.00
   9   4   1   54.59    3.40
  -9   4  -1   51.49    5.50
   9   4   1   48.10    3.30
 -10  -4  -1   54.29    5.20
  10  -4   1   59.39    4.80
  10  -4   1   58.89    5.30
 -10  -4  -1   61.09    5.70
  10   4   1   55.79    3.80
 -10   4  -1   59.29    5.90
  10   4   1   54.49    3.70
  11  -4   1    1.90    2.70
 -11  -4  -1   -0.30    2.70
 -11  -4  -1   -2.10    3.10
  11  -4   1    0.00    2.80
  11   4   1    5.70    2.20
  11   4   1    4.30    2.10
 -11   4  -1    4.20    3.00
 -12  -4  -1   13.70    3.80
 -12  -4  -1    8.90    3.30
  12  -4   1   16.60    3.50
  12  -4   1   12.40    3.60
  12   4   1   13.20    2.70
  12   4   1   13.30    2.60
 -12   4  -1   15.40    3.60
 -13  -4  -1   75.59    7.00
  13  -4   1   60.79    5.80
  13  -4   1   50.29    5.00
 -13  -4  -1   59.39    6.20
 -13   4  -1   59.39    6.50
  13   4   1   53.59    4.50
  13   4   1   65.79    4.70
  13  -5  -1   17.60    3.90
 -13  -5   1   14.80    3.80
  13  -5  -1   -0.90    3.00
 -13  -5   1    7.80    3.60
 -13   5   1    5.20    3.50
 -12  -5   1   14.10    3.70
  12  -5  -1   11.40    3.40
 -12  -5   1   12.00    3.40
  12  -5  -1   17.30    3.90
 -12   5   1   11.90    4.00
 -11  -5   1  115.89    6.90
 -11  -5   1  110.99    6.50
  11  -5  -1  130.89    8.60
  11  -5  -1  119.49    6.90
  11  -5  -1  119.69    6.10
 -11   5   1  112.29    7.80
  10  -5  -1   -1.40    2.30
  10  -5  -1   -2.00    3.10
 -10  -5   1    3.60    2.70
 -10  -5   1   -0.20    3.10
  10  -5  -1    7.20    2.90
 -10   5   1    0.80    3.50
   9  -5  -1    7.40    2.40
  -9  -5   1    7.20    2.70
   9  -5  -1    6.90    3.50
  -9  -5   1    6.40    2.90
   9  -5  -1    5.60    2.80
  -9   5   1    7.50    3.40
   8  -5  -1   25.30    4.20
   8  -5  -1   33.80    3.10
  -8  -5   1   24.70    3.20
  -8  -5   1   29.60    3.50
   8  -5  -1   32.00    3.50
  -8   5   1   29.70    4.40
  -7  -5   1    0.10    2.30
   7  -5  -1    1.50    2.00
  -7  -5   1    4.00    2.30
   7  -5  -1    0.20    2.20
   7  -5  -1   -2.40    2.60
  -7   5   1    3.20    3.40
  -6  -5   1    9.40    2.30
   6  -5  -1   13.60    2.10
  -6  -5   1    9.60    2.50
   6  -5  -1   15.50    2.40
   6  -5  -1   11.50    3.10
  -6   5   1   15.80    3.80
   5  -5  -1  137.89    4.80
   5  -5  -1  150.78    6.60
   5  -5  -1  148.19    4.40
  -5  -5   1  141.39    5.00
  -5  -5   1  144.89    4.90
  -5   5   1  145.79    7.90
  -4  -5   1   40.70    2.80
   4  -5  -1   34.60    2.50
   4  -5  -1   36.50    4.60
   4  -5  -1   31.60    2.80
  -4  -5   1   33.80    2.90
  -4   5   1   37.30    4.50
  -3  -5   1  445.96   13.10
   3  -5  -1  454.65   11.80
   3  -5  -1  424.66    8.30
  -3   5   1  450.15   12.90
  -2  -5   1   58.99    5.60
   2  -5  -1   60.79    5.00
  -1  -5   1   81.39    5.70
   1  -5  -1   88.79    5.80
   0  -5  -1    7.40    2.80
   0  -5   1    7.20    2.60
   1  -5   1  135.69    6.50
  -1  -5  -1  151.18    7.60
   2  -5   1   21.50    2.90
  -2  -5  -1   19.00    1.80
  -2  -5  -1   18.90    1.70
  -2  -5  -1   22.20    4.20
  -3  -5  -1    9.30    1.80
   3  -5   1    9.30    2.50
  -3  -5  -1    7.80    1.60
  -3  -5  -1    6.20    3.30
  -3   5  -1    5.30    3.10
  -4  -5  -1   94.29    4.00
   4  -5   1   98.09    3.40
  -4  -5  -1   89.39    4.10
   4  -5   1   88.39    3.00
  -4  -5  -1   80.69    6.80
   4  -5   1   93.79    5.20
  -4   5  -1   93.09    6.50
   5  -5   1   26.60    3.20
  -5  -5  -1   27.00    2.80
  -5  -5  -1   21.20    2.50
   5  -5   1   27.70    2.80
   5  -5   1   32.70    3.00
  -5   5  -1   33.70    4.40
  -6  -5  -1  175.48    6.10
   6  -5   1  167.78    5.20
   6  -5   1  184.88    7.10
  -6  -5  -1  173.38    6.20
   6  -5   1  165.18    5.60
  -6   5  -1  188.78    8.30
  -7  -5  -1  142.49    5.90
  -7  -5  -1  148.09    6.20
   7  -5   1  149.69    7.00
   7  -5   1  148.39    5.80
  -7   5  -1  144.19    7.70
  -8  -5  -1  150.28    6.40
   8  -5   1  157.78    5.70
   8  -5   1  153.78    6.30
  -8  -5  -1  153.88    6.80
  -8   5  -1  166.08    8.20
  -9  -5  -1    8.50    3.20
   9  -5   1   10.60    2.70
  -9  -5  -1    8.20    3.00
   9  -5   1    7.60    3.40
   9  -5   1   10.90    3.10
  -9   5  -1   13.00    3.80
  10  -5   1    3.60    3.20
 -10  -5  -1    2.00    3.00
  10  -5   1    7.80    3.00
 -10  -5  -1    2.80    2.90
  10  -5   1   -0.20    2.50
 -10   5  -1    6.40    3.10
 -11  -5  -1   -1.70    3.00
  11  -5   1   -0.20    2.90
  11  -5   1   -2.70    2.70
 -11  -5  -1    2.20    3.30
 -11   5  -1   -0.70    3.10
  12  -5   1   12.70    3.50
 -12  -5  -1    6.60    3.40
 -12  -5  -1   17.80    4.30
  12  -5   1   13.40    3.40
 -12   5  -1   12.80    3.80
 -11  -6   1    5.60    3.20
  11  -6  -1    6.50    3.20
 -11  -6   1    3.80    3.10
  11  -6  -1    9.70    4.00
  11  -6  -1    5.20    2.80
 -11   6   1   10.10    4.00
  10  -6  -1   -3.60    3.30
 -10  -6   1    1.50    2.80
 -10  -6   1    1.40    2.90
  10  -6  -1    2.20    2.70
  10  -6  -1   -1.40    2.50
 -10   6   1   -1.60    3.30
   9  -6  -1   10.30    4.10
   9  -6  -1   11.70    3.10
  -9  -6   1   16.00    3.00
  -9  -6   1   10.60    3.20
  -9   6   1   18.80    4.80
  -8  -6   1   10.80    3.10
   8  -6  -1   13.00    3.60
   8  -6  -1   16.90    3.10
  -8  -6   1   10.80    2.80
   8  -6  -1   12.00    2.60
  -8   6   1   15.00    4.50
  -7  -6   1  193.98    6.90
   7  -6  -1  205.78    6.10
   7  -6  -1  188.08    8.30
  -7  -6   1  203.48    6.80
   7  -6  -1  197.68    6.80
  -7   6   1  202.68    9.90
   6  -6  -1   67.19    3.80
   6  -6  -1   58.39    5.50
   6  -6  -1   64.19    4.30
  -6  -6   1   57.49    4.20
  -6  -6   1   70.29    4.50
  -6   6   1   79.49    7.40
  -5  -6   1  181.88    9.70
   5  -6  -1  188.68    7.90
  -5  -6   1  176.58    5.60
  -5  -6   1  181.48    5.80
   5  -6  -1  173.18    5.10
   5  -6  -1  171.88    5.60
  -5   6   1  181.08    9.40
   4  -6  -1  194.68    5.50
  -4  -6   1  202.68    9.70
   4  -6  -1  204.68    8.20
  -4  -6   1  197.48    5.50
  -4  -6   1  197.08    5.40
   4  -6  -1  193.18    5.00
  -4   6   1  217.98    9.80
  -3  -6   1  108.99    3.70
  -3  -6   1  110.19    7.70
   3  -6  -1  106.69    3.70
   3  -6  -1  117.89    6.70
   2  -6  -1   71.99    6.00
  -2  -6   1   71.89    6.60
   1  -6  -1  103.89    7.00
  -1  -6   1  112.99    7.20
   0  -6   1   15.30    3.40
   0  -6  -1   11.90    3.70
  -1  -6  -1   71.59    6.70
   1  -6   1   60.79    5.70
   2  -6   1   72.09    5.60
  -2  -6  -1   73.99    3.40
  -2  -6  -1   76.79    3.40
  -2  -6  -1   72.09    6.90
  -3  -6  -1   39.30    3.20
  -3  -6  -1   38.90    3.20
  -3  -6  -1   38.30    5.10
   3  -6   1   36.70    4.10
   4  -6   1    7.20    2.70
  -4  -6  -1    4.80    3.50
   4  -6   1    5.50    1.50
  -4  -6  -1    2.90    2.00
   4  -6   1    3.90    1.70
  -4  -6  -1    2.60    1.90
  -5  -6  -1   28.20    5.00
   5  -6   1   23.00    2.30
  -5  -6  -1   21.30    2.70
   5  -6   1   26.60    2.60
  -5  -6  -1   27.60    3.00
  -5   6  -1   31.80    4.60
  -6  -6  -1  510.45   11.50
   6  -6   1  498.85   10.20
   6  -6   1  498.15   10.90
  -6  -6  -1  494.35   16.40
  -6  -6  -1  494.45   11.50
   6  -6   1  510.65   12.90
  -6   6  -1  498.55   14.50
   7  -6   1   47.10    4.60
  -7  -6  -1   53.99    4.90
   7  -6   1   51.89    4.40
   7  -6   1   49.50    3.80
  -7  -6  -1   54.89    4.70
  -7   6  -1   55.49    6.80
  -8  -6  -1   14.20    3.20
   8  -6   1    9.20    2.80
  -8  -6  -1   15.20    3.10
   8  -6   1    4.90    3.50
  -8   6  -1   13.80    3.70
   9  -6   1   11.20    2.80
  -9  -6  -1   16.80    3.30
   9  -6   1   11.70    3.80
  -9  -6  -1   13.70    3.40
   9  -6   1   12.70    3.10
  -9   6  -1    8.70    3.90
  10  -6   1   -0.90    2.50
  10  -6   1   -2.70    2.60
 -10  -6  -1    2.90    3.10
  10  -6   1   -2.40    3.10
 -10  -6  -1   -2.90    2.70
 -10   6  -1    2.10    3.30
  11  -6   1  127.39    7.10
 -11  -6  -1  127.99    7.40
  11  -6   1  134.89    8.30
  11  -6   1  115.79    6.40
 -11  -6  -1  115.19    7.00
 -11   6  -1  115.99    8.40
  -9  -7   1    2.90    2.80
  -9  -7   1   12.20    3.30
   9  -7  -1   10.00    2.90
  -9   7   1   10.80    4.00
  -8  -7   1   -0.50    3.80
   8  -7  -1    1.70    2.50
  -8  -7   1    5.40    2.70
   8  -7  -1   -1.50    2.20
  -8  -7   1   -1.90    2.40
  -8   7   1    3.00    3.70
  -7  -7   1    8.20    4.70
  -7  -7   1    8.70    2.70
   7  -7  -1    4.00    2.20
   7  -7  -1    8.80    2.60
  -7  -7   1    8.40    2.60
  -7   7   1    7.50    3.80
   6  -7  -1   30.10    2.70
  -6  -7   1   32.70    3.30
   6  -7  -1   28.30    3.10
  -6  -7   1   30.20    5.40
  -6  -7   1   28.50    3.10
   6  -7  -1   29.80    4.30
  -6   7   1   34.30    5.50
   5  -7  -1  159.48    7.90
   5  -7  -1  145.59    4.80
  -5  -7   1  131.99    5.30
  -5  -7   1  134.89    5.40
   5  -7  -1  135.09    5.40
  -5  -7   1  140.29    9.60
  -4  -7   1   13.70    2.10
   4  -7  -1   10.10    1.90
   4  -7  -1    8.50    2.10
  -4  -7   1   11.70    4.20
   4  -7  -1   14.60    3.50
   3  -7  -1   34.70    4.50
  -3  -7   1   31.50    4.90
   3  -7  -1   31.80    2.70
   2  -7  -1   21.80    3.90
  -2  -7   1   21.30    4.40
   1  -7  -1    3.50    3.20
  -1  -7   1    6.80    3.20
   0  -7   1   16.30    4.00
   0  -7  -1   16.30    3.80
  -1  -7  -1    1.70    3.40
  -1  -7  -1    1.50    1.50
   1  -7   1    1.30    2.90
  -2  -7  -1    0.70    3.30
  -2  -7  -1   -0.20    1.60
   2  -7   1    0.10    2.70
  -2  -7  -1   -0.50    1.60
  -3  -7  -1   40.10    3.50
   3  -7   1   33.80    4.30
  -3  -7  -1   39.30    5.90
  -3  -7  -1   43.10    3.50
  -4  -7  -1   -3.00    3.70
  -4  -7  -1    0.10    2.00
  -4  -7  -1    0.80    2.00
   4  -7   1    2.20    2.70
  -5  -7  -1    5.10    2.20
   5  -7   1    5.20    2.80
   5  -7   1    5.40    1.80
   5  -7   1    5.70    2.00
  -5  -7  -1    5.20    4.20
  -5  -7  -1    3.50    2.40
  -6  -7  -1   25.90    5.20
  -6  -7  -1   35.70    3.40
   6  -7   1   42.40    4.10
   6  -7   1   33.30    4.30
  -6  -7  -1   37.20    3.50
   6  -7   1   37.20    3.60
  -7  -7  -1    4.00    2.60
  -7  -7  -1    6.30    2.80
  -7  -7  -1    2.60    4.40
   7  -7   1    1.00    3.30
   7  -7   1    5.10    2.20
   7  -7   1   12.10    2.70
  -7   7  -1    8.00    4.00
   8  -7   1   -3.60    2.20
   8  -7   1   -1.90    2.50
  -8  -7  -1    2.80    4.20
  -8  -7  -1    2.30    2.70
   8  -7   1   -4.70    3.20
  -8  -7  -1    1.80    2.90
  -8   7  -1    4.40    3.60
  -9  -7  -1   13.00    5.40
  -9   7  -1   21.10    4.70
   5  -8  -1  150.38    5.10
   5  -8  -1  147.79    5.60
  -5  -8   1  143.59   10.20
  -5  -8   1  160.58    5.70
   5  -8  -1  150.98    8.30
  -5  -8   1  155.18    5.80
   4  -8  -1   14.20    2.10
  -4  -8   1   16.70    4.90
   4  -8  -1   15.50    2.40
  -4  -8   1   18.10    2.40
  -4  -8   1   17.60    2.40
   4  -8  -1   14.10    3.70
   3  -8  -1    5.40    1.70
  -3  -8   1    4.80    1.70
   3  -8  -1    2.50    1.70
   3  -8  -1   -1.70    2.80
  -3  -8   1    2.60    3.70
  -3  -8   1    4.00    1.80
   2  -8  -1    2.60    3.30
  -2  -8   1    0.90    3.60
   1  -8  -1   38.40    5.40
  -1  -8   1   43.10    5.90
   0  -8  -1   11.80    4.00
   0  -8   1    9.70    3.50
  -1  -8  -1   -0.10    3.30
  -1  -8  -1    0.00    1.80
   1  -8   1    1.30    2.90
  -2  -8  -1   -0.80    1.80
  -2  -8  -1    3.20    1.90
  -2  -8  -1   -2.70    3.20
   2  -8   1    1.00    3.00
   3  -8   1    3.10    3.10
  -3  -8  -1    2.40    2.00
  -3  -8  -1    0.80    3.90
  -3  -8  -1    4.40    2.00
   4  -8   1   87.69    6.70
  -4  -8  -1   95.89    4.90
  -4  -8  -1  100.89    9.30
   4  -8   1   90.19    3.70
  -4  -8  -1  103.79    4.90
   5  -8   1  191.38    5.40
   5  -8   1  185.28    8.40
   5  -8   1  194.68    6.10
  -5  -8  -1  188.58    6.70
  -5  -8  -1  175.28    6.60
  -5  -8  -1  195.18   11.60
 -16   0   2  326.17   15.70
 -16   0   2  283.37   10.00
 -16   0   2  253.37   10.20
  16   0  -2  265.97   10.00
  16   0  -2  257.97   10.80
 -15   0   2   38.70    4.30
  15   0  -2   32.80    4.70
 -15   0   2   32.10    6.10
 -15   0   2   30.70    4.50
  15   0  -2   35.30    4.50
 -14   0   2  611.14   14.30
 -14   0   2  603.24   15.20
  14   0  -2  595.14   14.80
  14   0  -2  623.54   15.90
 -14   0   2  590.44   18.00
 -13   0   2  266.77    8.60
  13   0  -2  259.37    8.80
 -13   0   2  246.88   12.20
  13   0  -2  258.47    9.50
 -13   0   2  260.77    9.40
 -12   0   2  590.14   17.50
  12   0  -2  595.04   14.80
 -12   0   2  642.64   13.80
  12   0  -2  601.34   14.10
 -12   0   2  618.64   14.60
 -11   0   2  107.59    6.20
 -11   0   2  116.79    8.60
 -11   0   2   99.79    5.50
  11   0  -2  110.99    5.50
  11   0  -2  105.89    6.30
 -10   0   2 2120.59   39.60
 -10   0   2 2151.68   37.10
  10   0  -2 2090.49   37.30
  10   0  -2 2096.99   36.50
  -9   0   2   76.69    4.90
   9   0  -2   81.59    5.00
   9   0  -2   76.59    4.30
  -9   0   2   69.19    6.50
  -8   0   2   42.40    5.20
   8   0  -2   40.60    3.40
  -8   0   2   42.60    4.00
   8   0  -2   48.60    4.20
  -7   0   2 1793.82   29.50
   7   0  -2 1773.62   30.30
   7   0  -2 1768.42   29.70
  -7   0   2 1694.93   31.90
  -7   0   2 1738.03   30.10
   6   0  -2  147.79    5.20
   6   0  -2  148.09    4.60
  -6   0   2  144.29    5.20
  -6   0   2  147.39    4.60
  -6   0   2  141.49    6.40
  -5   0   2   46.80    3.50
  -5   0   2   51.39    4.10
   5   0  -2   47.30    3.50
   5   0  -2   50.19    2.90
  -5   0   2   52.89    3.00
   3   0  -2  109.39    3.20
   3   0  -2  112.19    3.60
   2   0  -2  852.81   13.90
  -2   0   2  857.01   13.90
   2   0  -2  872.11   14.20
   2   0  -2  838.82   14.80
  -1   0   2  149.79    3.20
  -2   0  -2 1485.25   23.90
   2   0   2 1519.65   24.00
   2   0   2 1471.05   24.00
  -2   0  -2 1439.36   23.90
   4   0   2  794.72   14.10
  -4   0  -2  780.52   13.90
   4   0   2  805.12   14.30
  -4   0  -2  779.22   14.20
  -5   0  -2 4013.60   64.39
   5   0   2 4054.79   64.59
  -5   0  -2 3959.80   64.09
   5   0   2 4046.80   64.39
   6   0   2  689.03   13.60
  -6   0  -2  674.23   13.40
  -6   0  -2  697.33   13.10
   6   0   2  687.33   13.20
   7   0   2   70.19    3.90
  -7   0  -2   65.09    3.90
  -7   0  -2   64.99    4.10
   7   0   2   67.49    4.30
  -8   0  -2    8.90    2.40
   8   0   2    5.90    2.00
   8   0   2    8.70    2.50
  -9   0  -2  777.92   15.40
  -9   0  -2  795.22   16.00
  -9   0  -2  742.63   17.90
   9   0   2  787.92   15.90
   9   0   2  773.42   16.30
 -10   0  -2  280.77    8.10
  10   0   2  274.67    8.30
 -10   0  -2  274.57    8.60
  10   0   2  267.57    8.80
 -10   0  -2  276.07   11.30
  11   0   2    8.20    2.70
 -11   0  -2    4.30    4.20
 -11   0  -2    5.30    2.60
 -11   0  -2    9.70    3.20
  11   0   2    6.50    3.00
 -12   0  -2    2.50    3.00
 -12   0  -2   -3.40    2.50
  12   0   2   -1.80    2.40
  12   0   2   -1.20    2.70
  13   0   2 1759.12   33.40
  13   0   2 1785.32   34.10
 -13   0  -2 1829.92   33.40
 -13   0  -2 1723.63   36.40
 -14   0  -2  235.68    9.30
  14   0   2  208.28    8.80
  14   0   2  238.78    9.70
 -14   0  -2  234.28   13.20
  15   0   2  388.86   12.20
 -15   0  -2  398.06   11.70
 -15   0  -2  372.76   16.40
 -15   0  -2  379.86   12.10
  15   0   2  391.26   12.90
 -16  -1   2   24.10    4.50
 -16  -1   2   20.50    4.20
  16  -1  -2   24.40    4.50
  16  -1  -2   21.60    3.90
 -16  -1   2   23.40    8.00
 -16   1   2   30.50    5.90
  16   1  -2   20.10    4.50
 -16   1   2   23.90    4.10
 -16   1   2   19.30    3.80
  16   1  -2   18.40    4.00
  15  -1  -2   -0.30    3.30
  15  -1  -2   -4.80    2.80
 -15  -1   2   -1.50    4.90
 -15  -1   2   -0.30    3.20
 -15  -1   2   -3.40    3.40
 -15   1   2    1.70    3.00
 -15   1   2   -0.10    3.30
 -15   1   2    0.80    4.00
  15   1  -2    1.00    2.80
  15   1  -2   -5.60    3.00
  14  -1  -2   -0.70    2.80
  14  -1  -2    4.50    3.50
 -14  -1   2   -2.30    4.50
 -14  -1   2    1.90    3.40
 -14   1   2    0.70    4.00
 -14   1   2   -2.20    2.70
  14   1  -2    1.40    3.30
 -14   1   2   -0.40    3.30
  14   1  -2    2.90    2.70
 -13  -1   2  932.71   20.20
 -13  -1   2  914.41   23.90
  13  -1  -2  934.91   19.70
  13  -1  -2  930.21   20.50
 -13   1   2  910.21   21.60
  13   1  -2  930.61   20.20
  13   1  -2  919.71   19.40
 -13   1   2  942.11   18.80
 -13   1   2  926.11   19.60
  12  -1  -2  347.47   10.70
 -12  -1   2  359.86   10.70
 -12  -1   2  362.26    9.90
 -12  -1   2  306.67   14.70
  12  -1  -2  350.76    9.90
 -12   1   2  355.06    9.40
  12   1  -2  355.86   10.50
  12   1  -2  343.07    9.80
 -12   1   2  355.66   10.10
  11  -1  -2   48.60    4.50
 -11  -1   2   34.40    3.90
 -11  -1   2   30.70    5.80
  11  -1  -2   43.30    4.20
 -11  -1   2   32.10    3.50
 -11   1   2   43.40    4.40
  11   1  -2   42.20    4.30
  11   1  -2   42.40    4.10
 -11   1   2   34.70    3.80
  10  -1  -2  335.27    9.90
 -10  -1   2  358.66    9.20
  10  -1  -2  358.66    9.20
 -10  -1   2  339.27    9.70
  10   1  -2  345.27    9.60
  10   1  -2  345.37    9.00
 -10   1   2  355.76    8.80
 -10   1   2  353.56   11.10
 -10   1   2  356.76    9.50
   9  -1  -2 3485.65   57.79
  -9  -1   2 3513.95   58.49
  -9  -1   2 3488.25   57.69
   9  -1  -2 3532.15   58.69
   9   1  -2 3534.15   57.79
  -9   1   2 3470.75   59.59
  -9   1   2 3556.34   57.29
   9   1  -2 3598.84   58.49
  -9   1   2 3511.45   57.99
   8  -1  -2   88.59    4.20
  -8  -1   2   89.39    4.90
   8  -1  -2   79.99    4.60
  -8  -1   2   87.89    4.30
  -8   1   2   78.59    4.50
  -8   1   2   90.79    4.00
   8   1  -2   83.79    4.60
   8   1  -2   87.79    4.10
  -8   1   2   89.09    5.50
   7  -1  -2    7.00    2.20
   7  -1  -2    5.60    1.90
  -7  -1   2    2.70    2.20
  -7  -1   2    5.50    1.90
   7   1  -2    6.20    2.10
   7   1  -2    4.90    1.80
  -7   1   2    7.00    1.90
  -7   1   2    6.60    2.20
   6  -1  -2   60.09    3.40
  -6  -1   2   69.79    3.60
  -6  -1   2   58.59    4.00
   6  -1  -2   54.69    5.00
   6  -1  -2   63.19    3.90
   6   1  -2   60.49    3.70
  -6   1   2   67.29    3.90
   6   1  -2   64.39    3.30
  -6   1   2   54.59    3.30
   5  -1  -2  577.14   10.60
   5  -1  -2  572.84   11.10
   5  -1  -2  556.74   12.20
  -5  -1   2  570.24   10.60
  -5  -1   2  568.74   11.10
  -5   1   2  547.35   11.40
  -5   1   2  566.34   10.40
   5   1  -2  586.24   10.60
  -5   1   2  564.04   10.90
   5   1  -2  552.54   10.90
  -4   1   2 5792.42   91.19
  -3  -1   2 1520.55   25.00
  -3  -1   2 1562.44   24.70
   3  -1  -2 1538.45   25.10
   3  -1  -2 1549.14   25.60
  -3   1   2 1529.75   24.90
  -3   1   2 1521.85   24.60
   3   1  -2 1551.94   24.60
  -3   1   2 1470.45   25.50
   3   1  -2 1520.05   24.80
   1  -1  -2 1367.06   22.40
   1  -1  -2 1352.56   21.30
   1  -1  -2 1366.46   21.50
  -1   1   2 1316.97   21.20
  -1   1   2 1349.36   21.40
  -1   1   2 1289.77   22.40
   2  -1   2 2082.89   33.10
   2  -1   2 2098.59   32.90
  -2  -1  -2 2029.40   33.20
  -2  -1  -2 2142.09   33.30
   2  -1   2 2056.99   32.80
  -2   1  -2 2056.89   32.60
  -2   1  -2 2049.20   32.90
   2   1   2 2058.89   33.20
   2   1   2 2072.79   33.20
  -2   1  -2 2032.10   32.50
  -3  -1  -2  200.08    4.90
   3  -1   2  200.88    4.50
   3  -1   2  195.88    4.70
   3   1   2  192.68    4.90
  -3   1  -2  196.58    4.20
   3   1   2  201.88    5.00
  -3   1  -2  194.18    4.50
  -3   1  -2  194.38    4.80
   4  -1   2 1088.79   17.70
   4  -1   2 1045.30   17.90
  -4  -1  -2 1015.30   17.90
  -4  -1  -2 1039.70   18.10
  -4   1  -2 1021.90   18.20
  -4   1  -2 1012.20   17.30
  -4   1  -2 1046.80   17.60
   4   1   2 1036.30   18.10
   4   1   2 1005.10   17.90
   5  -1   2  634.54   12.20
  -5  -1  -2  634.84   12.10
  -5  -1  -2  623.34   12.30
   5  -1   2  615.04   11.80
  -5   1  -2  643.44   11.50
  -5   1  -2  612.14   11.70
   5   1   2  639.14   12.10
   5   1   2  608.54   12.20
  -5   1  -2  641.84   12.80
   6  -1   2 5931.31   95.59
  -6  -1  -2 5958.00   95.29
   6  -1   2 5971.30   95.19
  -6  -1  -2 5955.10   95.59
   6   1   2 6026.90   95.39
  -6   1  -2 5920.81   96.19
  -6   1  -2 5993.40   95.09
   6   1   2 6148.19   95.69
  -6   1  -2 6069.59   94.69
  -7  -1  -2   56.99    3.80
  -7  -1  -2   59.59    4.20
   7  -1   2   56.49    4.00
   7  -1   2   60.39    3.70
  -7   1  -2   55.69    3.40
   7   1   2   54.39    4.10
   7   1   2   58.89    3.80
  -7   1  -2   49.10    4.50
  -7   1  -2   52.99    3.80
  -8  -1  -2  656.73   13.30
   8  -1   2  659.13   13.40
  -8  -1  -2  654.23   13.80
   8  -1   2  651.83   13.90
  -8   1  -2  648.04   13.30
   8   1   2  647.54   13.50
  -8   1  -2  644.44   14.70
   8   1   2  644.24   13.80
  -9  -1  -2  351.66    9.60
   9  -1   2  351.96    9.10
   9  -1   2  364.66    9.80
  -9  -1  -2  362.36    9.20
  -9   1  -2  357.16    9.10
  -9   1  -2  360.66   10.80
   9   1   2  363.46    9.30
   9   1   2  355.86    9.70
 -10  -1  -2 1220.48   22.50
  10  -1   2 1171.78   22.50
 -10  -1  -2 1150.28   22.80
  10  -1   2 1222.28   23.30
 -10   1  -2 1201.58   21.70
  10   1   2 1184.68   23.10
 -10   1  -2 1167.78   22.20
  10   1   2 1141.59   22.50
 -10   1  -2 1148.89   24.20
  11  -1   2   13.50    3.40
 -11  -1  -2   17.50    3.20
 -11  -1  -2   15.50    3.40
  11  -1   2   17.40    3.00
 -11   1  -2   18.40    3.20
 -11   1  -2   15.80    4.50
 -11   1  -2   15.00    2.90
  11   1   2   13.00    3.20
  11   1   2   19.60    3.10
  12  -1   2   56.39    5.10
  12  -1   2   50.49    5.10
 -12  -1  -2   57.69    5.50
 -12  -1  -2   49.10    4.90
  12   1   2   58.29    5.70
 -12   1  -2   65.99    5.60
 -12   1  -2   50.09    4.80
  12   1   2   58.69    5.30
 -13  -1  -2   16.00    3.30
 -13  -1  -2    9.40    5.00
 -13  -1  -2   13.80    3.80
  13  -1   2   17.20    3.80
  13  -1   2   13.80    3.40
  13   1   2   17.10    3.50
 -13   1  -2   16.40    4.60
  13   1   2   18.70    3.90
 -13   1  -2   20.90    3.40
 -13   1  -2   18.10    3.70
  14  -1   2  836.82   19.30
  14  -1   2  861.61   20.10
 -14  -1  -2  817.52   23.50
 -14  -1  -2  850.71   19.50
 -14  -1  -2  846.22   18.60
 -14   1  -2  845.62   18.60
 -14   1  -2  856.41   18.00
  14   1   2  818.82   19.60
 -14   1  -2  824.22   20.90
  14   1   2  838.02   19.20
 -15  -1  -2    0.20    3.30
  15  -1   2    3.40    3.60
  15  -1   2   -0.60    3.10
 -15  -1  -2    3.70    3.80
 -15  -1  -2  -11.60    7.00
 -15   1  -2    5.60    3.40
  15   1   2    2.20    3.10
  15   1   2    0.80    3.40
 -15   1  -2   -2.50    2.80
 -15  -2   2   67.59    7.10
 -15  -2   2   76.89    6.50
 -15  -2   2   63.09    8.20
  15  -2  -2   65.19    6.10
  15  -2  -2   83.09    7.20
 -15   2   2   73.79    5.40
  15   2  -2   83.09    6.30
  15   2  -2   82.09    5.90
 -15   2   2   88.69    6.20
 -15   2   2   76.79    7.60
 -14  -2   2  377.86   11.90
 -14  -2   2  339.47   15.90
  14  -2  -2  365.96   11.20
  14  -2  -2  381.86   12.20
 -14  -2   2  358.16   11.00
 -14   2   2  368.26    9.90
  14   2  -2  359.26   10.80
 -14   2   2  365.46   12.50
 -14   2   2  372.26   10.50
  14   2  -2  366.86   11.20
 -13  -2   2  205.48    8.80
 -13  -2   2  212.68    8.10
  13  -2  -2  193.08    8.80
  13  -2  -2  208.78    8.10
 -13   2   2  215.28    7.90
 -13   2   2  207.48    7.10
  13   2  -2  208.18    7.70
  13   2  -2  208.18    8.20
 -13   2   2  200.68    9.20
 -12  -2   2  148.29    6.80
 -12  -2   2  138.09    7.40
  12  -2  -2  140.29    6.60
  12  -2  -2  138.09    7.20
  12   2  -2  139.59    6.20
 -12   2   2  144.59    5.80
  12   2  -2  141.99    6.80
 -12   2   2  161.38    8.20
 -12   2   2  142.79    6.50
 -11  -2   2 2639.84   46.50
  11  -2  -2 2664.83   46.70
  11  -2  -2 2739.43   45.80
 -11  -2   2 2679.13   45.60
  11   2  -2 2671.93   46.00
 -11   2   2 2668.83   45.30
 -11   2   2 2680.73   44.60
 -11   2   2 2669.63   47.30
  11   2  -2 2626.84   45.50
  10  -2  -2 1308.77   24.90
  10  -2  -2 1303.67   23.90
 -10  -2   2 1288.17   24.60
 -10  -2   2 1329.47   24.00
  10   2  -2 1301.47   24.10
 -10   2   2 1275.97   22.90
 -10   2   2 1282.77   23.60
 -10   2   2 1267.17   25.20
  10   2  -2 1296.37   23.70
  -9  -2   2  124.69    6.00
  -9  -2   2  143.59    5.50
   9  -2  -2  125.59    5.90
   9  -2  -2  136.09    5.30
   9   2  -2  141.59    5.60
  -9   2   2  127.79    5.30
  -9   2   2  129.59    6.20
  -9   2   2  132.09    4.80
   9   2  -2  135.99    5.10
   8  -2  -2 1924.11   33.00
  -8  -2   2 1956.30   33.20
   8  -2  -2 1954.70   35.90
  -8  -2   2 1935.91   33.80
   8  -2  -2 1948.51   33.90
  -8   2   2 1938.91   34.40
  -8   2   2 1957.70   32.90
   8   2  -2 1963.40   33.30
   8   2  -2 1968.20   32.90
  -8   2   2 1927.61   32.30
   7  -2  -2  624.04   12.90
  -7  -2   2  610.34   12.20
   7  -2  -2  616.74   14.40
  -7  -2   2  611.04   12.80
   7  -2  -2  618.74   12.10
  -7   2   2  645.64   13.50
  -7   2   2  620.94   11.50
   7   2  -2  623.54   12.00
  -7   2   2  617.54   12.00
   7   2  -2  599.14   12.20
   6  -2  -2 1021.10   19.80
  -6  -2   2  990.60   18.30
   6  -2  -2 1009.50   17.70
  -6  -2   2 1021.60   17.90
   6  -2  -2 1012.80   18.40
  -6   2   2  995.20   19.00
   6   2  -2  993.40   17.70
  -6   2   2 1008.70   17.20
   6   2  -2 1014.90   17.50
  -6   2   2  984.40   17.60
  -5  -2   2 1475.15   24.60
  -5  -2   2 1479.25   25.00
   5  -2  -2 1467.75   25.00
   5  -2  -2 1473.65   26.00
   5  -2  -2 1419.56   24.30
  -5   2   2 1431.86   25.90
   5   2  -2 1491.05   24.20
   5   2  -2 1463.55   24.30
  -5   2   2 1472.95   24.00
  -5   2   2 1489.15   24.30
  -4  -2   2  164.68    4.60
   4  -2  -2  162.38    4.20
   4  -2  -2  170.78    5.40
  -4  -2   2  156.98    4.20
   4  -2  -2  164.68    4.70
  -4   2   2  170.38    5.60
   4   2  -2  163.68    3.80
   4   2  -2  166.78    3.70
  -4   2   2  161.68    4.00
  -4   2   2  164.08    3.80
  -3  -2   2    5.10    1.10
   3  -2  -2    3.80    1.20
   3  -2  -2    5.00    1.40
   3  -2  -2    3.20    1.60
  -3  -2   2    5.60    1.30
  -3   2   2    5.50    0.90
  -3   2   2    3.10    1.00
  -3   2   2    4.90    2.10
   2  -2  -2    4.50    1.80
   2  -2  -2    4.90    1.20
   2  -2  -2    4.80    1.10
  -2   2   2    5.50    2.00
   1  -2  -2 3131.79   52.19
   1  -2  -2 3219.78   49.99
   1  -2  -2 3231.88   50.09
  -1   2   2 3188.08   52.39
  -1  -2  -2   97.19    2.80
  -1  -2  -2   78.59    4.70
  -1  -2  -2   86.89    2.80
   1  -2   2   82.29    3.40
  -1   2  -2   90.09    3.80
   2  -2   2  816.72   14.40
   2  -2   2  824.12   13.30
  -2  -2  -2  835.52   14.30
  -2  -2  -2  822.52   14.20
  -2   2  -2  835.72   14.80
   2   2   2  827.82   13.80
   2   2   2  848.42   13.90
   3  -2   2 1056.99   17.70
  -3  -2  -2 1088.29   18.40
   3  -2   2 1077.29   18.30
  -3  -2  -2 1060.79   18.30
   3   2   2 1067.69   18.00
  -3   2  -2 1057.39   18.50
   3   2   2 1077.29   18.00
  -4  -2  -2  272.77    6.50
  -4  -2  -2  262.67    6.60
   4  -2   2  270.87    6.80
   4  -2   2  267.77    5.80
   4  -2   2  275.57    6.10
  -4   2  -2  270.17    5.20
   4   2   2  263.27    6.20
  -4   2  -2  269.77    6.50
   4   2   2  281.87    6.30
  -4   2  -2  264.67    5.00
   5  -2   2 3639.74   58.39
  -5  -2  -2 3591.24   58.99
   5  -2   2 3709.73   58.79
   5  -2   2 3542.05   59.79
  -5  -2  -2 3693.53   59.19
   5   2   2 3674.03   58.79
  -5   2  -2 3681.93   57.89
  -5   2  -2 3641.14   57.59
   5   2   2 3693.33   58.79
  -5   2  -2 3680.23   58.99
   6  -2   2  515.15   10.90
  -6  -2  -2  508.75   11.20
   6  -2   2  517.35   10.50
  -6  -2  -2  514.05   10.90
   6   2   2  530.85   10.90
  -6   2  -2  522.05   10.00
   6   2   2  528.45   10.80
  -6   2  -2  543.45    9.70
  -6   2  -2  523.35   11.00
  -7  -2  -2   83.39    4.70
   7  -2   2   91.09    4.10
  -7  -2  -2   85.69    4.30
   7  -2   2   86.59    4.50
  -7   2  -2   82.69    3.80
   7   2   2   93.29    4.30
  -7   2  -2   88.39    3.50
   7   2   2   91.09    4.50
  -7   2  -2   87.19    4.60
  -8  -2  -2  591.74   12.70
   8  -2   2  602.34   12.40
  -8  -2  -2  587.04   13.10
   8  -2   2  585.94   12.90
  -8   2  -2  613.24   11.50
   8   2   2  595.34   12.80
  -8   2  -2  575.04   11.80
  -8   2  -2  592.54   13.00
   8   2   2  590.94   12.50
  -9  -2  -2  322.77    8.80
   9  -2   2  316.77    8.50
   9  -2   2  319.87    9.10
  -9  -2  -2  323.17    9.30
  -9   2  -2  336.97    9.50
   9   2   2  313.57    8.50
  -9   2  -2  309.17    7.50
   9   2   2  324.87    8.90
  -9   2  -2  313.37    8.10
  10  -2   2 1611.54   29.60
 -10  -2  -2 1626.94   29.00
 -10  -2  -2 1581.34   29.50
  10  -2   2 1556.34   28.80
 -10   2  -2 1549.54   29.50
  10   2   2 1615.94   29.30
 -10   2  -2 1612.24   27.60
 -10   2  -2 1561.44   28.00
  10   2   2 1592.04   28.90
  11  -2   2    0.40    3.00
 -11  -2  -2    1.30    2.70
 -11  -2  -2    4.50    3.20
  11  -2   2    0.60    2.70
 -11   2  -2    3.70    2.60
  11   2   2    5.20    2.90
  11   2   2    4.90    2.60
 -11   2  -2    2.60    2.20
  12  -2   2   90.19    6.50
 -12  -2  -2   80.29    6.10
  12  -2   2   83.39    5.80
 -12  -2  -2   86.69    6.70
 -12   2  -2   97.89    6.90
 -12   2  -2   87.99    5.50
  12   2   2   79.99    6.10
  12   2   2   75.29    5.50
 -12   2  -2   96.99    5.10
  13  -2   2  355.96   10.80
 -13  -2  -2  339.97   11.40
 -13  -2  -2  359.46   10.80
  13  -2   2  340.27   11.50
  13   2   2  357.76   11.10
 -13   2  -2  365.56    9.40
 -13   2  -2  345.37   11.60
 -13   2  -2  352.96   10.00
  13   2   2  343.77   10.50
 -14  -2  -2    3.10    3.30
  14  -2   2    8.70    3.50
  14  -2   2   10.70    3.80
 -14  -2  -2   16.10    4.20
 -14   2  -2   13.20    3.10
 -14   2  -2   14.30    3.90
 -14   2  -2   13.70    3.00
  14   2   2    9.00    3.30
  14   2   2    7.50    3.40
  15  -2   2  559.14   16.00
 -15  -2  -2  542.25   15.30
 -15  -2  -2  520.45   20.70
  15  -2   2  538.15   15.00
 -15  -2  -2  562.24   14.80
  15   2   2  542.35   14.80
  15   2   2  529.75   14.80
 -15   2  -2  563.54   13.10
 -15   2  -2  573.14   13.90
 -15   2  -2  571.44   16.30
  15  -3  -2  184.48    9.40
 -15  -3   2  191.28    9.30
  15  -3  -2  170.58    8.30
 -15  -3   2  169.08    8.30
 -15   3   2  170.08    9.10
  15   3  -2  183.88    7.70
  15   3  -2  175.08    7.30
 -15   3   2  177.08    6.40
 -15   3   2  186.08    7.10
  14  -3  -2   25.60    4.10
 -14  -3   2   25.90    4.40
 -14  -3   2   14.60    3.60
  14  -3  -2   19.80    4.30
  14   3  -2   22.20    3.50
  14   3  -2   18.60    3.10
 -14   3   2   23.00    3.30
 -14   3   2   27.20    3.00
 -14   3   2   24.60    4.40
  13  -3  -2  415.46   12.70
  13  -3  -2  431.16   11.70
 -13  -3   2  430.16   12.60
 -13  -3   2  424.06   11.80
 -13   3   2  417.86    9.80
  13   3  -2  420.06   10.80
 -13   3   2  430.86   10.50
 -13   3   2  403.76   12.90
  13   3  -2  414.86   11.10
  12  -3  -2    7.30    3.30
  12  -3  -2   11.90    3.10
 -12  -3   2    7.30    3.40
 -12  -3   2   11.00    3.20
 -12   3   2    9.60    3.50
 -12   3   2   10.70    2.30
  12   3  -2   11.30    2.60
  12   3  -2   10.10    2.70
 -12   3   2    8.50    2.60
 -11  -3   2    5.70    2.80
 -11  -3   2    2.70    3.00
  11  -3  -2    3.20    2.60
  11  -3  -2    2.50    2.80
 -11   3   2    2.90    3.00
 -11   3   2    6.40    2.40
 -11   3   2    3.10    1.90
  11   3  -2    3.60    2.20
  11   3  -2    4.70    2.40
  10  -3  -2    0.50    2.50
 -10  -3   2    0.60    2.50
  10  -3  -2    9.50    4.10
  10  -3  -2    4.20    2.40
 -10  -3   2    1.80    2.90
 -10   3   2    2.40    1.80
 -10   3   2    3.20    2.80
 -10   3   2    2.50    2.10
  10   3  -2    2.30    2.20
  10   3  -2    2.40    2.00
   9  -3  -2  304.57    8.10
   9  -3  -2  292.17   10.80
  -9  -3   2  302.67    8.20
  -9  -3   2  304.37    8.90
   9  -3  -2  304.87    8.90
   9   3  -2  305.57    7.40
  -9   3   2  308.27    9.60
  -9   3   2  296.47    7.20
   9   3  -2  304.17    7.70
  -9   3   2  303.87    6.90
   8  -3  -2   -2.10    2.00
   8  -3  -2   -1.70    2.60
  -8  -3   2   -0.30    1.90
   8  -3  -2   -1.40    1.70
  -8  -3   2   -1.20    2.20
  -8   3   2    3.50    2.30
  -8   3   2   -0.20    1.40
  -8   3   2   -0.40    1.60
   8   3  -2    1.50    1.50
   8   3  -2    0.00    1.60
   7  -3  -2  174.58    5.90
  -7  -3   2  171.68    6.00
   7  -3  -2  180.98    7.10
  -7  -3   2  173.78    5.50
   7  -3  -2  173.68    5.20
   7   3  -2  181.78    4.60
   7   3  -2  169.68    4.70
  -7   3   2  172.68    6.90
  -7   3   2  176.78    4.50
  -7   3   2  174.88    4.30
   6  -3  -2   32.20    3.30
  -6  -3   2   30.00    2.70
   6  -3  -2   31.00    2.80
  -6  -3   2   30.00    3.00
   6  -3  -2   30.50    4.00
  -6   3   2   37.30    4.30
  -6   3   2   31.50    1.90
  -6   3   2   33.30    2.00
   5  -3  -2  629.14   12.20
   5  -3  -2  645.84   13.50
  -5  -3   2  649.04   11.90
  -5  -3   2  634.24   12.20
   5  -3  -2  647.34   11.70
  -5   3   2  629.44   14.10
  -4  -3   2  180.08    4.70
   4  -3  -2  180.68    4.80
  -4  -3   2  178.38    4.40
   4  -3  -2  174.88    4.40
   4  -3  -2  185.98    6.10
  -4   3   2  183.88    6.80
  -3  -3   2    3.90    1.20
   3  -3  -2    6.70    1.30
   3  -3  -2    8.70    2.10
   3  -3  -2    6.20    1.50
  -3  -3   2    6.60    1.00
  -3   3   2    7.10    2.60
   2  -3  -2   10.00    1.10
   2  -3  -2    7.00    1.20
   2  -3  -2   10.20    2.30
  -2   3   2   10.00    2.70
  -1  -3   2 1092.19   20.60
   1  -3  -2 1093.89   21.00
  -1   3   2 1116.59   21.40
   0  -3  -2  270.07    8.10
   0  -3   2  246.88    7.20
   0  -3  -2  268.97    4.90
  -1  -3  -2  266.87    5.30
   1  -3   2  247.68    6.90
  -1  -3  -2  250.47    5.20
  -1  -3  -2  268.27    8.40
  -2  -3  -2  926.01   16.00
   2  -3   2  941.01   17.10
  -2  -3  -2  916.91   19.20
  -2  -3  -2  925.91   15.90
  -2   3  -2  970.70   17.80
   3  -3   2  321.57    5.90
  -3  -3  -2  322.47    7.00
  -3  -3  -2  326.17    7.10
   3  -3   2  323.87    7.40
   3  -3   2  321.47    6.10
  -3   3  -2  318.47    8.10
  -4  -3  -2  273.97    6.60
  -4  -3  -2  270.87    6.60
   4  -3   2  288.07    6.90
   4  -3   2  257.77    5.60
   4  -3   2  266.67    5.90
   4   3   2  272.97    5.50
   4   3   2  277.07    5.50
  -4   3  -2  280.17    7.50
   5  -3   2  369.06    7.60
   5  -3   2  379.16    8.10
  -5  -3  -2  381.06    8.60
  -5  -3  -2  383.86    8.60
   5  -3   2  375.56    8.90
  -5   3  -2  381.46    9.20
   5   3   2  366.86    7.60
   5   3   2  375.26    7.60
   6  -3   2  101.79    5.20
   6  -3   2   99.19    4.40
  -6  -3  -2  104.39    4.60
  -6  -3  -2   94.79    4.80
   6  -3   2  106.19    4.00
   6   3   2   96.69    3.90
  -6   3  -2  109.49    5.00
   6   3   2   93.69    3.90
   7  -3   2  165.28    6.80
   7  -3   2  175.08    5.40
   7  -3   2  169.08    5.90
  -7  -3  -2  162.28    6.20
  -7  -3  -2  168.08    5.90
   7   3   2  164.68    5.30
   7   3   2  161.18    5.20
  -7   3  -2  172.78    6.30
  -7   3  -2  172.68    3.90
  -8  -3  -2  122.69    5.90
   8  -3   2  129.89    5.70
  -8  -3  -2  130.19    5.70
   8  -3   2  126.29    5.20
  -8   3  -2  130.59    5.90
   8   3   2  125.79    5.00
  -8   3  -2  126.49    3.70
  -8   3  -2  129.19    3.90
   8   3   2  126.79    5.10
  -9  -3  -2  552.04   13.10
   9  -3   2  535.65   12.80
   9  -3   2  546.25   12.20
  -9  -3  -2  557.14   12.70
  -9   3  -2  538.65   10.40
   9   3   2  552.54   12.20
  -9   3  -2  559.64   13.10
   9   3   2  553.14   12.00
  -9   3  -2  547.95   10.70
 -10  -3  -2    8.40    2.80
  10  -3   2    4.50    2.60
 -10  -3  -2    7.80    3.10
  10  -3   2    1.30    2.70
  10   3   2    6.40    2.40
 -10   3  -2    3.10    2.00
 -10   3  -2    6.90    2.70
 -10   3  -2    9.70    1.90
  10   3   2    7.10    2.50
 -11  -3  -2  415.16   11.90
 -11  -3  -2  431.36   11.40
  11  -3   2  422.86   11.10
  11  -3   2  407.76   11.80
 -11   3  -2  427.66    9.10
 -11   3  -2  393.36   11.50
  11   3   2  407.96   10.60
  11   3   2  411.16   10.80
 -11   3  -2  426.86    9.50
  12  -3   2   25.20    3.80
 -12  -3  -2   35.40    4.50
  12  -3   2   30.50    4.40
 -12  -3  -2   26.30    3.90
  12   3   2   32.70    3.90
  12   3   2   29.30    3.60
 -12   3  -2   21.60    3.70
 -12   3  -2   29.20    3.00
 -12   3  -2   28.60    2.70
 -13  -3  -2   21.90    3.80
 -13  -3  -2   25.40    4.50
  13  -3   2   13.10    3.90
  13  -3   2   20.90    3.80
 -13   3  -2   20.10    3.90
  13   3   2   27.10    3.60
  13   3   2   21.30    3.60
 -13   3  -2   28.10    2.80
 -13   3  -2   24.70    3.00
 -14  -3  -2  606.14   16.30
  14  -3   2  602.54   16.40
  14  -3   2  635.34   15.90
 -14  -3  -2  643.64   15.80
  14   3   2  597.94   15.00
  14   3   2  572.64   14.60
 -14   3  -2  621.54   13.40
 -14   3  -2  586.54   12.60
 -14   3  -2  579.44   16.00
 -14  -4   2  156.98    8.50
  14  -4  -2  150.58    7.60
  14  -4  -2  170.78    8.70
 -14  -4   2  153.68    7.90
  14   4  -2  154.48    6.00
  14   4  -2  136.39    5.80
 -14   4   2  148.99    8.80
 -14   4   2  160.98    5.20
 -14   4   2  144.69    4.60
  13  -4  -2  169.98    7.60
 -13  -4   2  158.38    7.80
  13  -4  -2  162.98    8.40
 -13  -4   2  180.98    8.70
  13   4  -2  175.18    6.10
 -13   4   2  174.28    5.30
 -13   4   2  167.38    4.90
  13   4  -2  169.38    5.90
 -13   4   2  170.88    9.20
 -12  -4   2   12.10    3.80
 -12  -4   2   13.50    3.50
  12  -4  -2   10.30    3.00
  12  -4  -2   14.60    3.80
 -12   4   2   17.50    1.90
  12   4  -2   20.20    2.60
  12   4  -2   12.80    2.30
 -12   4   2   15.00    4.00
  11  -4  -2   93.59    7.80
 -11  -4   2   87.79    5.70
  11  -4  -2   85.09    5.30
 -11  -4   2   75.79    6.20
  11  -4  -2   81.09    6.10
  11   4  -2   74.99    3.80
  11   4  -2   83.99    4.00
 -11   4   2   79.49    6.80
 -10  -4   2  781.72   17.20
 -10  -4   2  788.42   16.50
  10  -4  -2  787.52   17.30
  10  -4  -2  816.02   16.30
  10  -4  -2  826.42   20.00
  10   4  -2  810.12   14.50
 -10   4   2  803.32   18.90
  10   4  -2  784.12   14.30
   9  -4  -2    2.80    2.30
  -9  -4   2    0.60    2.30
   9  -4  -2    0.10    2.60
   9  -4  -2    2.00    3.20
  -9  -4   2   -1.00    2.60
  -9   4   2    2.00    3.00
  -8  -4   2  336.17    8.50
   8  -4  -2  327.37   10.40
   8  -4  -2  322.57    8.90
   8  -4  -2  329.77    8.20
  -8  -4   2  330.47    9.00
  -8   4   2  339.37   10.70
  -7  -4   2   97.29    4.50
   7  -4  -2   93.49    4.20
   7  -4  -2  100.09    5.90
   7  -4  -2   95.79    4.90
  -7  -4   2   90.39    4.80
  -7   4   2   95.79    6.30
  -6  -4   2  291.87    7.20
   6  -4  -2  304.07    7.60
  -6  -4   2  304.27    7.60
   6  -4  -2  308.27    8.90
   6  -4  -2  303.07    7.00
  -6   4   2  309.57    9.90
   5  -4  -2    9.30    2.60
   5  -4  -2   10.10    1.90
   5  -4  -2    6.10    1.60
  -5  -4   2    5.40    1.90
  -5  -4   2    9.30    1.70
  -5   4   2   10.60    3.20
   4  -4  -2 2838.22   48.10
   4  -4  -2 2827.32   45.60
   4  -4  -2 2822.22   45.10
  -4  -4   2 2829.72   45.20
  -4  -4   2 2801.72   45.30
  -4   4   2 2805.62   49.10
   3  -4  -2  135.19    6.00
   3  -4  -2  125.39    3.70
   3  -4  -2  131.99    3.40
  -3   4   2  129.29    6.70
   2  -4  -2 1438.46   27.40
  -2  -4   2 1471.05   27.80
   2  -4  -2 1449.15   23.60
  -2   4   2 1515.45   28.30
   1  -4  -2   33.50    4.50
  -1  -4   2   31.80    3.50
  -1   4   2   34.60    4.00
   0  -4  -2 4381.66   72.99
   0  -4   2 4340.57   71.89
  -1  -4  -2 1175.38   19.60
  -1  -4  -2 1183.08   24.00
   1  -4   2 1168.98   22.30
  -1  -4  -2 1226.18   19.80
  -2  -4  -2    0.90    2.60
  -2  -4  -2   -2.50    1.40
  -2  -4  -2   -1.30    1.40
   2  -4   2   -0.70    2.00
  -2   4  -2    3.50    2.50
   3  -4   2  343.07    8.40
  -3  -4  -2  339.27    7.30
  -3  -4  -2  312.07    7.20
  -3  -4  -2  330.87   10.70
  -3   4  -2  340.47    9.30
   4  -4   2    5.60    1.40
  -4  -4  -2    5.30    1.90
  -4  -4  -2    7.60    1.80
   4  -4   2    6.30    1.30
   4  -4   2    5.30    2.00
  -4   4  -2    6.90    2.50
  -5  -4  -2  765.12   14.60
   5  -4   2  740.33   13.40
   5  -4   2  751.92   15.00
  -5  -4  -2  731.63   14.50
   5  -4   2  750.52   13.80
  -5   4  -2  775.02   16.20
   6  -4   2  173.48    6.50
   6  -4   2  171.88    5.50
   6  -4   2  175.98    5.00
  -6  -4  -2  177.48    6.00
  -6  -4  -2  173.98    6.10
  -6   4  -2  178.98    7.00
  -7  -4  -2   25.60    3.00
   7  -4   2   33.10    2.80
   7  -4   2   28.10    2.90
   7  -4   2   28.40    3.70
  -7  -4  -2   31.50    3.40
  -7   4  -2   35.40    4.60
   7   4   2   33.50    2.40
  -8  -4  -2   61.49    4.80
   8  -4   2   58.59    4.60
   8  -4   2   70.29    6.00
  -8  -4  -2   54.69    5.00
   8  -4   2   49.99    4.00
   8   4   2   57.09    3.30
  -8   4  -2   61.99    5.40
   8   4   2   58.89    3.30
   9  -4   2 1216.98   23.30
  -9  -4  -2 1198.08   23.10
   9  -4   2 1219.28   22.50
  -9  -4  -2 1234.98   23.70
  -9   4  -2 1217.68   24.30
   9   4   2 1209.78   21.50
   9   4   2 1169.88   21.30
  10  -4   2   72.19    5.70
 -10  -4  -2   77.99    5.70
  10  -4   2   76.59    5.10
 -10  -4  -2   79.19    6.10
  10   4   2   80.29    4.30
  10   4   2   75.89    4.20
 -10   4  -2   73.09    6.00
 -11  -4  -2    4.20    3.40
 -11  -4  -2    2.80    3.20
  11  -4   2    3.60    3.10
  11  -4   2    2.50    2.80
  11   4   2    4.90    2.30
 -11   4  -2    5.30    3.00
  11   4   2    8.40    2.30
  12  -4   2   44.40    4.80
 -12  -4  -2   37.50    4.30
  12  -4   2   37.10    4.20
 -12  -4  -2   42.60    4.90
  12   4   2   43.60    4.30
  12   4   2   34.10    3.40
 -12   4  -2   45.10    5.10
 -13  -4  -2  388.96   12.50
  13  -4   2  374.26   11.50
  13  -4   2  379.76   12.30
 -13  -4  -2  382.96   11.70
  13   4   2  383.96   10.10
 -13   4  -2  387.56   12.50
  13   4   2  382.36   10.30
  13  -5  -2  403.26   11.70
 -13  -5   2  397.46   11.80
  13  -5  -2  413.36   12.70
 -13  -5   2  412.96   12.60
 -13   5   2  360.76   13.50
  12  -5  -2   46.10    5.00
  12  -5  -2   36.70    5.50
  12  -5  -2   31.70    3.90
 -12  -5   2   35.40    4.20
 -12  -5   2   40.40    4.60
 -12   5   2   34.50    4.70
  11  -5  -2    8.40    3.90
 -11  -5   2   18.00    3.80
  11  -5  -2   14.30    3.00
  11  -5  -2   16.20    3.60
 -11  -5   2   10.60    3.20
 -11   5   2   14.70    4.20
  10  -5  -2  288.47    9.30
  10  -5  -2  289.97    8.30
  10  -5  -2  288.37   11.20
 -10  -5   2  260.57    8.60
 -10  -5   2  272.67    9.10
 -10   5   2  291.57   11.30
  -9  -5   2 1183.38   22.80
   9  -5  -2 1147.29   22.80
  -9  -5   2 1154.78   22.20
   9  -5  -2 1192.08   25.20
  -9   5   2 1192.78   25.80
  -8  -5   2   48.00    4.30
   8  -5  -2   48.20    6.00
   8  -5  -2   46.20    3.90
   8  -5  -2   46.50    4.00
  -8  -5   2   50.89    4.80
  -8   5   2   55.09    6.50
  -7  -5   2  532.95   11.70
  -7  -5   2  512.85   11.20
   7  -5  -2  525.45   11.70
   7  -5  -2  516.55   10.80
   7  -5  -2  527.25   13.40
  -7   5   2  529.25   14.70
  -6  -5   2  246.18    7.00
  -6  -5   2  246.78    6.70
   6  -5  -2  271.97    7.20
   6  -5  -2  259.37    6.50
   6  -5  -2  258.17    8.80
  -6   5   2  250.07   10.00
   5  -5  -2  796.72   15.00
   5  -5  -2  800.22   14.30
   5  -5  -2  812.72   17.50
  -5  -5   2  799.62   14.60
  -5  -5   2  788.92   14.80
  -5   5   2  779.42   18.80
  -4  -5   2  787.02   13.90
  -4  -5   2  783.32   14.00
   4  -5  -2  769.62   13.80
   4  -5  -2  777.02   14.30
   4  -5  -2  799.92   17.40
  -4   5   2  796.22   18.70
   3  -5  -2  490.55   12.50
   3  -5  -2  462.05    8.60
   3  -5  -2  457.15    9.00
  -3  -5   2  446.86   13.00
  -3   5   2  464.55   13.40
  -2  -5   2  645.34   15.80
   2  -5  -2  638.04   15.40
   2  -5  -2  650.13   11.20
  -2   5   2  655.93   16.40
   1  -5  -2   68.19    5.60
  -1  -5   2   62.79    5.20
   0  -5  -2   57.69    5.60
   0  -5  -2   50.59    2.30
   0  -5   2   51.79    4.70
  -1  -5  -2  436.86   12.80
   1  -5   2  409.86   11.10
  -1  -5  -2  422.66    8.10
  -1  -5  -2  429.26    8.30
  -2  -5  -2  504.55    9.80
   2  -5   2  489.15   12.10
  -2  -5  -2  501.85    9.60
  -2  -5  -2  497.95   14.30
   3  -5   2   -1.30    2.00
  -3  -5  -2    2.60    1.70
  -3  -5  -2    1.40    1.70
  -3  -5  -2    4.30    3.10
  -3   5  -2    2.30    2.70
  -4  -5  -2  109.29    7.70
   4  -5   2  100.09    3.40
  -4  -5  -2  100.69    4.30
   4  -5   2  104.09    3.20
  -4  -5  -2  103.99    4.40
   4  -5   2   94.59    5.10
  -4   5  -2  101.19    6.40
  -5  -5  -2  364.66    8.90
   5  -5   2  377.66    7.70
   5  -5   2  379.26    9.80
   5  -5   2  363.26    8.10
  -5  -5  -2  376.66    9.00
  -5   5  -2  383.56   11.20
  -6  -5  -2 1532.15   27.00
  -6  -5  -2 1508.95   27.10
   6  -5   2 1521.45   27.90
   6  -5   2 1494.75   26.30
  -6   5  -2 1517.05   29.30
   7  -5   2  153.08    5.80
   7  -5   2  143.29    7.00
  -7  -5  -2  147.89    6.10
   7  -5   2  135.79    5.10
  -7  -5  -2  141.09    6.20
  -7   5  -2  134.69    7.40
   8  -5   2  295.47    7.90
  -8  -5  -2  298.47    9.20
   8  -5   2  293.47   10.10
  -8  -5  -2  311.37    9.00
   8  -5   2  296.67    8.60
  -8   5  -2  299.77   10.30
   9  -5   2  126.09    7.40
  -9  -5  -2  129.99    6.70
   9  -5   2  133.69    6.30
  -9  -5  -2  114.39    6.40
   9  -5   2  121.19    5.60
  -9   5  -2  114.39    7.20
  10  -5   2  274.27    8.60
 -10  -5  -2  287.67    9.40
 -10  -5  -2  265.77    9.60
  10  -5   2  293.07    9.40
 -10   5  -2  289.77   10.50
 -11  -5  -2  172.58    8.20
  11  -5   2  138.99    7.30
  11  -5   2  151.88    6.90
 -11  -5  -2  150.38    7.50
 -11   5  -2  144.09    8.00
 -12  -5  -2   -2.00    3.20
  12  -5   2    6.50    3.10
 -12  -5  -2   12.30    4.00
  12  -5   2    5.60    3.10
 -12   5  -2    8.10    3.50
  11  -6  -2   78.29    7.70
  11  -6  -2   95.09    6.50
 -11  -6   2   88.79    6.20
 -11  -6   2   91.59    6.40
  11  -6  -2   82.99    5.50
 -11   6   2   90.89    8.10
 -10  -6   2   60.19    5.40
  10  -6  -2   61.89    5.60
  10  -6  -2   53.49    6.90
 -10  -6   2   57.29    5.60
  10  -6  -2   57.39    4.70
 -10   6   2   55.59    7.20
   9  -6  -2   14.50    4.20
  -9  -6   2   15.80    3.10
   9  -6  -2   16.60    3.40
  -9  -6   2   19.50    3.40
  -9   6   2   19.60    4.90
   8  -6  -2  993.00   21.80
   8  -6  -2  994.30   18.70
  -8  -6   2  981.40   19.20
   8  -6  -2 1008.60   19.90
  -8  -6   2  964.80   19.50
  -8   6   2 1010.30   23.70
   7  -6  -2  167.88    8.00
  -7  -6   2  167.28    6.10
   7  -6  -2  179.38    5.70
   7  -6  -2  177.68    6.50
  -7  -6   2  164.58    6.30
  -7   6   2  187.38    9.80
   6  -6  -2   66.89    4.40
   6  -6  -2   72.79    5.90
  -6  -6   2   66.49    4.30
  -6  -6   2   71.59    4.20
   6  -6  -2   67.89    3.90
  -6   6   2   75.09    7.50
  -5  -6   2  296.17    7.20
   5  -6  -2  302.17   10.00
   5  -6  -2  287.27    7.50
  -5  -6   2  296.47   11.80
   5  -6  -2  301.37    6.90
  -5  -6   2  293.07    7.40
  -5   6   2  299.87   11.70
   4  -6  -2  311.47    6.90
  -4  -6   2  310.57   11.80
  -4  -6   2  315.27    6.90
  -4  -6   2  315.07    7.10
   4  -6  -2  309.17    7.40
   4  -6  -2  323.97   10.50
  -4   6   2  326.87   12.00
   3  -6  -2   85.89    3.40
   3  -6  -2  100.49    6.40
  -3  -6   2   90.89    7.00
   3  -6  -2   86.79    3.70
  -2  -6   2  226.78    9.50
   2  -6  -2  228.18    5.20
   2  -6  -2  229.28    9.30
   2  -6  -2  219.88    5.40
   1  -6  -2  552.44   15.30
  -1  -6   2  566.84   15.10
   0  -6  -2  694.23   12.30
   0  -6  -2  688.33   12.50
   0  -6   2  705.13   16.90
   0  -6  -2  680.43   17.70
  -1  -6  -2  901.61   15.90
  -1  -6  -2  912.21   16.20
   1  -6   2  916.71   20.10
  -1  -6  -2  925.01   21.90
  -2  -6  -2   10.40    2.00
  -2  -6  -2   10.40    2.00
   2  -6   2   10.90    3.10
  -2  -6  -2   11.80    3.70
  -3  -6  -2   -1.80    1.80
  -3  -6  -2    2.50    3.60
  -3  -6  -2   -0.50    1.70
   3  -6   2   -0.90    2.30
   4  -6   2  235.88    5.20
   4  -6   2  239.78    5.60
  -4  -6  -2  235.28    6.80
  -4  -6  -2  226.48   10.80
   4  -6   2  238.38    8.20
  -4  -6  -2  229.58    6.70
   5  -6   2 2208.98   35.90
   5  -6   2 2169.18   36.40
   5  -6   2 2255.17   39.10
  -5  -6  -2 2201.58   37.50
  -5  -6  -2 2141.99   43.90
  -5  -6  -2 2169.18   37.40
  -5   6  -2 2218.18   40.90
   6  -6   2   10.90    3.20
  -6  -6  -2   18.30    2.90
   6  -6   2   16.90    2.60
  -6  -6  -2    7.30    2.70
   6  -6   2   12.80    2.20
  -6  -6  -2   16.10    4.80
  -6   6  -2    6.90    3.80
   7  -6   2   -0.40    2.10
  -7  -6  -2   -2.20    2.40
  -7  -6  -2   -3.00    3.20
   7  -6   2   -1.00    1.90
   7  -6   2   -3.40    2.70
  -7  -6  -2   -2.30    2.40
  -7   6  -2   -0.10    3.30
   8  -6   2  150.88    7.70
   8  -6   2  164.38    6.00
  -8  -6  -2  172.48    7.30
   8  -6   2  161.08    6.60
  -8  -6  -2  169.18    7.00
  -8   6  -2  169.38    8.80
   9  -6   2  615.64   16.10
  -9  -6  -2  617.44   14.40
   9  -6   2  604.34   14.20
   9  -6   2  596.54   13.30
  -9  -6  -2  585.44   14.60
  -9   6  -2  599.14   16.30
  10  -6   2   24.40    3.80
 -10  -6  -2   29.50    4.20
 -10  -6  -2   17.50    3.60
  10  -6   2   25.90    4.40
  10  -6   2   14.80    3.10
 -10   6  -2   22.90    4.60
 -11   6  -2   88.79    7.70
  -9  -7   2  212.38    7.60
   9  -7  -2  179.38    9.70
   9  -7  -2  211.28    8.00
  -9  -7   2  206.08    8.00
  -9   7   2  204.28   11.00
  -8  -7   2   37.20    3.80
  -8  -7   2   38.70    3.50
   8  -7  -2   37.40    3.90
   8  -7  -2   42.10    4.00
  -8  -7   2   35.00    5.70
  -8   7   2   43.90    5.90
   7  -7  -2  200.58    9.10
   7  -7  -2  199.58    6.20
  -7  -7   2  194.18    6.80
   7  -7  -2  210.18    7.30
  -7  -7   2  207.68    7.10
  -7  -7   2  183.18   10.90
  -7   7   2  211.98   10.90
   6  -7  -2   15.20    3.70
  -6  -7   2   24.10    3.00
   6  -7  -2   20.20    2.50
  -6  -7   2   16.70    5.20
   6  -7  -2   20.20    3.00
  -6  -7   2   14.90    2.70
  -6   7   2   17.50    4.70
  -5  -7   2  359.66   13.80
   5  -7  -2  385.36    9.20
   5  -7  -2  388.26   12.10
  -5  -7   2  371.36    8.70
   5  -7  -2  371.56    8.30
  -5  -7   2  354.26    8.70
   4  -7  -2  235.98    9.60
  -4  -7   2  237.78   11.00
  -4  -7   2  238.28    6.10
   4  -7  -2  231.58    6.00
   4  -7  -2  227.28    6.60
  -4  -7   2  240.98    6.20
   3  -7  -2    2.00    3.00
   3  -7  -2    0.20    1.60
   3  -7  -2   -2.80    1.70
  -3  -7   2    2.90    3.00
  -2  -7   2  271.17   11.00
   2  -7  -2  269.47   10.50
   2  -7  -2  251.57    6.40
   2  -7  -2  261.37    6.00
  -1  -7   2   19.00    3.80
   1  -7  -2   18.30    2.00
   1  -7  -2   14.00    2.00
   1  -7  -2   13.00    3.70
   0  -7  -2  229.18    5.70
   0  -7  -2  234.28   10.50
   0  -7   2  235.28    9.70
   0  -7  -2  228.18    6.00
  -1  -7  -2   48.90    3.40
  -1  -7  -2   59.69    3.50
   1  -7   2   54.89    5.70
  -1  -7  -2   47.40    5.60
   2  -7   2    7.60    3.00
  -2  -7  -2    4.60    1.90
  -2  -7  -2    4.80    4.00
  -2  -7  -2    9.60    2.00
  -3  -7  -2  174.28    5.60
   3  -7   2  164.78    7.60
  -3  -7  -2  172.08    5.70
  -3  -7  -2  160.28    9.90
   4  -7   2   50.39    2.80
  -4  -7  -2   63.09    4.40
  -4  -7  -2   50.69    6.90
   4  -7   2   54.29    5.20
  -4  -7  -2   48.90    4.00
   4  -7   2   52.59    3.30
  -5  -7  -2  185.48    6.60
   5  -7   2  192.68    7.80
   5  -7   2  181.58    5.70
  -5  -7  -2  190.08    6.70
   5  -7   2  180.88    5.10
  -5  -7  -2  185.48   10.90
  -6  -7  -2  181.78   11.10
  -6  -7  -2  192.18    6.80
   6  -7   2  168.38    7.70
  -6  -7  -2  190.88    7.10
   6  -7   2  180.58    5.50
   6  -7   2  176.88    6.20
  -7  -7  -2   11.10    3.00
  -7  -7  -2    8.30    3.00
  -7  -7  -2   12.50    5.00
   7  -7   2   10.80    2.60
  -7   7  -2   10.70    4.00
   8  -7   2  365.86    9.30
   8  -7   2  355.16   11.80
  -8  -7  -2  334.17   15.10
  -8  -7  -2  365.96   10.80
  -8  -7  -2  380.76   10.70
   8  -7   2  340.67    9.90
  -8   7  -2  370.36   13.00
   5  -8  -2   76.29    6.80
   5  -8  -2   74.69    4.00
  -5  -8   2   71.19    4.20
  -5  -8   2   67.69    8.00
  -5  -8   2   75.99    4.30
   5  -8  -2   70.49    4.50
   4  -8  -2  320.27    8.30
   4  -8  -2  328.67   12.10
   4  -8  -2  323.17    7.60
  -4  -8   2  318.27    7.70
  -4  -8   2  318.67    7.70
  -4  -8   2  314.47   13.40
   3  -8  -2  400.06    9.20
   3  -8  -2  398.26    8.60
   3  -8  -2  406.16   13.70
  -3  -8   2  383.56   14.30
   2  -8  -2  113.09    4.20
  -2  -8   2  118.19    8.50
   2  -8  -2  131.39    8.50
   2  -8  -2  116.89    4.70
   1  -8  -2   52.89    3.30
   1  -8  -2   48.10    5.70
   1  -8  -2   58.49    3.70
  -1  -8   2   53.39    6.60
   0  -8  -2  496.05   10.70
   0  -8  -2  516.45   16.60
   0  -8   2  510.35   15.30
   0  -8  -2  513.75   10.40
   1  -8   2  230.28    9.80
  -1  -8  -2  219.88    6.20
  -1  -8  -2  220.68   11.30
  -1  -8  -2  220.48    6.50
  -2  -8  -2    0.30    3.90
   2  -8   2    2.50    2.80
  -2  -8  -2   -3.30    1.90
  -2  -8  -2    0.20    1.90
  -3  -8  -2   57.39    4.20
   3  -8   2   56.59    5.90
  -3  -8  -2   48.40    6.80
  -3  -8  -2   55.69    4.10
  -4  -8  -2   64.49    4.50
   4  -8   2   57.29    5.80
  -4  -8  -2   61.69    7.30
  -4  -8  -2   60.29    4.40
  -5  -8  -2   15.30    5.00
  -5  -8  -2    7.10    2.50
  -5  -8  -2   20.00    2.90
   5  -8   2   12.00    2.30
   5  -8   2   11.10    2.00
   5  -8   2    6.40    3.10
 -16   0   3   13.80    6.70
  16   0  -3   -3.10    3.10
 -16   0   3   -2.80    3.20
 -16   0   3   11.70    3.80
  16   0  -3    3.00    3.00
 -15   0   3   -6.00    2.80
 -15   0   3    1.40    4.90
 -15   0   3    0.60    3.30
  15   0  -3    2.70    2.80
  15   0  -3    5.30    3.40
 -14   0   3   -2.60    2.90
  14   0  -3   -3.60    2.60
 -14   0   3   -1.20    4.30
 -14   0   3    0.10    3.20
  14   0  -3    0.60    3.10
  13   0  -3   -1.50    2.60
  13   0  -3   -0.70    2.90
 -13   0   3    3.60    4.80
 -13   0   3    0.60    3.10
 -13   0   3   -4.10    2.60
 -12   0   3   -2.40    3.90
  12   0  -3   -2.40    2.80
 -12   0   3    2.10    2.60
 -12   0   3    3.00    3.00
  12   0  -3   -3.70    2.20
 -11   0   3    1.70    2.90
 -11   0   3    1.70    2.50
 -11   0   3    3.90    3.80
  11   0  -3   -1.80    2.70
  11   0  -3    0.80    2.30
  10   0  -3   -3.30    2.00
 -10   0   3   -3.00    3.00
  10   0  -3   -5.30    2.30
 -10   0   3   -1.70    2.50
 -10   0   3    1.90    2.20
   9   0  -3    3.70    2.00
  -9   0   3    1.90    2.10
   9   0  -3    3.80    2.40
  -9   0   3    1.50    2.40
  -9   0   3   -2.80    2.80
   8   0  -3    1.30    2.20
   8   0  -3    0.20    1.80
  -8   0   3   -2.00    2.10
  -8   0   3   -4.10    1.80
  -8   0   3    0.40    2.80
  -7   0   3   -1.10    2.60
  -7   0   3    0.80    1.80
  -7   0   3   -1.90    2.00
   7   0  -3   -3.00    1.90
   7   0  -3    2.60    1.80
  -6   0   3   -0.60    1.80
   6   0  -3    0.50    2.00
  -6   0   3   -1.80    2.60
  -6   0   3    1.00    2.10
   6   0  -3    3.20    1.80
  -5   0   3    0.10    1.90
   5   0  -3    4.10    1.80
  -5   0   3    0.00    2.10
   5   0  -3    1.80    1.40
  -5   0   3   -1.30    1.50
  -4   0   3   -0.70    1.40
  -4   0   3    0.40    1.70
   4   0  -3    0.30    1.40
  -4   0   3    0.60    1.80
   4   0  -3   -1.80    1.60
  -3   0   3   10.00    1.80
   3   0  -3    5.20    1.90
  -3   0   3    5.10    1.80
   3   0  -3    8.20    1.60
  -3   0   3    9.50    1.40
   2   0  -3   -0.40    1.30
  -2   0   3   -1.10    1.20
  -2   0   3    0.70    1.00
   2   0  -3    0.30    1.20
  -2   0   3   -0.70    1.30
   2   0  -3    0.80    1.00
   1   0  -3    0.10    0.90
  -1   0   3    0.30    1.00
   1   0  -3    0.60    0.90
  -1   0   3   -0.20    0.80
  -1   0   3   -0.20    0.80
   1   0  -3    0.40    0.90
   0   0   3    1.30    0.90
   0   0   3    1.00    1.00
   0   0   3    1.30    0.80
   0   0  -3    2.00    0.90
   0   0  -3    1.00    0.90
   0   0  -3    1.30    0.90
   1   0   3    2.60    1.20
  -1   0  -3    4.50    1.20
  -1   0  -3    2.50    1.20
   1   0   3    5.90    1.30
  -2   0  -3   -1.30    1.50
  -2   0  -3   -1.40    1.30
   2   0   3    1.80    1.50
   2   0   3    2.20    1.50
   3   0   3    0.40    1.50
  -3   0  -3    1.90    1.60
   3   0   3    1.70    1.60
  -3   0  -3    2.40    1.40
   4   0   3    0.40    1.70
   4   0   3    0.70    1.70
  -4   0  -3   -0.70    1.80
  -4   0  -3   -1.80    1.50
  -5   0  -3    0.00    1.70
  -5   0  -3    0.60    2.00
   5   0   3    2.00    1.80
   5   0   3    2.90    1.90
   6   0   3   -4.00    1.90
  -6   0  -3   -2.30    1.90
   6   0   3   -1.20    1.70
  -6   0  -3    0.70    1.80
   7   0   3    0.80    2.00
  -7   0  -3   -4.20    2.00
  -7   0  -3   -2.20    1.70
   7   0   3   -1.80    1.70
  -8   0  -3   -1.00    1.90
   8   0   3   -4.30    2.10
  -8   0  -3   -3.00    2.10
   8   0   3   -2.60    2.00
  -9   0  -3    1.50    2.10
   9   0   3    0.30    2.30
  -9   0  -3    2.60    2.50
   9   0   3   -2.80    2.00
 -10   0  -3    2.40    2.50
  10   0   3    3.60    2.80
 -10   0  -3   -1.50    3.50
 -10   0  -3    4.20    2.90
  10   0   3    1.90    2.40
  11   0   3    0.40    2.80
 -11   0  -3    3.10    2.60
  11   0   3    0.50    2.50
 -11   0  -3    1.20    2.90
 -11   0  -3   -8.90    4.40
  12   0   3    5.60    3.10
 -12   0  -3   -4.30    4.60
 -12   0  -3   -0.30    2.60
 -12   0  -3    5.80    3.10
  12   0   3   -3.90    2.20
 -13   0  -3    0.80    3.20
 -13   0  -3    1.10    2.90
  13   0   3    0.50    2.90
  13   0   3    4.60    3.40
 -13   0  -3    0.40    4.50
 -14   0  -3    3.70    5.10
  14   0   3    3.80    3.40
  14   0   3   -2.70    2.90
 -14   0  -3    6.50    3.60
 -15   0  -3    2.10    3.40
 -15   0  -3   -2.20    3.30
  15   0   3   -0.30    3.20
  15   0   3    0.00    3.40
 -15   0  -3   18.80    8.10
 -16  -1   3   14.40    4.30
 -16  -1   3   22.00    4.10
  16  -1  -3   16.90    4.00
 -16  -1   3   15.90    8.30
  16  -1  -3   11.80    3.60
 -16   1   3   27.40    6.40
 -16   1   3   11.90    3.40
  16   1  -3   10.90    3.50
  16   1  -3   14.40    3.90
 -16   1   3   18.40    4.00
 -15  -1   3  140.89    8.00
  15  -1  -3  139.39    8.10
  15  -1  -3  148.89    7.30
 -15  -1   3  125.59   10.80
 -15  -1   3  142.99    7.40
 -15   1   3  139.09    7.60
  15   1  -3  137.59    7.90
  15   1  -3  141.99    7.20
 -15   1   3  134.29    9.40
 -15   1   3  142.39    7.00
  14  -1  -3    5.10    3.30
  14  -1  -3   -1.40    2.70
 -14  -1   3    2.70    4.80
 -14  -1   3    1.10    3.30
 -14  -1   3    2.60    3.10
  14   1  -3   -1.90    2.50
  14   1  -3   -3.00    2.90
 -14   1   3   -6.00    2.60
 -14   1   3   -3.40    3.50
 -14   1   3   -6.20    3.00
 -13  -1   3  169.28    8.00
 -13  -1   3  170.18   11.20
  13  -1  -3  166.48    8.10
  13  -1  -3  163.28    7.20
  13   1  -3  154.68    7.60
 -13   1   3  165.98    6.80
 -13   1   3  180.38    9.50
  13   1  -3  169.78    7.10
 -13   1   3  169.38    7.60
  12  -1  -3   41.90    4.40
  12  -1  -3   34.60    3.70
 -12  -1   3   29.50    4.10
 -12  -1   3   23.00    5.60
 -12   1   3   47.80    4.60
  12   1  -3   44.30    4.50
  12   1  -3   32.30    4.00
 -12   1   3   35.10    4.00
 -11  -1   3   83.19    8.50
  11  -1  -3   96.69    6.00
 -11  -1   3  101.59    6.20
 -11  -1   3   99.49    5.40
  11  -1  -3   94.59    5.30
 -11   1   3   91.99    5.10
  11   1  -3  101.99    5.90
 -11   1   3  116.19    7.90
  11   1  -3   89.29    5.00
 -11   1   3  100.39    5.90
  10  -1  -3 1108.49   20.70
 -10  -1   3 1066.39   21.30
 -10  -1   3 1084.19   24.20
 -10  -1   3 1109.19   20.60
  10  -1  -3 1107.39   21.70
 -10   1   3 1086.59   21.00
  10   1  -3 1095.79   20.60
  10   1  -3 1111.99   21.40
 -10   1   3 1102.29   22.60
 -10   1   3 1102.29   20.20
   9  -1  -3  145.19    5.50
  -9  -1   3  156.78    5.70
   9  -1  -3  145.89    6.10
  -9  -1   3  152.78    6.20
   9   1  -3  152.98    5.40
  -9   1   3  159.38    7.40
  -9   1   3  135.59    5.20
  -9   1   3  150.68    5.90
   9   1  -3  147.89    6.00
   8  -1  -3   74.49    4.60
   8  -1  -3   71.39    3.90
  -8  -1   3   75.29    4.10
  -8  -1   3   72.09    4.70
   8   1  -3   74.89    3.80
  -8   1   3   79.49    3.80
   8   1  -3   72.99    4.40
  -8   1   3   73.29    4.40
  -8   1   3   74.39    5.10
   7  -1  -3  877.81   16.20
  -7  -1   3  901.21   16.30
   7  -1  -3  890.91   17.00
  -7   1   3  900.41   17.70
   7   1  -3  872.01   16.20
  -7   1   3  898.01   16.00
  -7   1   3  892.41   16.70
   7   1  -3  902.31   16.80
   6  -1  -3 1103.19   21.30
  -6  -1   3 1100.59   19.10
   6  -1  -3 1091.99   19.10
  -6  -1   3 1102.79   19.70
   6  -1  -3 1088.89   19.80
   6   1  -3 1090.19   19.00
  -6   1   3 1150.18   20.40
  -6   1   3 1072.99   18.80
  -6   1   3 1067.19   19.40
   6   1  -3 1096.19   19.50
   5  -1  -3 1192.28   22.10
  -5  -1   3 1230.08   20.40
   5  -1  -3 1188.58   20.90
   5  -1  -3 1186.28   20.30
  -5  -1   3 1205.78   20.90
  -5   1   3 1177.38   20.70
   5   1  -3 1214.18   20.30
   5   1  -3 1274.97   20.80
  -5   1   3 1159.78   21.30
  -5   1   3 1180.18   20.10
   4  -1  -3  324.27    7.10
   4  -1  -3  292.57    7.50
  -4  -1   3  316.17    6.50
  -4  -1   3  315.17    6.90
  -4   1   3  323.67    6.40
  -4   1   3  314.67    6.90
  -4   1   3  330.97    7.40
   4   1  -3  330.17    6.80
   4   1  -3  324.37    6.40
   3  -1  -3   38.80    2.50
   3  -1  -3   39.30    3.00
  -3  -1   3   44.00    2.70
   3  -1  -3   41.50    2.80
  -3  -1   3   43.80    2.20
  -3   1   3   44.10    2.90
   3   1  -3   41.20    2.10
  -3   1   3   36.50    2.90
   3   1  -3   40.00    2.40
  -3   1   3   36.70    2.20
  -2  -1   3   73.19    2.10
   2  -1  -3   69.89    2.60
  -2  -1   3   72.29    2.50
   2  -1  -3   72.29    2.90
   2  -1  -3   73.39    3.40
   2   1  -3   71.09    2.10
  -2   1   3   70.99    2.50
   2   1  -3   70.99    1.90
  -2   1   3   69.89    2.80
  -2   1   3   70.69    3.40
  -1  -1   3  365.96    5.90
   1  -1  -3  366.46    6.80
   1  -1  -3  355.56    6.50
  -1  -1   3  368.26    6.10
  -1   1   3  360.36    7.80
  -1   1   3  358.26    6.70
  -1   1   3  350.46    6.50
   0  -1  -3 2138.59   33.90
   0  -1  -3 2158.48   34.10
   0  -1   3 2166.18   33.30
   0  -1  -3 2108.29   35.10
   0   1   3 2161.08   34.10
   0   1   3 2118.39   35.10
   0   1   3 2100.79   33.90
  -1  -1  -3 2393.26   37.30
   1  -1   3 2308.17   36.60
  -1  -1  -3 2299.07   37.10
   1  -1   3 2361.16   36.60
   1   1   3 2334.67   37.10
  -1   1  -3 2279.27   36.30
   1   1   3 2384.26   37.20
  -1   1  -3 2267.37   36.30
  -2  -1  -3    4.30    1.50
   2  -1   3    3.10    1.30
   2  -1   3    2.10    1.20
  -2  -1  -3    1.00    1.50
  -2   1  -3    4.90    1.00
  -2   1  -3    1.30    1.10
   2   1   3    4.00    1.60
   2   1   3    0.80    1.40
  -2   1  -3    5.60    1.10
   3  -1   3  800.42   14.00
   3  -1   3  802.32   13.80
  -3  -1  -3  795.82   14.30
  -3   1  -3  790.22   13.90
  -3   1  -3  773.42   13.60
  -3   1  -3  780.62   13.50
   3   1   3  858.21   14.40
   4  -1   3  441.16    8.70
   4  -1   3  438.76    8.80
  -4  -1  -3  437.66    9.00
  -4  -1  -3  442.96    9.10
  -4   1  -3  448.16    9.10
   4   1   3  436.16    9.00
  -4   1  -3  444.66    8.30
   4   1   3  438.76    9.10
  -4   1  -3  387.76    8.40
  -5  -1  -3    4.80    2.20
   5  -1   3    6.70    2.00
  -5  -1  -3    7.70    2.00
   5  -1   3    7.10    1.90
  -5   1  -3    8.10    1.90
   5   1   3    3.70    2.00
   5   1   3    3.60    1.90
  -5   1  -3    8.20    2.00
  -6  -1  -3   33.20    3.10
  -6  -1  -3   39.70    3.40
   6  -1   3   34.10    3.30
   6  -1   3   34.60    3.50
   6   1   3   40.90    3.70
   6   1   3   38.80    3.40
  -6   1  -3   35.50    3.40
  -6   1  -3   39.20    3.10
   7  -1   3    2.50    1.80
  -7  -1  -3    1.40    2.20
  -7  -1  -3   -1.60    1.70
   7  -1   3    1.20    2.10
  -7   1  -3    1.30    2.40
   7   1   3    1.00    1.80
  -7   1  -3    1.60    1.70
   7   1   3    2.60    2.10
  -7   1  -3   -0.90    2.00
   8  -1   3   13.40    2.50
  -8  -1  -3    9.40    2.30
   8  -1   3    9.30    2.50
  -8  -1  -3    8.10    2.60
  -8   1  -3    8.90    2.10
   8   1   3   10.10    2.30
  -8   1  -3   16.00    3.60
  -8   1  -3    7.30    2.40
   8   1   3   10.20    2.50
  -9  -1  -3   47.70    4.80
  -9  -1  -3   31.70    3.20
   9  -1   3   43.70    3.90
   9  -1   3   41.50    4.10
  -9   1  -3   36.70    3.70
   9   1   3   39.40    4.00
  -9   1  -3   38.10    4.30
   9   1   3   37.70    3.70
  -9   1  -3   34.50    3.40
 -10  -1  -3  149.59    6.40
  10  -1   3  153.58    6.40
 -10  -1  -3  136.79    6.70
  10  -1   3  146.39    6.90
 -10   1  -3  167.98    9.30
  10   1   3  156.58    6.90
  10   1   3  153.58    6.40
 -10   1  -3  149.49    6.40
  11  -1   3  290.07    9.20
  11  -1   3  310.47   10.00
 -11  -1  -3  306.37    9.80
 -11  -1  -3  300.77    9.20
  11   1   3  299.27    9.60
 -11   1  -3  298.97    9.00
  11   1   3  288.47    9.20
  12  -1   3  119.59    6.50
  12  -1   3  121.49    7.10
 -12  -1  -3  128.69    7.00
 -12  -1  -3  117.99    6.50
  12   1   3  124.09    6.60
 -12   1  -3  132.99    9.00
 -12   1  -3  129.09    6.20
 -12   1  -3  120.19    6.50
  12   1   3  122.19    7.10
  13  -1   3  305.87   10.30
 -13  -1  -3  323.97   10.20
 -13  -1  -3  313.47   13.80
  13  -1   3  321.17   11.00
 -13  -1  -3  335.47   11.00
  13   1   3  320.37   10.40
 -13   1  -3  336.37   10.20
 -13   1  -3  343.67    9.60
 -13   1  -3  317.97   12.20
  13   1   3  348.47   11.10
  14  -1   3    2.70    3.40
 -14  -1  -3    3.60    3.30
  14  -1   3    2.00    3.20
 -14  -1  -3    5.30    3.70
 -14  -1  -3   -3.40    5.10
  14   1   3   -0.10    3.40
 -14   1  -3    3.40    3.40
  14   1   3    5.70    3.20
 -14   1  -3    1.70    4.30
 -14   1  -3    1.10    2.90
  15  -1   3    3.30    3.40
 -15  -1  -3   10.30    3.60
  15  -1   3    0.10    3.10
 -15  -1  -3   -3.20    8.00
 -15  -1  -3    0.70    3.30
  15   1   3    3.80    3.60
 -15   1  -3    6.40    3.20
 -15   1  -3    4.20    3.30
  15   1   3    3.00    3.20
 -15  -2   3   -1.30    5.30
  15  -2  -3    7.10    3.50
  15  -2  -3   -5.90    2.80
 -15  -2   3    2.20    3.40
  15   2  -3   -5.00    2.60
 -15   2   3   -4.00    2.40
  15   2  -3   -2.20    2.50
 -15   2   3    1.50    3.00
 -15   2   3   -2.90    3.40
 -14  -2   3  293.27   14.60
  14  -2  -3  323.27   11.10
 -14  -2   3  319.27   11.00
  14  -2  -3  303.77   10.00
 -14  -2   3  328.87   10.20
 -14   2   3  315.07    9.00
 -14   2   3  308.67   11.60
 -14   2   3  320.37    9.90
  14   2  -3  295.77    9.60
  14   2  -3  304.97   10.20
 -13  -2   3    2.30    2.90
  13  -2  -3    4.00    3.30
  13  -2  -3    1.80    2.80
 -13  -2   3   -1.70    3.20
 -13  -2   3   -9.00    4.00
  13   2  -3    3.10    2.50
 -13   2   3   -1.60    2.90
 -13   2   3    0.60    3.10
 -13   2   3    2.30    2.40
  13   2  -3   -1.90    2.60
 -12  -2   3    3.40    2.90
  12  -2  -3   11.30    3.40
  12  -2  -3    7.00    2.80
 -12  -2   3    3.00    3.40
 -12   2   3   10.20    2.60
 -12   2   3   11.80    3.50
 -12   2   3    4.00    2.80
  12   2  -3    7.20    2.60
  12   2  -3    9.40    3.00
  11  -2  -3   16.00    3.10
 -11  -2   3   16.60    3.20
  11  -2  -3   19.20    3.60
 -11  -2   3   20.20    3.60
 -11   2   3   17.10    3.10
 -11   2   3   19.30    3.60
 -11   2   3   21.00    2.90
  11   2  -3   21.90    3.30
  11   2  -3   22.30    2.90
 -10  -2   3  887.21   18.40
  10  -2  -3  892.61   17.60
  10  -2  -3  899.81   18.60
 -10  -2   3  916.61   17.70
  10   2  -3  901.61   17.30
 -10   2   3  890.31   19.10
 -10   2   3  885.91   17.40
  10   2  -3  884.91   17.80
 -10   2   3  874.41   16.70
  -9  -2   3    9.70    2.40
  -9  -2   3    6.30    2.60
   9  -2  -3   12.00    3.40
   9  -2  -3    6.50    2.60
   9  -2  -3    8.60    2.30
  -9   2   3    8.90    2.40
   9   2  -3    8.40    2.40
  -9   2   3   11.80    2.70
   9   2  -3   10.60    2.10
  -9   2   3    9.40    2.00
   8  -2  -3  136.59    5.00
   8  -2  -3  134.69    5.70
  -8  -2   3  135.29    5.10
  -8  -2   3  132.29    5.60
   8  -2  -3  132.39    6.80
   8   2  -3  123.09    5.00
  -8   2   3  127.59    4.40
   8   2  -3  134.09    4.70
  -8   2   3  137.29    5.90
  -8   2   3  127.39    5.00
  -7  -2   3 1548.15   26.50
   7  -2  -3 1527.15   27.10
   7  -2  -3 1550.04   28.90
  -7  -2   3 1524.65   27.00
  -7   2   3 1540.75   26.40
  -7   2   3 1571.64   28.00
   7   2  -3 1560.24   26.10
  -7   2   3 1543.95   25.80
   7   2  -3 1521.15   26.40
  -6  -2   3  879.31   16.40
   6  -2  -3  886.01   16.50
   6  -2  -3  867.11   15.70
   6  -2  -3  886.01   17.80
  -6  -2   3  885.51   15.80
   6   2  -3  912.51   15.50
  -6   2   3  863.81   15.80
  -6   2   3  879.71   17.30
  -6   2   3  876.71   15.30
   5  -2  -3  111.59    4.40
  -5  -2   3  114.59    4.30
   5  -2  -3  111.59    3.90
   5  -2  -3  117.99    5.20
  -5  -2   3  116.49    3.90
   5   2  -3  117.59    3.40
  -5   2   3  111.69    3.90
  -5   2   3  115.69    5.10
   5   2  -3  107.39    3.60
  -5   2   3  109.19    3.50
   4  -2  -3  180.08    5.70
  -4  -2   3  183.38    4.40
   4  -2  -3  183.18    5.10
   4  -2  -3  182.48    4.60
  -4  -2   3  179.78    4.80
  -4   2   3  175.98    6.00
  -4   2   3  182.98    4.20
   4   2  -3  184.98    3.80
   4   2  -3  181.78    3.80
  -4   2   3  185.78    4.50
  -3  -2   3  194.78    4.40
   3  -2  -3  195.58    4.50
   3  -2  -3  195.68    4.90
  -3  -2   3  204.68    4.10
   3  -2  -3  191.18    5.80
  -3   2   3  189.68    4.00
  -3   2   3  205.58    6.30
  -3   2   3  196.98    4.30
   2  -2  -3   11.80    2.20
   2  -2  -3   19.10    1.90
   2  -2  -3   15.90    1.60
  -2   2   3   15.00    1.20
  -2   2   3    9.20    1.90
  -2   2   3   15.00    1.40
   1  -2  -3   99.99    4.80
   1  -2  -3  103.99    3.10
   1  -2  -3  106.49    2.90
  -1   2   3   94.49    5.10
   0  -2  -3 2345.17   41.50
   0  -2  -3 2569.54   39.60
   0  -2   3 2510.95   40.20
   0  -2  -3 2503.95   39.40
   0   2   3 2483.75   41.80
  -1  -2  -3 3068.29   51.99
   1  -2   3 3142.89   49.90
  -1  -2  -3 3067.99   49.70
  -1  -2  -3 3176.88   49.90
   1   2   3 3242.18   49.50
  -1   2  -3 3134.09   50.09
   1   2   3 3126.09   49.30
  -2  -2  -3  193.98    4.90
   2  -2   3  186.88    3.80
  -2  -2  -3  182.68    4.90
   2  -2   3  189.08    4.30
   2   2   3  185.18    4.50
  -2   2  -3  188.38    4.80
   2   2   3  188.78    4.40
   3  -2   3  770.22   13.70
  -3  -2  -3  786.02   14.10
   3  -2   3  763.92   13.10
   3  -2   3  782.42   13.30
  -3  -2  -3  765.22   14.00
   3   2   3  770.22   13.80
  -3   2  -3  778.42   13.80
   3   2   3  779.72   13.70
  -4  -2  -3 1169.88   20.70
   4  -2   3 1184.18   20.00
   4  -2   3 1191.58   20.20
  -4  -2  -3 1195.68   20.80
   4  -2   3 1183.08   20.90
  -4   2  -3 1194.58   20.40
  -4   2  -3 1176.58   19.20
   4   2   3 1182.38   20.50
  -4   2  -3 1173.58   19.10
   4   2   3 1219.88   20.50
  -5  -2  -3  152.98    5.30
   5  -2   3  154.28    4.70
   5  -2   3  144.79    4.90
  -5  -2  -3  155.78    5.20
  -5   2  -3  153.78    4.90
  -5   2  -3  155.18    3.90
   5   2   3  161.88    5.00
   5   2   3  156.18    5.10
  -5   2  -3  151.28    4.10
   6  -2   3    6.00    2.00
   6  -2   3    6.10    1.80
  -6  -2  -3    5.80    2.40
  -6  -2  -3    5.80    2.10
   6   2   3    7.30    2.20
  -6   2  -3    6.80    1.50
  -6   2  -3   10.40    1.80
   6   2   3    5.00    2.00
   7  -2   3    8.90    2.30
   7  -2   3    8.70    2.10
  -7  -2  -3   10.10    2.30
  -7  -2  -3   11.20    2.60
   7   2   3   13.20    2.40
  -7   2  -3   11.90    2.00
  -7   2  -3   14.20    2.40
  -7   2  -3    8.40    1.70
   7   2   3    7.70    2.10
   8  -2   3   59.29    4.10
  -8  -2  -3   58.99    4.80
   8  -2   3   54.49    4.30
  -8  -2  -3   49.30    4.30
  -8   2  -3   51.79    3.70
   8   2   3   53.19    4.00
  -8   2  -3   58.69    3.40
   8   2   3   44.90    4.20
  -8   2  -3   56.39    4.50
  -9  -2  -3    7.00    2.90
   9  -2   3    6.70    2.40
  -9  -2  -3    4.50    2.50
   9  -2   3    4.00    2.60
  -9   2  -3    2.10    1.90
   9   2   3    5.90    2.60
   9   2   3    5.40    2.30
  -9   2  -3    5.50    2.20
  -9   2  -3    8.90    2.70
  10  -2   3  107.99    6.30
 -10  -2  -3  118.19    6.60
  10  -2   3  109.19    5.70
 -10  -2  -3  107.89    5.80
 -10   2  -3  114.99    4.90
  10   2   3  111.39    5.70
  10   2   3  116.89    6.10
 -10   2  -3  114.59    6.40
 -10   2  -3  106.09    5.30
 -11  -2  -3  491.35   13.10
  11  -2   3  498.75   12.40
  11  -2   3  497.75   13.10
 -11  -2  -3  493.95   12.30
  11   2   3  467.15   12.50
 -11   2  -3  501.95   11.00
 -11   2  -3  494.15   11.60
 -11   2  -3  509.85   13.20
  11   2   3  486.85   12.30
 -12  -2  -3    0.60    2.70
 -12  -2  -3    9.80    3.70
  12  -2   3    4.60    2.80
  12  -2   3    4.30    3.20
 -12   2  -3    2.20    2.30
 -12   2  -3    3.00    2.70
  12   2   3    2.50    2.80
 -12   2  -3    0.00    2.90
  12   2   3    4.30    3.00
  13  -2   3   67.59    6.60
 -13  -2  -3   58.89    5.50
 -13  -2  -3   59.49    6.00
  13  -2   3   70.09    5.80
  13   2   3   66.09    6.00
 -13   2  -3   78.89    7.20
 -13   2  -3   64.19    5.30
  13   2   3   61.19    5.40
 -13   2  -3   66.69    4.90
 -14  -2  -3   72.89    7.20
  14  -2   3   75.39    7.00
 -14  -2  -3   66.29    6.50
  14  -2   3   57.99    6.10
  14   2   3   77.59    6.60
 -14   2  -3   72.39    5.50
  14   2   3   62.99    5.70
 -14   2  -3   63.39    7.00
 -14   2  -3   65.49    5.20
  15  -3  -3    6.10    3.50
  15  -3  -3   15.70    4.20
 -15  -3   3   11.60    4.10
 -15  -3   3    4.10    3.40
  15   3  -3   12.50    3.10
  15   3  -3   13.80    3.10
 -15   3   3    7.90    3.00
 -15   3   3    8.20    2.50
 -15   3   3    7.10    3.60
 -14  -3   3    5.70    3.60
  14  -3  -3    0.60    3.00
  14  -3  -3    7.30    3.50
 -14  -3   3   -0.10    3.10
 -14   3   3    4.50    3.40
  14   3  -3    7.00    2.70
  14   3  -3    4.20    2.50
 -14   3   3    5.20    2.30
 -14   3   3    4.40    2.80
  13  -3  -3   21.80    3.70
 -13  -3   3   15.70    3.40
 -13  -3   3   20.30    4.10
  13  -3  -3   24.10    4.20
  13   3  -3   20.50    3.20
 -13   3   3   22.10    2.80
  13   3  -3   24.70    3.20
 -13   3   3   22.30    3.10
 -13   3   3   17.80    4.10
  12  -3  -3  220.08    8.70
  12  -3  -3  216.88    7.80
 -12  -3   3  210.68    8.50
 -12  -3   3  222.28    8.00
 -12   3   3  210.58    6.90
 -12   3   3  206.88    9.10
  12   3  -3  211.98    7.00
  12   3  -3  221.68    7.40
 -12   3   3  205.28    6.30
  11  -3  -3  286.87    8.50
 -11  -3   3  289.17    9.50
 -11  -3   3  283.57    8.70
  11  -3  -3  280.17    9.50
 -11   3   3  288.17   10.10
 -11   3   3  274.47    7.10
  11   3  -3  270.67    7.70
  11   3  -3  278.17    8.00
 -11   3   3  278.87    7.80
  10  -3  -3   14.60    3.20
 -10  -3   3   10.40    3.10
  10  -3  -3   15.50    4.60
 -10  -3   3   14.50    2.90
  10  -3  -3   17.60    2.80
 -10   3   3   18.00    2.60
  10   3  -3   18.70    2.70
 -10   3   3   13.60    2.20
 -10   3   3   18.50    3.60
  10   3  -3   13.40    2.30
  -9  -3   3  344.67    8.70
   9  -3  -3  334.07   11.40
   9  -3  -3  331.97    8.40
   9  -3  -3  333.47    9.40
  -9  -3   3  326.97    9.30
   9   3  -3  331.97    8.00
   9   3  -3  329.37    7.70
  -9   3   3  324.07    7.40
  -9   3   3  336.87   10.30
  -9   3   3  332.87    7.90
  -8  -3   3  184.48    6.60
  -8  -3   3  197.28    6.10
   8  -3  -3  206.08    8.20
   8  -3  -3  198.68    6.70
   8   3  -3  197.48    5.40
  -8   3   3  190.98    5.40
  -8   3   3  189.58    7.40
   8   3  -3  194.18    5.20
  -8   3   3  198.58    5.00
   7  -3  -3  207.78    6.50
   7  -3  -3  210.88    7.70
   7  -3  -3  211.68    5.80
  -7  -3   3  213.98    6.00
  -7  -3   3  200.18    6.40
  -7   3   3  211.38    5.20
   7   3  -3  221.68    5.00
   7   3  -3  211.58    5.00
  -7   3   3  208.78    4.90
  -7   3   3  216.78    7.70
  -6  -3   3   42.50    3.50
   6  -3  -3   43.10    3.00
  -6  -3   3   46.20    3.10
   6  -3  -3   40.40    4.20
   6  -3  -3   41.40    3.50
  -6   3   3   41.20    2.40
  -6   3   3   42.50    4.50
  -6   3   3   44.30    2.20
  -5  -3   3   15.10    2.10
   5  -3  -3   17.90    2.20
  -5  -3   3   17.30    1.80
   5  -3  -3   16.70    2.60
   5  -3  -3   17.40    1.90
  -5   3   3   21.90    3.10
  -4  -3   3    0.40    1.20
   4  -3  -3    2.80    2.10
   4  -3  -3   -1.60    1.60
  -4  -3   3    2.40    1.50
   4  -3  -3   -2.70    1.30
  -4   3   3    5.80    2.80
   3  -3  -3  460.55    9.20
   3  -3  -3  485.15    8.90
   3  -3  -3  506.35   11.40
  -3   3   3  506.65   12.00
   2  -3  -3   22.20    3.20
   2  -3  -3   26.00    2.10
   2  -3  -3   20.50    1.70
  -2   3   3   23.70    3.40
   1  -3  -3   62.29    2.40
   1  -3  -3   58.49    4.70
   1  -3  -3   55.89    2.50
  -1   3   3   62.59    5.30
   0  -3  -3   12.60    2.80
   0  -3  -3   13.00    1.50
   0  -3   3   11.30    2.30
   0  -3  -3   11.40    1.50
  -1  -3  -3  600.54   14.00
  -1  -3  -3  607.34   10.90
  -1  -3  -3  630.04   11.10
   1  -3   3  599.64   12.10
  -2  -3  -3  124.99    6.50
   2  -3   3  139.59    4.60
  -2  -3  -3  132.89    4.20
  -2  -3  -3  135.19    4.10
  -2   3  -3  132.99    5.10
   3  -3   3   27.70    2.70
   3  -3   3   26.60    2.00
  -3  -3  -3   30.80    3.00
  -3  -3  -3   31.50    2.90
   3  -3   3   31.90    1.90
  -3   3  -3   28.20    3.50
   4  -3   3  393.16    8.30
  -4  -3  -3  347.57    8.20
  -4  -3  -3  368.26    8.30
   4  -3   3  363.16    7.40
   4  -3   3  358.06    7.20
   4   3   3  361.36    7.30
  -4   3  -3  365.26    8.70
   4   3   3  382.66    7.40
  -5  -3  -3    3.10    2.10
   5  -3   3    0.10    1.50
   5  -3   3    2.60    1.90
   5  -3   3    1.00    1.60
  -5  -3  -3    4.50    1.90
   5   3   3    1.20    1.50
  -5   3  -3    1.70    1.90
   5   3   3    1.00    1.50
  -6  -3  -3  730.43   14.90
   6  -3   3  757.62   15.50
   6  -3   3  735.83   14.00
  -6  -3  -3  756.62   14.90
   6  -3   3  753.72   14.40
   6   3   3  747.43   14.10
  -6   3  -3  758.82   15.00
   6   3   3  742.83   14.10
  -7  -3  -3   58.99    4.50
  -7  -3  -3   68.19    4.80
   7  -3   3   59.39    4.20
   7  -3   3   68.09    4.00
   7   3   3   66.49    4.00
   7   3   3   61.39    3.90
  -7   3  -3   69.79    4.50
  -8  -3  -3   57.19    4.60
  -8  -3  -3   52.09    5.00
   8  -3   3   57.29    4.10
   8  -3   3   51.79    4.50
   8   3   3   61.49    4.10
  -8   3  -3   57.49    2.70
   8   3   3   64.09    4.40
  -8   3  -3   54.29    4.60
  -8   3  -3   54.49    2.90
   9  -3   3    6.30    2.50
   9  -3   3   10.70    2.90
  -9  -3  -3    1.30    2.60
  -9  -3  -3    5.90    2.90
  -9   3  -3    9.60    2.70
  -9   3  -3    6.50    1.80
   9   3   3    6.50    2.50
  -9   3  -3    8.70    1.70
   9   3   3    7.00    2.40
 -10  -3  -3    1.90    3.00
  10  -3   3   -0.70    2.40
 -10  -3  -3   -1.20    2.60
  10  -3   3   -3.90    2.60
 -10   3  -3    2.70    2.60
  10   3   3    5.40    2.50
  10   3   3    1.40    2.20
 -10   3  -3    0.20    1.60
 -10   3  -3    1.10    1.90
 -11  -3  -3   25.90    4.20
 -11  -3  -3   29.40    3.70
  11  -3   3   29.50    4.20
  11  -3   3   27.20    3.70
  11   3   3   34.50    3.80
  11   3   3   30.60    3.50
 -11   3  -3   34.60    3.90
 -11   3  -3   29.90    2.80
 -11   3  -3   33.40    3.20
  12  -3   3  120.99    6.60
  12  -3   3  135.69    7.60
 -12  -3  -3  118.79    7.60
 -12  -3  -3  114.29    6.90
  12   3   3  112.99    6.10
 -12   3  -3  113.39    4.60
  12   3   3  123.09    6.40
 -12   3  -3   99.29    6.50
 -12   3  -3  119.89    5.10
  13  -3   3    1.40    3.20
 -13  -3  -3   -4.40    3.50
 -13  -3  -3    3.70    3.30
  13  -3   3    3.20    3.40
 -13   3  -3   -1.40    3.00
  13   3   3    8.30    3.00
 -13   3  -3    3.70    2.10
  13   3   3    6.70    2.90
 -13   3  -3    2.70    2.30
 -14  -3  -3   -4.30    3.10
 -14  -3  -3    7.30    3.80
  14  -3   3    7.30    3.60
  14  -3   3   -3.30    3.00
 -14   3  -3   -0.90    2.40
  14   3   3    1.60    2.60
  14   3   3   12.50    3.10
 -14   3  -3    3.70    2.10
 -14   3  -3    2.00    3.00
 -14  -4   3   43.60    4.90
  14  -4  -3   30.50    4.20
  14  -4  -3   37.70    5.00
 -14  -4   3   25.20    4.10
 -14   4   3   42.50    3.20
 -14   4   3   44.00    3.60
  14   4  -3   38.00    3.40
 -14   4   3   34.50    5.50
  14   4  -3   44.90    3.90
  13  -4  -3  632.04   15.10
 -13  -4   3  646.44   15.20
 -13  -4   3  627.24   16.00
  13  -4  -3  648.04   16.30
  13   4  -3  615.04   12.90
  13   4  -3  598.64   12.70
 -13   4   3  635.64   12.40
 -13   4   3  596.64   17.00
 -13   4   3  603.84   11.90
  12  -4  -3  146.59    6.70
 -12  -4   3  154.48    7.70
 -12  -4   3  153.08    7.20
  12  -4  -3  152.48    7.70
  12   4  -3  146.49    5.20
 -12   4   3  162.38    5.00
 -12   4   3  143.39    8.50
 -12   4   3  157.38    4.60
  12   4  -3  146.89    5.10
  11  -4  -3  465.55   11.40
 -11  -4   3  469.15   11.70
 -11  -4   3  460.85   12.40
  11  -4  -3  476.15   14.90
  11  -4  -3  461.05   12.50
 -11   4   3  443.46    8.90
  11   4  -3  451.55    9.40
  11   4  -3  453.65    9.50
 -11   4   3  471.55    9.20
 -11   4   3  466.15   13.90
 -10  -4   3  303.07    9.00
  10  -4  -3  322.17    8.80
  10  -4  -3  316.57    9.80
  10  -4  -3  341.47   12.40
 -10  -4   3  307.07    9.60
 -10   4   3  313.97   11.00
  -9  -4   3  572.94   13.20
   9  -4  -3  559.74   13.20
   9  -4  -3  563.34   15.20
  -9  -4   3  565.34   12.40
  -9   4   3  568.54   15.00
   8  -4  -3    6.00    2.40
  -8  -4   3    1.80    2.10
   8  -4  -3    1.90    3.10
   8  -4  -3    4.50    2.20
  -8  -4   3    1.60    2.50
  -8   4   3    7.30    3.30
   7  -4  -3   33.70    3.40
  -7  -4   3   32.30    3.40
   7  -4  -3   31.10    3.10
  -7  -4   3   31.00    3.10
   7  -4  -3   39.90    5.00
  -7   4   3   39.70    4.90
   6  -4  -3  170.38    5.70
   6  -4  -3  182.28    7.00
   6  -4  -3  173.38    5.10
  -6  -4   3  171.28    5.10
  -6  -4   3  166.08    5.50
  -6   4   3  170.78    7.70
   5  -4  -3  654.53   12.80
  -5  -4   3  610.14   12.40
   5  -4  -3  684.03   14.80
  -5  -4   3  673.53   12.20
   5  -4  -3  675.23   12.30
  -5   4   3  690.63   15.90
   4  -4  -3  289.37    6.40
  -4  -4   3  299.07    6.30
   4  -4  -3  310.57    9.00
  -4  -4   3  292.27    6.10
   4  -4  -3  305.87    7.00
  -4   4   3  314.87   10.00
   3  -4  -3  433.16   11.20
   3  -4  -3  427.06    8.20
   3  -4  -3  426.46    8.50
  -3   4   3  441.96   12.10
   2  -4  -3  641.84   14.90
   2  -4  -3  643.54   11.40
   2  -4  -3  653.83   11.70
  -2   4   3  675.93   15.70
   1  -4  -3 1371.16   22.70
   1  -4  -3 1364.86   22.40
   1  -4  -3 1350.76   26.50
  -1  -4   3 1397.16   25.80
  -1   4   3 1387.46   27.10
   0  -4  -3 4969.70   78.19
   0  -4  -3 4938.41   77.89
   0  -4   3 4988.40   80.89
   0  -4  -3 4932.71   82.39
  -1  -4  -3 1732.93   28.60
  -1  -4  -3 1735.73   33.00
   1  -4   3 1751.32   30.80
  -1  -4  -3 1779.72   28.90
  -2  -4  -3   41.60    2.90
  -2  -4  -3   43.00    2.90
   2  -4   3   39.80    3.60
  -2  -4  -3   50.99    5.50
   3  -4   3  150.28    5.20
  -3  -4  -3  149.88    4.80
  -3  -4  -3  144.89    7.50
  -3  -4  -3  151.88    4.70
  -3   4  -3  149.79    6.10
   4  -4   3  401.66    9.10
   4  -4   3  393.76    7.80
   4  -4   3  399.96    7.50
  -4  -4  -3  391.36    8.80
  -4  -4  -3  378.06    8.70
  -4   4  -3  394.86   10.10
  -5  -4  -3    5.70    2.30
  -5  -4  -3    7.00    2.10
   5  -4   3    6.80    1.80
   5  -4   3    4.80    2.00
  -5   4  -3    7.50    2.50
  -6  -4  -3  319.67    8.40
   6  -4   3  324.27    8.90
  -6  -4  -3  315.27    8.40
   6  -4   3  309.17    7.70
   6  -4   3  314.07    7.30
  -6   4  -3  310.97    9.10
   7  -4   3  202.78    6.50
   7  -4   3  209.98    7.60
  -7  -4  -3  201.38    7.10
  -7  -4  -3  200.98    6.90
   7  -4   3  201.98    6.00
  -7   4  -3  206.58    7.50
   7   4   3  204.68    5.30
   7   4   3  202.28    5.30
  -8  -4  -3  141.39    6.60
   8  -4   3  155.28    6.20
   8  -4   3  155.38    5.70
   8  -4   3  152.38    7.20
  -8  -4  -3  152.98    6.50
   8   4   3  147.99    5.00
   8   4   3  148.79    5.00
  -8   4  -3  145.39    6.80
   9  -4   3  157.78    6.80
   9  -4   3  146.89    6.10
  -9  -4  -3  159.48    6.80
  -9  -4  -3  161.08    7.30
   9   4   3  163.18    5.50
   9   4   3  164.68    5.60
  -9   4  -3  161.48    7.30
  10  -4   3  270.57    9.10
 -10  -4  -3  274.47    9.50
 -10  -4  -3  272.47    9.10
  10  -4   3  287.77    8.50
 -10   4  -3  280.07    9.50
  10   4   3  269.37    7.60
  10   4   3  262.17    7.50
 -11  -4  -3  260.27    9.70
  11  -4   3  261.67    8.70
  11  -4   3  252.77    9.30
 -11  -4  -3  268.57    9.30
  11   4   3  247.98    7.60
  11   4   3  255.97    7.80
 -11   4  -3  269.07    9.60
  12  -4   3  327.07   10.80
 -12  -4  -3  297.37   10.30
 -12  -4  -3  318.57   11.00
  12  -4   3  311.67   10.00
 -12   4  -3  301.47   10.60
  12   4   3  294.27    8.70
  12   4   3  318.27    8.90
  13  -4   3    4.30    3.60
 -13  -4  -3    1.90    3.80
  13  -4   3    2.00    3.20
 -13  -4  -3    3.20    3.30
  13   4   3    3.80    2.60
 -13   4  -3    4.40    3.00
  13   4   3    7.10    2.60
  13  -5  -3   -1.20    3.00
 -13  -5   3   -1.70    3.20
  13  -5  -3   -6.50    2.70
 -13  -5   3    3.90    3.60
 -13   5   3    2.50    3.60
  12  -5  -3   42.50    4.70
 -12  -5   3   47.20    4.90
  12  -5  -3   34.70    3.90
  12  -5  -3   40.40    5.80
 -12  -5   3   34.90    4.20
 -12   5   3   31.70    4.90
 -11  -5   3    3.80    2.80
  11  -5  -3    2.50    3.00
 -11  -5   3   -0.40    3.00
  11  -5  -3   -0.70    3.50
  11  -5  -3    2.00    2.60
 -11   5   3   -1.70    3.30
  10  -5  -3   15.10    2.90
  10  -5  -3   20.00    3.50
  10  -5  -3    9.80    4.00
 -10  -5   3    9.80    2.90
 -10  -5   3   15.50    3.30
 -10   5   3   10.10    3.70
   9  -5  -3    2.80    2.30
   9  -5  -3    4.20    2.80
  -9  -5   3    3.10    2.90
   9  -5  -3    3.50    3.60
  -9  -5   3    1.60    2.50
  -9   5   3    7.20    4.00
  -8  -5   3   39.20    3.70
  -8  -5   3   29.20    3.00
   8  -5  -3   34.40    4.60
   8  -5  -3   34.30    3.50
  -8   5   3   38.60    5.30
  -7  -5   3   11.20    2.30
  -7  -5   3   11.10    2.70
   7  -5  -3   11.20    3.30
   7  -5  -3   13.10    2.40
   7  -5  -3   16.80    2.80
  -7   5   3   12.60    4.10
   6  -5  -3   20.10    3.70
  -6  -5   3   16.70    2.50
   6  -5  -3   18.70    2.20
  -6  -5   3   13.20    2.20
   6  -5  -3   17.60    2.70
  -6   5   3   18.20    4.20
   5  -5  -3   33.30    3.50
  -5  -5   3   33.40    2.90
   5  -5  -3   40.30    4.90
  -5  -5   3   36.60    3.30
   5  -5  -3   37.90    3.10
  -5   5   3   35.20    4.60
   4  -5  -3   57.69    5.40
  -4  -5   3   48.60    2.60
  -4  -5   3   52.89    2.90
   4  -5  -3   46.50    3.10
   4  -5  -3   51.09    3.50
  -4   5   3   57.89    6.40
   3  -5  -3  117.89    6.50
   3  -5  -3  120.39    3.80
   3  -5  -3  115.79    4.10
  -3  -5   3  121.89    6.80
  -3   5   3  125.49    7.60
   2  -5  -3   25.70    2.50
   2  -5  -3   27.10    4.10
   2  -5  -3   24.80    2.40
  -2  -5   3   21.70    3.30
  -2   5   3   27.20    4.20
   1  -5  -3  110.19    3.60
  -1  -5   3  115.09    6.10
   1  -5  -3  119.19    6.80
   1  -5  -3  116.19    3.50
   0  -5  -3  140.09    7.60
   0  -5   3  133.29    6.40
   0  -5  -3  142.79    4.00
   0  -5  -3  133.49    4.10
  -1  -5  -3   -1.90    1.40
  -1  -5  -3    0.40    1.50
   1  -5   3   -0.20    2.30
  -1  -5  -3    2.70    3.10
  -2  -5  -3   21.60    2.20
  -2  -5  -3   25.20    4.20
  -2  -5  -3   30.70    3.00
   2  -5   3   19.50    3.00
   3  -5   3   69.49    4.60
  -3  -5  -3   74.19    3.80
  -3  -5  -3   85.69    6.80
  -3  -5  -3   71.39    3.90
  -4  -5  -3    0.70    2.00
   4  -5   3    0.10    1.20
   4  -5   3    4.30    2.10
   4  -5   3    1.50    1.40
  -4  -5  -3    4.90    3.10
  -4  -5  -3    4.00    2.00
  -4   5  -3   -0.90    2.60
  -5  -5  -3  109.29    5.00
  -5  -5  -3  111.79    7.90
   5  -5   3  100.29    3.70
   5  -5   3  103.39    4.10
  -5  -5  -3   96.69    5.00
   5  -5   3  104.79    5.20
  -5   5  -3  102.39    6.40
   6  -5   3    3.80    2.10
  -6  -5  -3    7.20    2.60
   6  -5   3    3.70    1.90
  -6  -5  -3    3.30    2.40
   6  -5   3    0.60    2.40
  -6   5  -3    5.50    3.00
   7  -5   3   10.00    2.30
  -7  -5  -3   10.50    2.90
  -7  -5  -3   14.20    2.90
   7  -5   3   11.40    3.40
   7  -5   3   10.50    2.60
  -7   5  -3    7.10    3.20
  -8  -5  -3  110.89    6.20
   8  -5   3  116.39    6.80
  -8  -5  -3  115.29    6.20
   8  -5   3  112.29    5.10
   8  -5   3  115.19    5.70
  -8   5  -3  123.79    7.00
   9  -5   3   10.40    3.40
   9  -5   3   13.70    2.80
   9  -5   3   18.40    3.20
  -9  -5  -3   11.00    3.10
  -9  -5  -3    9.60    3.40
  -9   5  -3    9.50    3.40
 -10  -5  -3  248.08    9.30
 -10  -5  -3  243.68    8.80
  10  -5   3  247.68    8.10
  10  -5   3  233.48    8.60
 -10   5  -3  253.77    9.80
 -11  -5  -3   36.40    4.30
 -11  -5  -3   42.50    5.00
  11  -5   3   45.40    4.30
  11  -5   3   51.09    5.00
 -11   5  -3   52.19    6.00
  12  -5   3   29.50    4.30
  12  -5   3   38.10    4.30
 -12  -5  -3   24.80    4.20
 -12  -5  -3   31.90    4.70
 -12   5  -3   29.60    4.60
 -11  -6   3    6.30    3.10
  11  -6  -3   10.60    3.20
  11  -6  -3    3.80    2.70
  11  -6  -3    4.30    4.00
 -11  -6   3    8.90    3.20
 -11   6   3    7.50    3.50
  10  -6  -3   42.20    5.50
 -10  -6   3   37.80    3.90
  10  -6  -3   52.39    5.50
 -10  -6   3   46.00    4.40
 -10   6   3   42.30    6.20
   9  -6  -3   -5.40    3.40
   9  -6  -3    3.30    2.80
   9  -6  -3    7.80    2.40
  -9  -6   3    2.00    2.60
  -9  -6   3    1.80    2.60
  -9   6   3    4.90    3.80
  -8  -6   3   39.40    3.70
   8  -6  -3   38.40    3.30
   8  -6  -3   29.50    4.40
  -8  -6   3   36.10    3.40
   8  -6  -3   40.40    4.00
  -8   6   3   40.00    5.80
   7  -6  -3   89.99    5.30
   7  -6  -3   83.19    6.60
   7  -6  -3   87.99    4.60
  -7  -6   3   86.19    4.70
  -7  -6   3   88.19    5.00
  -7   6   3   87.89    8.10
   6  -6  -3    7.50    2.40
  -6  -6   3    5.10    2.20
   6  -6  -3    8.80    3.20
   6  -6  -3    7.70    2.10
  -6  -6   3    6.60    2.10
  -6   6   3    8.70    3.80
  -5  -6   3   -2.80    1.80
   5  -6  -3    1.80    2.10
   5  -6  -3    0.80    1.80
  -5  -6   3    1.70    3.50
  -5  -6   3    1.20    1.70
   5  -6  -3    0.20    2.70
  -5   6   3   -4.00    3.40
  -4  -6   3   -0.30    3.10
   4  -6  -3   -0.80    2.80
   4  -6  -3   -0.50    1.60
  -4  -6   3    1.60    1.40
   4  -6  -3   -0.30    1.80
  -4   6   3    0.00    3.50
  -3  -6   3  131.59    7.60
   3  -6  -3  135.49    7.50
   3  -6  -3  131.09    4.20
   3  -6  -3  129.19    4.60
   2  -6  -3  549.35   15.30
   2  -6  -3  567.94   10.60
   2  -6  -3  563.84   11.00
  -2  -6   3  574.54   15.30
  -1  -6   3   78.99    6.10
   1  -6  -3   80.49    6.80
   1  -6  -3   66.99    3.50
   1  -6  -3   70.69    3.30
   0  -6  -3    3.70    1.70
   0  -6  -3    5.00    3.40
   0  -6  -3    3.50    1.80
   0  -6   3    0.50    2.80
   1  -6   3   73.79    5.70
  -1  -6  -3   70.79    7.20
  -1  -6  -3   72.29    3.70
  -1  -6  -3   74.49    3.90
  -2  -6  -3   12.00    4.20
  -2  -6  -3    9.90    2.10
   2  -6   3   12.30    3.10
  -2  -6  -3    9.20    2.20
  -3  -6  -3    6.30    2.30
  -3  -6  -3    5.70    2.20
   3  -6   3    9.10    2.80
  -3  -6  -3   12.50    4.20
   4  -6   3    0.50    2.20
   4  -6   3    1.60    1.30
  -4  -6  -3    0.80    2.10
  -4  -6  -3    2.30    2.30
  -4  -6  -3   -2.70    3.50
  -5  -6  -3   55.19    4.70
   5  -6   3   46.10    4.80
  -5  -6  -3   49.10    6.30
  -5  -6  -3   45.90    4.30
   5  -6   3   42.30    3.40
  -6  -6  -3   -0.30    4.10
   6  -6   3    2.20    2.10
   6  -6   3   -2.90    2.40
  -6  -6  -3   -0.30    2.50
  -6  -6  -3    2.10    2.40
  -6   6  -3    1.30    2.90
  -7  -6  -3   92.09    8.70
   7  -6   3   99.99    5.10
  -7  -6  -3   87.39    5.60
   7  -6   3   83.09    5.90
  -7  -6  -3   92.49    5.90
   7  -6   3   93.79    4.50
  -7   6  -3   89.39    6.90
   8  -6   3  107.49    5.70
   8  -6   3   98.69    5.00
  -8  -6  -3  107.29    6.20
  -8  -6  -3  112.69    9.20
  -8  -6  -3  103.19    6.50
   8  -6   3  104.59    6.80
  -8   6  -3  105.09    7.40
  -9  -6  -3   23.30    3.80
   9  -6   3   25.60    4.30
  -9  -6  -3   35.20    4.30
   9  -6   3   27.80    3.60
   9  -6   3   21.30    3.30
  -9   6  -3   21.50    4.10
 -10  -6  -3   14.90    4.00
 -10  -6  -3   25.00    3.80
  10  -6   3   25.30    3.70
  10  -6   3   14.10    3.20
 -10   6  -3   23.40    4.30
   9  -7  -3   26.80    3.30
   9  -7  -3   12.90    4.50
  -9  -7   3   18.30    3.10
   9  -7  -3   24.40    3.50
  -9  -7   3   26.00    3.60
  -9   7   3   18.90    4.80
  -8  -7   3   28.10    3.40
   8  -7  -3   19.00    4.40
   8  -7  -3   29.30    3.60
   8  -7  -3   39.30    4.10
  -8  -7   3   27.40    3.30
  -8   7   3   25.10    5.20
   7  -7  -3   30.00    3.50
   7  -7  -3   36.10    3.10
  -7  -7   3   36.30    6.00
  -7  -7   3   25.90    2.90
   7  -7  -3   21.80    4.30
  -7  -7   3   26.50    3.20
  -7   7   3   32.10    5.60
  -6  -7   3    8.40    2.40
  -6  -7   3    9.40    2.40
  -6  -7   3   16.50    4.70
   6  -7  -3   12.30    2.70
   6  -7  -3    6.90    2.10
   6  -7  -3   10.00    3.50
  -6   7   3   10.80    4.50
  -5  -7   3   16.10    2.40
   5  -7  -3   13.60    3.70
  -5  -7   3   16.30    3.90
   5  -7  -3   13.80    2.30
   5  -7  -3   13.60    2.50
  -5  -7   3   12.70    2.20
  -5   7   3   19.00    4.80
   4  -7  -3    1.80    1.80
  -4  -7   3    3.80    1.60
  -4  -7   3    2.70    3.40
   4  -7  -3    2.00    3.10
   4  -7  -3    1.20    2.00
   3  -7  -3   -2.50    1.70
   3  -7  -3   -0.30    2.80
   3  -7  -3   -1.90    1.70
  -3  -7   3    1.30    3.10
   2  -7  -3    4.20    1.70
  -2  -7   3    8.20    3.10
   2  -7  -3    3.20    1.90
   2  -7  -3    7.10    3.40
   1  -7  -3   24.00    2.50
  -1  -7   3   31.40    4.50
   1  -7  -3   20.00    4.20
   1  -7  -3   25.70    2.20
   0  -7  -3   13.90    4.50
   0  -7   3   14.30    3.40
   0  -7  -3   12.20    2.10
   0  -7  -3   13.60    2.10
   1  -7   3   16.80    3.60
  -1  -7  -3   20.40    2.40
  -1  -7  -3   19.40    2.40
  -1  -7  -3   14.60    4.40
  -2  -7  -3    2.00    2.00
  -2  -7  -3    0.00    3.50
   2  -7   3   -1.70    2.40
  -2  -7  -3    2.60    1.90
  -3  -7  -3    4.80    3.90
  -3  -7  -3    5.10    2.20
  -3  -7  -3    4.20    2.10
   3  -7   3    0.80    2.40
  -4  -7  -3  151.28   10.20
  -4  -7  -3  151.38    5.90
   4  -7   3  159.68    7.00
  -4  -7  -3  145.59    5.90
   5  -7   3   -1.20    1.70
  -5  -7  -3    4.80    2.40
  -5  -7  -3   -2.90    3.80
  -5  -7  -3    0.90    2.30
   5  -7   3   -4.00    2.30
   5  -7   3    2.30    1.80
  -6  -7  -3   13.60    5.00
  -6  -7  -3   12.70    3.00
   6  -7   3   13.20    2.60
  -6  -7  -3   12.80    3.00
   6  -7   3    6.20    3.10
  -7  -7  -3   23.10    3.50
  -7  -7  -3   26.00    3.70
   7  -7   3   19.60    2.70
  -7  -7  -3   20.90    6.30
   7  -7   3   20.90    3.00
  -8  -7  -3   38.60    4.20
   8  -7   3   30.80    3.50
  -8  -7  -3   40.00    4.20
   8  -7   3   29.10    3.40
  -8  -7  -3   30.50    6.00
   8  -7   3   34.60    4.80
  -8   7  -3   35.80    4.90
  -5  -8   3   -0.10    4.10
   5  -8  -3    3.00    2.00
   5  -8  -3    1.50    3.20
  -5  -8   3    6.20    1.90
  -5  -8   3    4.00    2.10
   5  -8  -3    2.70    2.00
  -4  -8   3    9.40    2.00
  -4  -8   3    7.60    3.70
   4  -8  -3    8.00    2.10
   4  -8  -3    3.70    3.60
   4  -8  -3    6.90    2.20
   3  -8  -3    8.70    3.60
   3  -8  -3    7.90    2.00
  -3  -8   3    0.40    3.50
   3  -8  -3    6.90    2.20
   2  -8  -3   19.50    2.70
   2  -8  -3   26.10    2.50
  -2  -8   3   24.20    4.30
   2  -8  -3   23.70    4.70
   1  -8  -3   14.10    4.60
  -1  -8   3   16.00    3.90
   1  -8  -3   14.20    2.50
   1  -8  -3   16.70    2.20
   0  -8  -3   34.00    5.30
   0  -8   3   40.60    4.90
   0  -8  -3   37.30    3.50
   0  -8  -3   35.70    3.70
  -1  -8  -3    2.10    2.00
  -1  -8  -3    5.50    2.10
  -1  -8  -3   -0.30    3.90
   1  -8   3    5.50    3.00
  -2  -8  -3    6.40    4.60
  -2  -8  -3    4.50    2.20
  -2  -8  -3    3.60    2.30
   2  -8   3    6.00    3.30
  -3  -8  -3    2.50    2.10
  -3  -8  -3    3.30    2.30
  -3  -8  -3   -0.80    3.60
   3  -8   3    6.10    3.00
   4  -8   3    0.60    2.70
  -4  -8  -3    0.20    2.30
  -4  -8  -3    4.50    2.50
  -4  -8  -3    1.60    4.40
  16   0  -4   21.30    4.40
 -16   0   4   24.20    4.00
 -16   0   4   23.40    4.40
 -16   0   4   25.40    6.40
  16   0  -4   23.80    4.10
 -15   0   4   98.49   10.00
 -15   0   4   77.89    6.20
  15   0  -4   88.09    7.00
 -15   0   4   86.29    7.00
  15   0  -4   81.99    6.10
 -14   0   4  167.98   10.30
  14   0  -4  176.68    7.70
  14   0  -4  170.68    8.20
 -14   0   4  179.68    7.50
 -14   0   4  177.88    8.50
 -13   0   4  193.18   11.00
  13   0  -4  185.18    8.10
  13   0  -4  184.88    7.40
 -13   0   4  182.98    7.30
 -13   0   4  182.58    8.20
  12   0  -4   79.69    6.00
 -12   0   4   92.49    5.50
 -12   0   4   88.19    6.30
 -12   0   4   71.89    8.00
  12   0  -4   78.99    5.20
 -11   0   4 2320.37   40.90
 -11   0   4 2352.26   39.90
  11   0  -4 2354.36   41.30
  11   0  -4 2340.17   40.30
 -11   0   4 2311.47   43.50
 -10   0   4   19.90    3.20
  10   0  -4   17.40    2.60
 -10   0   4   19.40    2.70
 -10   0   4   23.40    4.20
  10   0  -4   18.00    3.20
   9   0  -4 1384.76   24.60
   9   0  -4 1381.96   25.50
  -9   0   4 1379.56   25.30
  -9   0   4 1410.56   24.50
  -9   0   4 1375.06   27.40
  -8   0   4 5057.29   79.59
  -8   0   4 5054.89   80.49
  -8   0   4 4908.61   82.39
   8   0  -4 4953.70   79.69
   8   0  -4 4893.21   80.49
  -7   0   4 1906.61   33.00
   7   0  -4 2002.00   33.30
   7   0  -4 1936.21   32.40
  -7   0   4 1946.11   32.30
  -7   0   4 1899.11   34.70
  -5   0   4 5517.15   89.49
  -5   0   4 5597.74   88.39
  -5   0   4 5672.83   87.79
   5   0  -4 5545.54   87.79
   5   0  -4 5516.25   88.39
  -4   0   4 2450.45   40.10
   4   0  -4 2380.66   40.10
  -4   0   4 2617.74   39.70
  -4   0   4 2500.35   41.00
   4   0  -4 2410.66   41.20
  -2   0   4 1821.82   29.60
   2   0  -4 1812.62   29.10
   2   0  -4 1819.72   29.70
  -2   0   4 1812.32   29.50
   2   0  -4 1838.42   29.50
  -2   0   4 1832.42   29.10
   0   0  -4  187.98    4.20
   0   0   4  185.18    4.30
   0   0   4  186.98    4.40
   0   0  -4  185.48    4.00
   0   0  -4  187.48    4.30
   0   0   4  183.98    4.00
  -2   0  -4 1468.45   24.50
   2   0   4 1518.05   24.70
   2   0   4 1504.25   24.60
  -2   0  -4 1469.95   24.50
  -3   0  -4 2876.21   47.00
  -3   0  -4 2970.00   47.00
   3   0   4 2909.91   47.10
   3   0   4 2956.10   47.20
  -5   0  -4  997.00   18.00
   5   0   4 1009.10   18.20
   5   0   4  988.10   18.00
  -5   0  -4  995.50   17.80
  -6   0  -4 1509.35   26.30
   6   0   4 1529.75   26.60
   6   0   4 1523.65   26.40
  -6   0  -4 1482.45   25.90
  -7   0  -4  158.08    5.30
   7   0   4  144.39    5.70
  -7   0  -4  156.68    5.60
   7   0   4  159.88    5.60
  -8   0  -4  196.98    6.30
   8   0   4  210.98    6.80
   8   0   4  204.98    7.10
  -8   0  -4  189.28    6.70
  -9   0  -4   45.70    4.30
   9   0   4   49.60    4.80
  -9   0  -4   55.69    4.80
   9   0   4   46.40    4.30
 -10   0  -4  534.25   16.30
 -10   0  -4  515.75   12.20
  10   0   4  542.85   12.90
 -10   0  -4  549.15   12.90
  10   0   4  566.64   13.50
 -11   0  -4  118.69    6.00
  11   0   4  110.09    6.10
  11   0   4  112.99    6.50
 -11   0  -4  113.79    6.50
 -11   0  -4   93.19   11.20
 -12   0  -4    0.30    3.00
  12   0   4    1.20    2.70
 -12   0  -4   -5.30    4.50
  12   0   4    2.10    3.10
 -12   0  -4    3.00    2.80
 -13   0  -4  209.48    8.10
 -13   0  -4  200.48    8.50
 -13   0  -4  180.48   11.40
  13   0   4  193.78    8.30
  13   0   4  218.88    9.20
  14   0   4  761.92   18.40
 -14   0  -4  729.43   21.20
  14   0   4  771.12   18.90
 -14   0  -4  758.22   17.80
  15   0   4  323.27   12.10
 -15   0  -4  321.57   11.20
  15   0   4  311.27   11.30
 -15   0  -4  339.67   17.00
 -16  -1   4  134.79   13.50
  16  -1  -4  125.89    8.20
 -16  -1   4  115.29    7.40
  16  -1  -4  123.09    7.30
 -16  -1   4  130.39    8.00
 -16   1   4  132.19    7.70
 -16   1   4  140.79   10.60
  16   1  -4  108.99    6.80
  16   1  -4  131.89    7.90
 -16   1   4  124.29    6.90
  15  -1  -4   57.09    5.40
 -15  -1   4   43.50    4.60
 -15  -1   4   46.10    7.20
 -15  -1   4   55.29    5.40
  15  -1  -4   53.59    5.50
  15   1  -4   52.49    5.40
 -15   1   4   47.00    5.00
 -15   1   4   55.99    5.60
  15   1  -4   47.80    5.20
 -15   1   4   44.80    5.80
  14  -1  -4   89.39    6.10
 -14  -1   4  114.79    7.40
 -14  -1   4  100.69    6.40
 -14  -1   4   94.19    9.70
  14  -1  -4  110.09    7.20
 -14   1   4   89.09    7.90
 -14   1   4  107.49    6.10
  14   1  -4   95.79    6.00
  14   1  -4   97.99    6.80
 -14   1   4   99.39    6.80
  13  -1  -4  349.87   10.30
 -13  -1   4  371.46   11.40
 -13  -1   4  363.36   14.60
  13  -1  -4  371.86   11.40
 -13  -1   4  357.16   10.30
 -13   1   4  374.86    9.90
 -13   1   4  365.16   12.60
  13   1  -4  357.16   11.00
 -13   1   4  380.96   11.00
  13   1  -4  353.86   10.20
  12  -1  -4 1352.46   25.20
 -12  -1   4 1287.37   29.20
 -12  -1   4 1329.87   25.90
  12  -1  -4 1303.17   26.20
  12   1  -4 1339.87   25.90
 -12   1   4 1326.77   25.50
  12   1  -4 1314.47   24.90
 -12   1   4 1302.17   27.30
 -12   1   4 1387.26   24.60
 -11  -1   4   18.50    3.50
  11  -1  -4   17.30    3.40
  11  -1  -4   18.80    3.00
 -11  -1   4   15.20    4.60
 -11   1   4   16.70    3.30
 -11   1   4   25.30    4.30
  11   1  -4   16.90    2.80
  11   1  -4   15.50    3.20
 -11   1   4   13.70    2.80
 -10  -1   4  221.48    7.80
  10  -1  -4  226.38    7.90
  10  -1  -4  217.78    7.00
 -10  -1   4  233.88   10.10
 -10  -1   4  234.28    7.10
 -10   1   4  218.78    8.50
 -10   1   4  231.18    7.60
  10   1  -4  228.28    6.90
  10   1  -4  228.88    7.50
 -10   1   4  218.38    6.70
  -9  -1   4  476.95   10.40
  -9  -1   4  451.55   13.50
  -9  -1   4  469.65   11.20
   9  -1  -4  457.15   11.20
   9  -1  -4  469.35   10.40
  -9   1   4  473.95   10.90
  -9   1   4  445.46   10.00
  -9   1   4  453.55   11.90
   9   1  -4  477.15   11.00
   9   1  -4  456.65   10.20
   8  -1  -4  790.92   15.10
  -8  -1   4  776.32   18.10
  -8  -1   4  805.52   15.10
  -8  -1   4  826.02   16.00
   8  -1  -4  774.12   15.90
   8   1  -4  810.42   15.70
  -8   1   4  790.52   15.60
   8   1  -4  821.82   15.10
  -8   1   4  764.22   16.50
  -8   1   4  801.42   14.90
  -7  -1   4   42.50    3.40
   7  -1  -4   28.30    3.60
  -7  -1   4   27.20    2.80
   7  -1  -4   42.80    3.30
   7  -1  -4   38.10    3.80
  -7   1   4   41.90    3.80
  -7   1   4   36.80    3.20
   7   1  -4   31.20    2.90
   7   1  -4   37.30    3.00
  -6  -1   4  381.06    8.70
   6  -1  -4  395.66   10.40
   6  -1  -4  367.36    8.80
   6   1  -4  384.46    8.00
  -6   1   4  378.06    8.00
  -6   1   4  380.36    8.60
   6   1  -4  374.56    8.40
  -5  -1   4  555.04   10.90
   5  -1  -4  547.45   10.40
   5  -1  -4  549.85   11.10
   5  -1  -4  543.35   12.00
  -5  -1   4  561.44   10.40
   5   1  -4  582.84   10.80
   5   1  -4  554.04   10.20
  -5   1   4  537.45   10.90
  -5   1   4  550.04   10.30
  -5   1   4  535.35   11.50
  -4  -1   4 6189.08  101.99
  -4   1   4 6783.22  102.19
  -3  -1   4   60.99    3.00
   3  -1  -4   58.99    3.40
   3  -1  -4   60.29    2.80
   3  -1  -4   59.09    3.20
  -3  -1   4   66.49    2.50
   3   1  -4   62.19    2.70
  -3   1   4   73.79    4.50
   3   1  -4   59.89    2.30
  -3   1   4   61.99    3.20
   2  -1  -4 3470.25   55.09
  -2  -1   4 3476.75   54.69
   2  -1  -4 3486.75   54.69
   2  -1  -4 3490.75   55.79
   2   1  -4 3517.55   54.19
  -2   1   4 3371.76   55.89
  -2   1   4 3427.96   54.99
  -2   1   4 3437.66   54.69
   2   1  -4 3565.64   54.39
   1  -1  -4 2323.17   37.30
  -1  -1   4 2361.96   36.80
   1  -1  -4 2338.57   37.60
  -1  -1   4 2406.76   37.00
  -1   1   4 2325.77   37.60
  -1   1   4 2331.37   37.30
  -1   1   4 2333.17   38.60
   0  -1  -4 1197.28   21.40
   0  -1  -4 1249.18   20.50
   0  -1   4 1251.27   19.80
   0  -1  -4 1209.08   20.30
   0  -1   4 1236.28   19.70
   0   1   4 1242.78   21.50
   0   1   4 1272.17   20.50
   0   1   4 1224.08   20.20
  -1  -1  -4  798.82   13.90
  -1  -1  -4  780.12   15.00
   1  -1   4  815.82   13.30
  -1  -1  -4  815.32   14.10
   1  -1   4  825.82   13.40
  -1   1  -4  791.82   13.00
   1   1   4  792.62   14.00
  -1   1  -4  812.62   13.00
   1   1   4  791.52   13.80
   2  -1   4   61.39    2.70
  -2  -1  -4   60.79    3.10
   2  -1   4   60.79    2.70
  -2   1  -4   63.59    2.40
   2   1   4   59.69    3.10
   2   1   4   61.39    3.30
  -2   1  -4   60.49    2.30
  -3  -1  -4 1802.02   29.60
   3  -1   4 1797.92   29.30
  -3  -1  -4 1768.92   29.70
   3  -1   4 1805.92   29.30
  -3   1  -4 1775.02   29.00
   3   1   4 1813.22   29.70
   3   1   4 1796.12   29.60
  -3   1  -4 1742.93   28.80
  -3   1  -4 1780.72   29.20
  -4  -1  -4 1679.13   28.20
   4  -1   4 1680.63   27.90
   4  -1   4 1704.03   28.00
   4   1   4 1644.94   28.20
   4   1   4 1671.03   28.20
  -4   1  -4 1663.53   28.10
  -4   1  -4 1672.63   27.60
  -4   1  -4 1648.94   27.40
  -5  -1  -4    2.80    1.80
   5  -1   4    1.90    1.90
   5  -1   4    0.80    1.70
  -5  -1  -4   -0.20    2.00
  -5   1  -4    3.80    1.60
   5   1   4   -0.20    1.90
  -5   1  -4    2.30    1.80
   5   1   4    0.40    1.80
  -6  -1  -4 1333.37   24.10
   6  -1   4 1358.06   23.80
   6  -1   4 1356.56   24.00
  -6  -1  -4 1353.36   23.90
  -6   1  -4 1366.26   23.50
  -6   1  -4 1348.37   24.60
  -6   1  -4 1329.87   23.10
   6   1   4 1389.76   24.20
   6   1   4 1358.56   24.10
   7  -1   4  749.53   15.30
  -7  -1  -4  748.33   15.30
   7  -1   4  772.62   15.00
  -7  -1  -4  753.32   15.00
  -7   1  -4  757.42   14.70
  -7   1  -4  763.62   16.00
  -7   1  -4  785.52   14.40
   7   1   4  757.42   15.20
   7   1   4  771.32   15.40
   8  -1   4   30.20    3.30
  -8  -1  -4   36.90    3.50
   8  -1   4   32.60    3.10
  -8  -1  -4   40.10    4.00
  -8   1  -4   41.80    4.00
  -8   1  -4   39.00    5.20
   8   1   4   30.50    3.30
  -8   1  -4   30.10    2.70
   8   1   4   29.20    3.00
  -9  -1  -4   32.30    3.60
  -9  -1  -4   25.20    3.10
   9  -1   4   42.50    4.30
   9  -1   4   34.40    3.70
   9   1   4   38.80    3.80
  -9   1  -4   39.10    3.80
   9   1   4   34.00    3.50
  -9   1  -4   31.20    3.20
 -10  -1  -4  134.09    6.70
  10  -1   4  143.79    6.80
 -10  -1  -4  124.59    6.30
  10  -1   4  131.19    6.30
 -10   1  -4  152.38    8.80
 -10   1  -4  138.79    5.70
 -10   1  -4  140.19    6.20
  10   1   4  133.69    6.60
  10   1   4  133.99    6.30
 -11  -1  -4  692.23   15.90
  11  -1   4  689.33   16.10
  11  -1   4  686.63   15.70
 -11  -1  -4  683.73   15.30
  11   1   4  686.63   16.00
 -11   1  -4  674.33   15.00
 -11   1  -4  714.13   17.70
  11   1   4  657.13   15.60
 -12  -1  -4   47.70    4.40
 -12  -1  -4   55.49    5.10
  12  -1   4   55.19    5.20
  12  -1   4   54.49    5.40
 -12   1  -4   49.90    5.70
 -12   1  -4   53.49    5.00
 -12   1  -4   51.79    4.60
  12   1   4   59.39    5.50
  12   1   4   58.59    5.20
 -13  -1  -4  117.19   11.00
  13  -1   4  142.79    7.90
 -13  -1  -4  130.59    7.20
  13  -1   4  137.39    7.20
 -13  -1  -4  145.29    7.90
 -13   1  -4  148.09   10.10
 -13   1  -4  153.28    6.80
  13   1   4  149.09    7.50
 -13   1  -4  138.69    7.10
  13   1   4  128.99    7.60
 -14  -1  -4  568.44   18.90
 -14  -1  -4  589.14   15.50
  14  -1   4  590.34   16.10
  14  -1   4  536.75   15.10
 -14  -1  -4  588.74   14.80
 -14   1  -4  599.44   14.00
 -14   1  -4  556.94   16.80
  14   1   4  569.64   15.20
  14   1   4  564.24   15.70
 -14   1  -4  566.94   14.50
  16  -2  -4   20.30    4.40
 -16  -2   4    8.30    3.70
  16  -2  -4   11.30    3.60
 -16  -2   4   18.20    4.20
 -16  -2   4    3.10    7.30
 -16   2   4   10.50    3.10
 -16   2   4   10.10    3.50
 -16   2   4    9.50    4.30
  16   2  -4   13.80    3.40
  16   2  -4   15.30    3.80
 -15  -2   4  204.98   12.90
  15  -2  -4  213.78    9.50
  15  -2  -4  215.38    8.80
 -15  -2   4  211.68    9.50
 -15   2   4  214.48   10.20
 -15   2   4  211.28    7.60
  15   2  -4  204.68    8.10
  15   2  -4  213.08    8.60
 -15   2   4  208.28    8.40
 -14  -2   4   26.50    6.40
 -14  -2   4   46.80    5.10
  14  -2  -4   33.20    4.30
  14  -2  -4   39.70    4.80
 -14   2   4   44.90    3.90
 -14   2   4   43.50    5.60
 -14   2   4   45.90    4.60
  14   2  -4   44.90    4.60
  14   2  -4   37.00    4.10
  13  -2  -4   -1.00    2.90
 -13  -2   4    6.80    3.10
 -13  -2   4   -3.40    4.20
 -13  -2   4   -1.10    3.20
  13  -2  -4   -0.30    2.70
 -13   2   4    4.20    3.20
 -13   2   4    0.30    2.90
 -13   2   4   -2.20    2.40
  13   2  -4   -3.20    2.40
  13   2  -4    0.30    2.30
  12  -2  -4  571.84   14.50
 -12  -2   4  584.74   13.50
 -12  -2   4  579.14   14.40
  12  -2  -4  597.24   13.60
 -12  -2   4  552.94   18.30
 -12   2   4  549.54   14.90
  12   2  -4  577.44   13.70
 -12   2   4  589.74   13.50
 -12   2   4  596.94   12.60
  12   2  -4  559.64   13.00
 -11  -2   4  530.05   13.50
 -11  -2   4  560.84   12.80
  11  -2  -4  564.44   13.80
  11  -2  -4  551.74   12.70
 -11   2   4  553.54   11.90
  11   2  -4  551.14   12.90
 -11   2   4  571.04   14.40
 -11   2   4  549.65   12.70
  11   2  -4  547.85   12.30
  10  -2  -4    2.90    2.70
  10  -2  -4    3.80    2.30
 -10  -2   4    7.40    3.00
 -10  -2   4    0.50    2.40
 -10   2   4    4.00    2.60
  10   2  -4    6.80    2.50
  10   2  -4    4.90    2.10
 -10   2   4    3.10    2.20
 -10   2   4    6.40    2.90
   9  -2  -4  656.23   13.50
   9  -2  -4  667.03   16.60
   9  -2  -4  647.84   14.40
  -9  -2   4  660.43   14.30
  -9  -2   4  666.43   13.50
   9   2  -4  663.63   13.70
  -9   2   4  670.43   13.70
   9   2  -4  659.03   13.20
  -9   2   4  665.73   12.90
  -9   2   4  659.23   15.10
   8  -2  -4  157.38    6.00
   8  -2  -4  171.88    7.60
   8  -2  -4  154.18    5.20
  -8  -2   4  163.88    6.10
  -8  -2   4  157.58    5.40
  -8   2   4  153.68    4.90
  -8   2   4  162.18    6.40
   8   2  -4  156.78    4.90
  -8   2   4  147.49    5.40
   8   2  -4  159.18    5.40
  -7  -2   4   40.70    3.80
   7  -2  -4   42.00    3.90
   7  -2  -4   46.30    5.20
  -7  -2   4   44.30    3.50
   7  -2  -4   41.40    3.30
  -7   2   4   42.00    3.50
   7   2  -4   44.20    2.90
  -7   2   4   49.50    4.20
   7   2  -4   43.30    3.20
  -7   2   4   41.00    3.00
   6  -2  -4  631.54   12.60
   6  -2  -4  618.54   11.80
  -6  -2   4  615.24   12.40
  -6  -2   4  644.84   11.90
   6  -2  -4  641.34   13.90
  -6   2   4  618.44   13.50
  -6   2   4  609.04   11.90
  -6   2   4  604.84   11.40
   6   2  -4  630.14   11.70
   6   2  -4  620.24   11.40
  -5  -2   4 3103.19   50.19
   5  -2  -4 3126.49   51.49
   5  -2  -4 3095.49   50.59
  -5  -2   4 3161.98   49.80
   5  -2  -4 3126.39   49.90
  -5   2   4 3052.39   49.90
  -5   2   4 3050.49   51.69
   5   2  -4 3164.18   49.30
   5   2  -4 3094.09   49.50
  -4  -2   4    9.10    1.40
   4  -2  -4    6.50    1.60
  -4  -2   4    6.60    1.70
   4  -2  -4    8.10    2.30
   4  -2  -4    7.00    1.90
  -4   2   4    6.20    2.20
  -4   2   4    6.10    1.40
  -4   2   4    8.50    1.80
  -3  -2   4 1801.52   28.00
   3  -2  -4 1735.43   28.40
   3  -2  -4 1765.72   30.20
   3  -2  -4 1737.33   28.90
  -3  -2   4 1752.72   28.30
  -3   2   4 1733.83   30.60
  -3   2   4 1763.62   28.40
  -3   2   4 1738.93   28.20
   2  -2  -4  790.52   13.60
   2  -2  -4  801.22   14.00
   2  -2  -4  800.02   15.50
  -2   2   4  806.42   13.30
  -2   2   4  809.72   15.90
  -2   2   4  798.72   13.50
   1  -2  -4  931.41   18.10
   1  -2  -4  973.60   16.30
   1  -2  -4  943.61   16.00
  -1   2   4  947.61   18.30
  -1   2   4  964.40   15.70
  -1   2   4  966.80   15.80
   0  -2  -4 2232.88   38.50
   0  -2   4 2180.08   36.50
   0  -2  -4 2326.87   36.60
   0  -2  -4 2278.67   36.30
   0   2   4 2285.87   36.10
   0   2   4 2243.48   38.60
   0   2   4 2282.67   36.00
   2  -2   4 4690.73   74.99
  -2  -2  -4 4890.81   75.89
   2  -2   4 4779.52   74.89
   2  -2   4 4755.02   74.99
  -2  -2  -4 4918.81   76.09
   2   2   4 4862.41   75.79
   2   2   4 4758.62   75.59
  -2   2  -4 4670.13   75.39
  -3  -2  -4 1057.39   18.40
   3  -2   4 1039.10   17.60
   3  -2   4 1055.59   17.90
  -3  -2  -4 1025.30   18.30
   3  -2   4 1050.99   17.50
   3   2   4 1034.30   18.20
  -3   2  -4 1030.20   17.70
   4  -2   4  211.88    5.20
  -4  -2  -4  202.78    6.00
   4  -2   4  204.48    5.40
  -4  -2  -4  216.68    6.00
   4   2   4  214.18    5.80
  -4   2  -4  200.68    4.20
   4   2   4  208.88    5.70
  -4   2  -4  201.78    5.20
  -4   2  -4  204.08    4.30
  -5  -2  -4 8620.74  135.19
  -5  -2  -4 8758.02  135.29
   5  -2   4 8532.25  134.39
   5  -2   4 8511.95  134.59
   5   2   4 8545.14  134.89
  -5   2  -4 8061.29  133.59
   5   2   4 8834.02  134.99
  -6  -2  -4  782.42   15.40
   6  -2   4  773.12   15.10
   6  -2   4  782.12   14.80
  -6  -2  -4  767.52   15.50
   6   2   4  788.92   15.20
  -6   2  -4  775.32   14.80
  -6   2  -4  778.42   14.00
   6   2   4  796.32   15.20
  -6   2  -4  797.92   13.80
   7  -2   4  550.64   11.40
  -7  -2  -4  548.55   11.90
  -7  -2  -4  517.05   12.00
   7  -2   4  545.75   11.80
  -7   2  -4  523.85   10.60
  -7   2  -4  542.65   10.40
   7   2   4  526.65   11.70
   7   2   4  544.05   11.70
  -7   2  -4  534.85   11.50
   8  -2   4   -0.20    2.20
  -8  -2  -4   -2.30    2.50
  -8  -2  -4   -1.70    2.10
   8  -2   4    1.90    2.10
  -8   2  -4    1.10    2.20
   8   2   4    0.20    2.00
  -8   2  -4    1.70    1.90
   8   2   4   -0.50    2.20
  -8   2  -4   -1.20    1.60
  -9  -2  -4  252.77    8.00
   9  -2   4  255.87    7.80
   9  -2   4  247.78    8.20
  -9   2  -4  254.77    7.10
  -9   2  -4  247.08    8.20
   9   2   4  246.98    7.80
  -9   2  -4  259.07    6.80
   9   2   4  250.77    8.10
  10  -2   4   92.49    6.00
 -10  -2  -4   84.99    5.70
  10  -2   4   87.69    5.40
 -10  -2  -4   86.19    6.10
 -10   2  -4   92.89    5.00
 -10   2  -4   92.79    4.60
  10   2   4   83.99    5.70
  10   2   4   77.69    5.20
  11  -2   4  675.23   16.30
 -11  -2  -4  694.83   16.20
  11  -2   4  727.83   16.00
 -11  -2  -4  697.33   15.80
  11   2   4  696.13   16.00
 -11   2  -4  686.53   14.60
  11   2   4  680.03   15.70
 -11   2  -4  705.53   16.30
 -11   2  -4  713.03   14.30
 -12  -2  -4   82.09    6.70
  12  -2   4   85.19    6.50
  12  -2   4   82.39    5.90
 -12  -2  -4   84.69    6.20
 -12   2  -4   89.99    5.40
  12   2   4   77.89    6.20
 -12   2  -4   88.29    5.00
 -12   2  -4   81.49    6.50
  12   2   4   80.89    5.80
  13  -2   4  135.59    7.40
 -13  -2  -4  133.29    7.80
  13  -2   4  130.19    7.90
 -13  -2  -4  133.29    7.60
  13   2   4  147.49    7.60
  13   2   4  144.19    7.20
 -13   2  -4  148.59    6.10
 -13   2  -4  130.69    7.90
 -13   2  -4  138.59    6.40
  14  -2   4  357.96   11.80
  14  -2   4  366.36   12.40
 -14  -2  -4  373.66   11.70
 -14  -2  -4  346.87   11.70
  14   2   4  345.87   11.20
 -14   2  -4  358.36   12.30
 -14   2  -4  364.66   10.40
  14   2   4  364.06   11.80
 -14   2  -4  375.06    9.90
 -15  -3   4   17.90    4.20
 -15  -3   4    9.90    3.60
  15  -3  -4   11.90    3.80
  15  -3  -4    7.40    3.60
 -15   3   4   15.60    4.00
 -15   3   4   12.20    3.10
 -15   3   4    6.40    2.50
  15   3  -4   10.30    2.90
  15   3  -4   10.30    3.00
 -14  -3   4   90.29    7.30
  14  -3  -4   74.69    6.90
 -14  -3   4   76.39    6.30
  14  -3  -4   77.19    6.10
 -14   3   4   74.09    7.20
  14   3  -4   70.59    5.20
 -14   3   4   75.79    4.70
 -14   3   4   83.69    5.30
  14   3  -4   74.19    4.90
 -13  -3   4  470.05   12.20
  13  -3  -4  449.66   12.10
  13  -3  -4  482.95   13.40
 -13  -3   4  470.35   13.10
  13   3  -4  444.26   11.00
 -13   3   4  431.76   13.70
 -13   3   4  454.45   11.20
 -13   3   4  446.76   10.40
  13   3  -4  447.76   11.30
  12  -3  -4  516.15   13.60
 -12  -3   4  506.15   13.30
 -12  -3   4  518.85   12.50
  12  -3  -4  486.35   12.30
  12   3  -4  500.75   11.40
  12   3  -4  496.95   11.70
 -12   3   4  494.85   11.50
 -12   3   4  485.35   10.80
 -12   3   4  474.15   14.00
 -11  -3   4  214.98    7.60
  11  -3  -4  223.28    7.50
  11  -3  -4  218.28    8.40
  11  -3  -4  231.28   11.10
 -11  -3   4  213.18    8.40
 -11   3   4  223.38    6.90
 -11   3   4  225.08    9.20
  11   3  -4  215.98    6.60
 -11   3   4  227.58    6.40
  11   3  -4  213.18    6.90
  10  -3  -4   58.99    4.50
  10  -3  -4   64.89    5.40
 -10  -3   4   71.29    5.00
  10  -3  -4   66.79    7.50
 -10  -3   4   60.89    5.40
  10   3  -4   71.69    4.20
 -10   3   4   58.99    5.80
 -10   3   4   68.49    4.20
  10   3  -4   64.99    3.90
 -10   3   4   60.59    3.80
  -9  -3   4 1160.98   22.40
   9  -3  -4 1186.08   25.10
   9  -3  -4 1197.68   22.70
  -9  -3   4 1196.98   21.70
   9   3  -4 1168.78   20.90
  -9   3   4 1180.18   23.90
  -9   3   4 1177.68   21.00
   9   3  -4 1159.98   20.60
  -9   3   4 1185.48   20.50
   8  -3  -4  149.49    7.30
  -8  -3   4  145.79    5.90
  -8  -3   4  150.38    5.30
   8  -3  -4  148.89    6.00
   8  -3  -4  147.19    5.20
   8   3  -4  158.48    4.60
  -8   3   4  157.98    4.90
  -8   3   4  152.68    4.50
  -8   3   4  145.59    6.80
   8   3  -4  155.08    4.40
   7  -3  -4   61.49    4.20
  -7  -3   4   64.49    3.70
   7  -3  -4   60.99    5.10
  -7  -3   4   60.99    4.10
   7  -3  -4   61.59    3.60
   7   3  -4   60.79    2.50
   7   3  -4   62.19    2.60
  -7   3   4   60.09    2.90
  -7   3   4   60.89    3.20
  -7   3   4   57.39    5.00
  -6  -3   4  218.68    6.10
   6  -3  -4  219.48    5.70
   6  -3  -4  216.38    7.30
  -6  -3   4  222.38    5.70
   6  -3  -4  212.68    6.30
  -6   3   4  206.28    5.00
  -6   3   4  226.08    7.80
  -6   3   4  221.58    4.80
   5  -3  -4    2.60    1.80
  -5  -3   4    0.30    1.60
   5  -3  -4    1.40    1.60
   5  -3  -4   -0.10    2.20
  -5  -3   4    0.40    1.30
  -5   3   4    1.30    1.20
  -5   3   4    0.20    1.00
  -5   3   4    1.60    2.30
   4  -3  -4  582.24   12.90
   4  -3  -4  591.34   11.40
  -4  -3   4  601.54   10.40
   4  -3  -4  587.54   10.80
  -4  -3   4  576.84   10.70
  -4   3   4  587.34   13.70
   3  -3  -4  890.71   15.00
   3  -3  -4  881.21   17.50
   3  -3  -4  856.21   15.40
  -3   3   4  847.32   18.00
   2  -3  -4 1251.67   22.10
   2  -3  -4 1342.57   24.80
   2  -3  -4 1357.56   21.90
  -2   3   4 1349.16   25.30
   1  -3  -4 1001.80   17.00
   1  -3  -4  981.30   19.70
   1  -3  -4  996.60   16.70
  -1   3   4  987.10   20.10
   0  -3   4   43.30    3.60
   0  -3  -4   41.30    4.80
   0  -3  -4   41.90    2.70
   0  -3  -4   35.50    2.70
  -1  -3  -4 3295.37   51.49
  -1  -3  -4 3184.38   51.19
   1  -3   4 3170.08   51.89
  -1  -3  -4 3173.78   54.69
   2  -3   4  552.14   10.60
  -2  -3  -4  555.54   10.80
  -2  -3  -4  559.84   10.70
  -2   3  -4  558.64   11.20
   2   3   4  553.04    9.60
   3  -3   4    6.90    1.40
  -3  -3  -4    4.30    1.90
  -3  -3  -4    3.70    1.70
   3  -3   4    5.20    1.50
   3  -3   4    8.00    1.20
   3   3   4    6.10    1.40
   3   3   4    5.50    1.40
  -3   3  -4    4.20    1.90
  -4  -3  -4    0.80    1.70
  -4  -3  -4   -1.80    1.80
   4  -3   4    0.40    1.50
   4  -3   4    0.80    1.50
   4  -3   4    2.40    1.30
   4   3   4    0.40    1.40
   4   3   4    0.30    1.40
  -4   3  -4    1.70    1.80
  -5  -3  -4  369.96    8.90
   5  -3   4  377.06    8.90
  -5  -3  -4  376.46    8.90
   5  -3   4  372.86    7.90
   5  -3   4  367.76    8.10
  -5   3  -4  371.76    8.70
   5   3   4  372.76    8.10
   5   3   4  373.56    8.20
  -6  -3  -4 1453.15   26.00
  -6  -3  -4 1418.96   26.00
   6  -3   4 1456.05   25.50
   6  -3   4 1457.15   25.10
   6   3   4 1494.55   25.40
   6   3   4 1444.66   25.30
  -6   3  -4 1465.25   25.80
   7  -3   4   31.10    3.10
  -7  -3  -4   36.10    3.40
  -7  -3  -4   32.00    3.50
   7  -3   4   31.50    2.90
   7   3   4   37.60    3.20
   7   3   4   32.70    3.00
  -7   3  -4   37.20    3.90
  -8  -3  -4  382.16   10.40
   8  -3   4  375.76    9.80
  -8  -3  -4  386.26   10.00
   8  -3   4  395.26    9.40
   8   3   4  373.26    9.50
  -8   3  -4  374.96    9.70
  -8   3  -4  374.26    7.50
   8   3   4  382.66    9.40
  -8   3  -4  372.16    7.30
  -9  -3  -4   25.90    3.80
   9  -3   4   28.10    3.60
   9  -3   4   24.20    3.10
   9   3   4   25.60    3.10
  -9   3  -4   23.50    2.20
  -9   3  -4   27.90    3.30
   9   3   4   31.50    3.40
  -9   3  -4   25.00    2.10
 -10  -3  -4  741.23   16.50
 -10  -3  -4  703.83   15.90
  10  -3   4  707.43   16.10
  10  -3   4  725.03   15.60
 -10   3  -4  707.73   13.20
  10   3   4  736.03   15.60
 -10   3  -4  702.33   13.50
  10   3   4  730.53   15.50
 -10   3  -4  689.33   15.70
  11  -3   4   26.00    4.10
  11  -3   4   23.50    3.70
 -11  -3  -4   26.20    4.30
 -11  -3  -4   21.20    3.60
  11   3   4   26.20    3.60
  11   3   4   20.80    3.30
 -11   3  -4   26.30    2.50
 -11   3  -4   26.90    3.60
 -11   3  -4   21.20    2.60
 -12  -3  -4   19.70    4.10
  12  -3   4   19.60    3.70
  12  -3   4   22.60    4.10
 -12  -3  -4   13.90    3.60
 -12   3  -4   18.00    2.80
  12   3   4   12.90    3.20
 -12   3  -4   18.70    2.40
  12   3   4   22.40    3.70
 -12   3  -4   16.20    3.50
  13  -3   4   39.70    4.60
  13  -3   4   40.90    5.00
 -13  -3  -4   40.40    5.00
 -13  -3  -4   30.90    4.40
 -13   3  -4   31.40    4.20
 -13   3  -4   34.60    3.30
  13   3   4   35.40    4.40
  13   3   4   28.00    3.80
 -13   3  -4   40.10    3.60
  14  -3   4  226.58    9.50
 -14  -3  -4  224.38    9.40
 -14  -3  -4  238.28   10.00
  14  -3   4  251.47   10.50
 -14   3  -4  228.58    7.30
 -14   3  -4  217.78    9.50
  14   3   4  227.08    8.60
  14   3   4  238.88    8.90
 -14   3  -4  225.38    6.70
  14  -4  -4  483.35   14.40
 -14  -4   4  523.85   13.60
 -14  -4   4  505.15   14.40
  14  -4  -4  493.35   13.50
 -14   4   4  485.35   15.60
 -14   4   4  519.15   11.00
  14   4  -4  480.85   11.00
 -14   4   4  471.15   10.30
  14   4  -4  512.55   11.20
  13  -4  -4   32.10    4.50
 -13  -4   4   29.30    4.10
 -13  -4   4   33.40    4.60
  13  -4  -4   24.60    3.80
  13   4  -4   31.00    2.90
 -13   4   4   33.90    3.50
 -13   4   4   35.00    4.90
  13   4  -4   31.20    2.80
 -13   4   4   35.50    3.30
 -12  -4   4   58.29    5.50
  12  -4  -4   61.59    6.00
  12  -4  -4   64.09    5.10
  12  -4  -4   54.19    6.10
 -12  -4   4   68.39    6.10
 -12   4   4   52.79    3.30
 -12   4   4   51.69    6.70
  12   4  -4   53.79    3.60
  12   4  -4   55.39    3.50
 -12   4   4   56.19    3.70
  11  -4  -4  907.91   18.40
 -11  -4   4  929.91   19.50
 -11  -4   4  905.51   18.50
  11  -4  -4  889.41   19.60
  11  -4  -4  926.51   22.50
 -11   4   4  901.31   15.90
 -11   4   4  914.21   16.30
 -11   4   4  901.11   21.30
  11   4  -4  883.61   16.00
  10  -4  -4  842.12   18.20
 -10  -4   4  843.72   18.00
 -10  -4   4  845.32   17.20
  10  -4  -4  872.91   21.10
  10  -4  -4  861.41   17.10
 -10   4   4  838.32   14.70
 -10   4   4  837.42   20.00
 -10   4   4  877.31   15.00
   9  -4  -4   93.49    5.70
   9  -4  -4   81.29    4.80
  -9  -4   4   95.49    5.60
   9  -4  -4   98.79    7.30
  -9  -4   4  101.59    5.20
  -9   4   4   92.19    7.00
   8  -4  -4 1345.57   26.70
  -8  -4   4 1322.37   23.90
   8  -4  -4 1358.46   25.00
  -8  -4   4 1329.37   24.60
   8  -4  -4 1361.76   23.90
  -8   4   4 1352.46   27.40
   7  -4  -4 1631.24   27.80
  -7  -4   4 1629.04   27.80
   7  -4  -4 1622.54   30.40
   7  -4  -4 1597.84   28.70
  -7  -4   4 1597.24   28.30
  -7   4   4 1654.93   31.60
  -6  -4   4  691.63   13.50
   6  -4  -4  698.63   15.50
   6  -4  -4  683.33   13.00
   6  -4  -4  696.03   13.90
  -6  -4   4  691.03   13.00
  -6   4   4  701.03   16.70
   5  -4  -4  197.18    7.40
   5  -4  -4  190.18    5.20
  -5  -4   4  191.48    5.20
  -5  -4   4  191.48    4.90
   5  -4  -4  184.88    5.70
  -5   4   4  185.38    8.00
   4  -4  -4 2530.75   40.70
  -4  -4   4 2549.84   40.20
   4  -4  -4 2458.75   41.30
  -4  -4   4 2522.85   40.40
   4  -4  -4 2505.55   43.90
  -4   4   4 2533.45   45.00
   3  -4  -4 2247.58   37.70
   3  -4  -4 2324.87   37.30
   3  -4  -4 2321.67   40.90
  -3   4   4 2332.67   41.80
   2  -4  -4  237.78    5.40
   2  -4  -4  240.48    5.80
   2  -4  -4  249.68    8.50
  -2   4   4  244.28    9.10
   1  -4  -4 1243.58   20.80
   1  -4  -4 1199.28   20.50
   1  -4  -4 1225.68   24.50
  -1  -4   4 1224.18   23.20
  -1   4   4 1238.68   25.00
   0  -4  -4 4816.92   75.69
   0  -4  -4 4750.12   75.39
   0  -4   4 4728.83   77.69
   0  -4  -4 4793.42   79.89
  -1  -4  -4    1.20    1.60
  -1  -4  -4    7.30    3.20
   1  -4   4    4.10    2.00
  -1  -4  -4    2.00    1.60
  -2  -4  -4   56.09    5.70
  -2  -4  -4   54.09    3.30
  -2  -4  -4   58.09    3.30
   2  -4   4   53.69    3.70
  -3  -4  -4  506.65   10.50
  -3  -4  -4  524.55   10.80
  -3  -4  -4  509.95   14.20
   3  -4   4  531.45   10.80
  -3   4  -4  524.55   11.70
  -4  -4  -4  380.26    8.80
   4  -4   4  357.06    7.50
   4  -4   4  370.16    8.50
  -4  -4  -4  389.26    8.90
  -4  -4  -4  375.16   12.20
  -4   4  -4  378.56    9.60
  -5  -4  -4  591.24   12.50
   5  -4   4  596.74   12.30
   5  -4   4  592.14   11.10
  -5  -4  -4  583.94   12.50
   5  -4   4  576.44   11.50
  -5   4  -4  605.84   13.10
  -6  -4  -4   10.30    2.70
  -6  -4  -4    5.20    2.40
   6  -4   4    4.30    2.10
   6  -4   4    4.60    1.90
  -6   4  -4    8.70    2.60
   6   4   4   10.50    1.70
   6   4   4    6.60    1.60
  -7  -4  -4    6.40    2.80
  -7  -4  -4    8.50    2.70
   7  -4   4    8.20    2.50
   7  -4   4   11.70    2.40
   7  -4   4   11.30    2.90
   7   4   4    8.80    1.90
   7   4   4   11.30    2.10
  -7   4  -4    9.40    2.80
   8  -4   4  144.59    5.70
  -8  -4  -4  133.19    6.60
   8  -4   4  138.49    6.10
  -8  -4  -4  143.99    6.50
  -8   4  -4  150.68    6.70
   8   4   4  141.29    5.10
   8   4   4  135.69    5.00
  -9  -4  -4  601.84   14.40
   9  -4   4  605.64   13.20
  -9  -4  -4  586.94   14.00
   9  -4   4  588.54   13.80
   9   4   4  585.64   12.50
  -9   4  -4  612.74   14.30
   9   4   4  593.54   12.50
  10  -4   4   14.30    3.40
  10  -4   4   15.40    3.20
 -10  -4  -4   17.70    3.80
 -10  -4  -4   19.20    3.50
  10   4   4   22.90    2.80
  10   4   4   23.40    3.00
 -10   4  -4   21.30    3.50
 -11  -4  -4  188.08    8.70
  11  -4   4  184.98    7.60
  11  -4   4  202.28    8.40
 -11  -4  -4  193.88    8.30
  11   4   4  196.08    7.00
 -11   4  -4  187.18    8.10
  11   4   4  187.38    6.70
 -12  -4  -4   63.19    6.50
  12  -4   4   51.29    5.20
 -12  -4  -4   40.50    4.50
  12  -4   4   46.70    4.60
  12   4   4   48.30    4.60
 -12   4  -4   40.20    4.50
  12   4   4   42.80    3.90
  13  -4   4  191.58    8.40
  13  -4   4  197.68    9.20
 -13  -4  -4  194.88    9.40
 -13  -4  -4  195.08    8.80
 -13   4  -4  192.48    8.80
  13   4   4  189.68    7.30
  13   4   4  187.38    7.30
 -13  -5   4  117.89    7.60
  13  -5  -4  142.89    9.90
  13  -5  -4  114.49    7.60
 -13  -5   4  102.19    6.80
  13  -5  -4  115.39    6.70
 -13   5   4  115.89    8.60
 -12  -5   4   74.79    6.30
  12  -5  -4   77.49    6.50
  12  -5  -4   87.59    5.70
  12  -5  -4   82.79    8.30
 -12  -5   4   78.99    6.10
 -12   5   4   66.19    7.20
 -11  -5   4   -1.20    2.60
  11  -5  -4    1.00    4.00
  11  -5  -4    4.00    2.60
  11  -5  -4    2.10    2.90
 -11  -5   4    7.50    3.20
 -11   5   4    5.70    3.40
 -10  -5   4  156.48    7.20
  10  -5  -4  151.58    8.90
  10  -5  -4  162.38    7.30
 -10  -5   4  163.78    6.70
 -10   5   4  169.28    9.30
  -9  -5   4  263.27    7.80
   9  -5  -4  264.77    8.70
   9  -5  -4  264.37    7.70
   9  -5  -4  250.87   10.30
  -9  -5   4  255.17    8.40
  -9   5   4  271.77   11.10
   8  -5  -4  339.57    9.40
   8  -5  -4  323.47    8.30
   8  -5  -4  331.07   11.00
  -8  -5   4  310.77    8.90
  -8  -5   4  327.27    8.40
  -8   5   4  337.87   12.00
  -7  -5   4  133.49    5.50
   7  -5  -4  133.89    7.20
   7  -5  -4  134.39    5.80
   7  -5  -4  132.59    5.10
  -7  -5   4  139.49    5.10
  -7   5   4  137.19    8.20
  -6  -5   4  209.98    6.20
   6  -5  -4  208.98    5.90
   6  -5  -4  209.18    6.60
   6  -5  -4  215.38    8.40
  -6  -5   4  215.08    5.80
  -6   5   4  199.78    9.40
  -5  -5   4  319.97    7.00
  -5  -5   4  325.87    7.40
   5  -5  -4  324.37    7.40
   5  -5  -4  327.37    8.10
   5  -5  -4  325.07   10.30
  -5   5   4  326.57   11.60
   4  -5  -4 2046.70   33.20
   4  -5  -4 2018.90   37.30
   4  -5  -4 1979.50   33.80
  -4   5   4 2024.60   38.60
  -3  -5   4  670.23   16.10
   3  -5  -4  667.53   12.10
   3  -5  -4  639.54   12.60
   3  -5  -4  670.03   16.10
  -3   5   4  667.23   17.10
   2  -5  -4  418.96    8.30
  -2  -5   4  419.76   11.60
   2  -5  -4  414.26    8.70
   2  -5  -4  417.86   12.20
  -2   5   4  406.36   12.90
   1  -5  -4   25.60    2.10
  -1  -5   4   21.30    3.60
   1  -5  -4   22.60    2.20
   1  -5  -4   21.70    3.80
   0  -5   4 1301.57   24.90
   0  -5  -4 1309.57   26.90
   0  -5  -4 1226.08   21.70
   0  -5  -4 1307.17   22.20
  -1  -5  -4  746.03   18.50
  -1  -5  -4  743.63   13.80
  -1  -5  -4  772.32   14.20
   1  -5   4  750.32   16.10
   2  -5   4   26.20    3.00
  -2  -5  -4   28.70    2.60
  -2  -5  -4   27.90    2.50
  -2  -5  -4   27.50    4.30
  -3  -5  -4   49.00    3.70
   3  -5   4   47.80    4.00
  -3  -5  -4   49.80    6.40
  -3  -5  -4   46.60    3.60
   4  -5   4  255.97    5.50
  -4  -5  -4  271.87   11.10
   4  -5   4  261.67    7.40
   4  -5   4  252.57    5.80
  -4  -5  -4  249.48    7.10
  -4  -5  -4  267.87    7.40
  -4   5  -4  242.48    8.50
   5  -5   4    8.60    1.90
  -5  -5  -4    5.20    2.40
   5  -5   4    5.70    1.70
   5  -5   4    5.80    2.40
  -5  -5  -4    8.50    2.60
  -5  -5  -4    5.90    3.70
  -5   5  -4    1.70    2.80
  -6  -5  -4  775.42   16.20
  -6  -5  -4  787.62   16.30
   6  -5   4  781.22   14.70
   6  -5   4  813.42   16.60
   6  -5   4  787.82   15.30
  -6   5  -4  797.22   17.40
   7  -5   4  471.45   12.40
  -7  -5  -4  493.65   12.10
   7  -5   4  494.35   10.70
   7  -5   4  501.85   11.20
  -7  -5  -4  493.65   12.00
  -7   5  -4  486.25   12.80
  -8  -5  -4   97.39    6.00
   8  -5   4   91.29    5.00
   8  -5   4   94.19    6.10
  -8  -5  -4  112.39    6.40
   8  -5   4   94.99    5.40
  -8   5  -4  102.69    6.40
   9  -5   4    3.70    2.60
  -9  -5  -4    5.40    3.00
   9  -5   4    5.10    2.60
  -9  -5  -4    5.10    3.20
  -9   5  -4    3.40    3.10
 -10  -5  -4  120.79    6.90
  10  -5   4  112.69    6.00
  10  -5   4  114.19    6.50
 -10  -5  -4  111.29    7.10
 -10   5  -4  107.29    7.00
 -11  -5  -4  866.31   19.20
 -11  -5  -4  847.42   19.50
  11  -5   4  851.21   19.10
  11  -5   4  882.61   18.60
 -11   5  -4  817.92   19.50
 -12   5  -4   -3.10    2.70
  11  -6  -4  820.12   18.80
 -11  -6   4  816.62   18.30
  11  -6  -4  808.12   21.50
 -11  -6   4  818.32   17.50
  11  -6  -4  822.12   17.40
 -11   6   4  821.72   22.00
 -10  -6   4  168.78    7.20
  10  -6  -4  144.09    9.20
  10  -6  -4  165.48    7.50
  10  -6  -4  159.58    6.60
 -10  -6   4  152.08    6.70
 -10   6   4  162.28   10.00
   9  -6  -4   11.20    4.10
   9  -6  -4   19.00    3.40
  -9  -6   4   16.30    2.90
  -9  -6   4   25.40    3.50
   9  -6  -4   10.60    2.70
  -9   6   4   21.70    4.80
   8  -6  -4   57.59    5.10
  -8  -6   4   45.90    4.30
   8  -6  -4   49.80    5.20
  -8  -6   4   55.49    4.80
   8  -6  -4   62.79    4.40
  -8   6   4   63.49    7.90
   7  -6  -4  699.23   17.20
   7  -6  -4  699.13   13.90
  -7  -6   4  674.73   14.20
  -7  -6   4  682.63   13.80
   7  -6  -4  701.93   15.00
  -7   6   4  707.83   19.10
  -6  -6   4   -0.30    1.80
   6  -6  -4    1.20    3.00
   6  -6  -4    2.00    2.20
  -6  -6   4   -3.30    1.90
   6  -6  -4   -4.70    1.80
  -6   6   4   -1.90    3.40
   5  -6  -4  336.27    8.60
   5  -6  -4  344.97   11.30
   5  -6  -4  343.27    7.90
  -5  -6   4  333.07    7.70
  -5  -6   4  346.17    7.50
  -5   6   4  345.37   12.80
   4  -6  -4   55.89    3.50
   4  -6  -4   54.19    6.00
   4  -6  -4   50.59    3.80
  -4  -6   4   60.09    6.10
  -4   6   4   55.29    7.20
   3  -6  -4   64.99    3.60
   3  -6  -4   72.49    6.40
   3  -6  -4   70.19    3.90
  -3  -6   4   72.99    6.10
  -3   6   4   67.89    7.50
   2  -6  -4 1040.80   23.60
   2  -6  -4 1068.29   19.10
  -2  -6   4 1076.39   23.30
   2  -6  -4 1068.19   18.60
   1  -6  -4  893.51   21.40
   1  -6  -4  889.51   16.40
  -1  -6   4  892.11   20.10
   1  -6  -4  899.31   16.00
   0  -6  -4 1045.80   18.30
   0  -6  -4 1040.30   18.70
   0  -6   4 1030.70   21.90
   0  -6  -4 1016.70   23.80
   1  -6   4  673.23   15.80
  -1  -6  -4  685.73   13.10
  -1  -6  -4  664.93   13.40
  -1  -6  -4  695.93   18.60
  -2  -6  -4 1256.77   21.90
  -2  -6  -4 1244.68   27.90
  -2  -6  -4 1210.78   22.20
   2  -6   4 1233.58   24.10
  -3  -6  -4   45.90    5.40
  -3  -6  -4   45.90    4.10
  -3  -6  -4   52.19    4.20
   3  -6   4   44.90    4.70
   4  -6   4   66.29    4.80
  -4  -6  -4   58.19    4.60
  -4  -6  -4   58.79    7.60
   4  -6   4   64.09    3.10
   4  -6   4   66.59    2.90
  -4  -6  -4   63.69    4.50
   5  -6   4  436.16   10.90
  -5  -6  -4  424.46   15.30
   5  -6   4  429.06    9.30
  -5  -6  -4  441.86   10.70
  -5  -6  -4  431.56   10.60
   6  -6   4  275.57    8.70
  -6  -6  -4  300.57   13.10
  -6  -6  -4  298.07    8.80
  -6  -6  -4  289.57    8.70
   6  -6   4  286.07    7.10
   6  -6   4  281.87    7.60
  -6   6  -4  290.97   10.10
  -7  -6  -4   13.00    3.10
   7  -6   4    4.70    2.20
  -7  -6  -4    7.20    2.90
   7  -6   4    2.20    2.90
   7  -6   4    5.00    2.40
  -7  -6  -4    3.60    4.00
  -7   6  -4    5.40    3.30
   8  -6   4  391.76   11.60
  -8  -6  -4  397.06   11.20
  -8  -6  -4  388.36   15.70
   8  -6   4  393.46   10.40
   8  -6   4  393.86    9.80
  -8  -6  -4  391.06   11.10
  -8   6  -4  401.96   12.30
   9  -6   4  411.16   12.40
  -9  -6  -4  420.56   12.00
   9  -6   4  413.56   10.50
  -9  -6  -4  435.46   11.90
   9  -6   4  409.46   11.20
  -9   6  -4  408.36   12.60
  10  -6   4   62.39    5.70
 -10  -6  -4   58.89    6.00
 -10  -6  -4   64.09    6.40
  10  -6   4   46.50    4.40
 -10   6  -4   49.99    6.20
   9  -7  -4  141.49    6.10
  -9  -7   4  153.38    6.80
   9  -7  -4  142.99    7.10
  -9  -7   4  134.49    6.20
   9  -7  -4  136.49    8.90
  -9   7   4  148.89    9.80
   8  -7  -4  182.78    7.40
   8  -7  -4  189.08    6.50
  -8  -7   4  188.58    7.00
   8  -7  -4  158.78    9.20
  -8  -7   4  174.98    6.50
  -8   7   4  198.78   11.40
  -7  -7   4   -0.80    2.30
  -7  -7   4    2.00    4.00
   7  -7  -4   -1.30    2.10
   7  -7  -4   -2.90    2.30
   7  -7  -4   -6.70    3.00
  -7  -7   4    0.00    2.20
  -7   7   4   -5.50    3.50
  -6  -7   4   45.70    6.10
  -6  -7   4   40.80    3.90
  -6  -7   4   47.10    3.70
   6  -7  -4   49.20    6.20
   6  -7  -4   48.30    4.00
   6  -7  -4   42.10    4.40
  -6   7   4   54.39    6.40
  -5  -7   4   11.00    2.10
   5  -7  -4    9.60    3.50
   5  -7  -4   12.40    2.30
  -5  -7   4   12.60    2.20
   5  -7  -4   11.50    2.50
  -5  -7   4   11.30    3.50
  -5   7   4    5.60    4.40
   4  -7  -4  272.57    7.00
  -4  -7   4  274.27   11.30
   4  -7  -4  266.07    7.60
   4  -7  -4  268.77   10.70
   3  -7  -4   37.90    5.00
  -3  -7   4   30.60    4.80
   3  -7  -4   33.20    3.10
   3  -7  -4   38.50    3.40
   2  -7  -4  810.02   20.60
  -2  -7   4  831.62   20.20
   2  -7  -4  821.52   15.80
   2  -7  -4  821.22   15.20
  -1  -7   4  117.49    7.20
   1  -7  -4  119.99    8.30
   1  -7  -4  120.19    4.50
   1  -7  -4  108.29    4.80
   0  -7   4   -1.40    2.70
   0  -7  -4   -1.00    1.80
   0  -7  -4    1.70    3.40
   0  -7  -4    1.10    1.90
   1  -7   4    4.40    3.00
  -1  -7  -4   12.10    2.30
  -1  -7  -4    9.40    4.30
  -1  -7  -4    8.90    2.20
  -2  -7  -4  153.58    9.90
  -2  -7  -4  163.38    5.70
   2  -7   4  154.68    7.20
  -2  -7  -4  165.08    5.90
   3  -7   4   17.10    3.20
  -3  -7  -4   15.80    4.80
  -3  -7  -4   19.40    2.80
  -3  -7  -4   17.10    2.70
  -4  -7  -4    1.70    4.40
  -4  -7  -4    6.60    2.40
  -4  -7  -4    5.70    2.40
   4  -7   4    3.40    2.50
  -5  -7  -4    4.60    2.60
  -5  -7  -4    7.20    4.50
   5  -7   4    4.60    1.80
  -5  -7  -4   -0.90    2.50
  -6  -7  -4  370.66   10.30
   6  -7   4  367.26    8.40
   6  -7   4  351.36   10.40
  -6  -7  -4  379.36   10.30
  -6  -7  -4  366.96   15.60
   6  -7   4  375.36    9.10
  -7  -7  -4  150.68   11.10
   7  -7   4  137.89    7.40
   7  -7   4  154.08    5.70
   7  -7   4  159.78    6.30
  -7  -7  -4  150.38    7.10
  -7  -7  -4  163.68    7.40
  -8  -7  -4  601.04   14.50
   8  -7   4  539.35   13.30
  -8  -7  -4  599.84   14.60
  -8  -7  -4  572.44   20.00
   8  -7   4  581.64   15.30
   8  -7   4  584.44   12.90
  -5  -8   4   -0.70    3.30
  -5  -8   4    6.30    2.00
  -5  -8   4   -1.60    1.80
   5  -8  -4    1.60    2.20
   5  -8  -4    2.60    2.10
   5  -8  -4    0.20    3.20
   4  -8  -4  136.39    5.20
   4  -8  -4  133.89    8.70
   4  -8  -4  126.79    5.60
  -4  -8   4  136.19    9.00
   3  -8  -4   31.60    3.20
   3  -8  -4   30.30    5.10
   3  -8  -4   32.00    2.80
  -3  -8   4   35.80    5.30
  -2  -8   4  331.37   12.40
   2  -8  -4  350.66    8.30
   2  -8  -4  361.76   13.50
   2  -8  -4  351.46    8.90
   1  -8  -4  277.17    7.90
   1  -8  -4  276.97    7.30
   1  -8  -4  288.27   12.40
  -1  -8   4  290.27   11.20
   0  -8  -4  290.27    7.50
   0  -8  -4  269.67    7.90
   0  -8  -4  294.27   12.90
   0  -8   4  277.17   10.80
  -1  -8  -4   69.49    4.20
  -1  -8  -4   68.79    4.70
   1  -8   4   61.49    6.10
  -1  -8  -4   61.19    8.10
  -2  -8  -4   12.40    4.60
   2  -8   4   11.70    3.40
  -2  -8  -4   13.80    2.70
  -2  -8  -4   16.90    2.70
  -3  -8  -4   62.99    4.60
  -3  -8  -4   55.09    7.00
  -3  -8  -4   49.70    4.50
   3  -8   4   38.30    5.20
  -4  -8  -4    1.80    2.60
  -4  -8  -4    3.60    4.40
   4  -8   4   -5.20    2.30
  -4  -8  -4   -1.00    2.30
 -16   0   5    4.50    4.90
 -16   0   5    5.30    3.60
  16   0  -5    0.80    2.90
  16   0  -5    0.50    3.50
 -16   0   5    2.80    3.30
  15   0  -5    1.30    3.10
 -15   0   5    1.10    3.30
 -15   0   5    1.60    3.00
  15   0  -5   -1.70    2.70
 -15   0   5    4.50    5.10
 -14   0   5    0.20    4.30
  14   0  -5   -4.70    2.80
 -14   0   5   -1.40    2.70
 -14   0   5    0.50    3.40
  14   0  -5   -3.70    2.40
 -13   0   5   -2.00    3.10
 -13   0   5    3.20    4.60
  13   0  -5    2.40    2.60
 -13   0   5   -3.00    2.60
  13   0  -5    0.00    2.70
  12   0  -5   -1.00    2.30
  12   0  -5   -5.30    2.50
 -12   0   5   -4.50    2.40
 -12   0   5   -5.20    3.60
 -12   0   5   -5.50    2.70
 -11   0   5   -3.40    2.40
 -11   0   5    2.80    3.70
  11   0  -5   -2.40    2.60
  11   0  -5    0.50    2.30
 -11   0   5   -1.40    2.70
 -10   0   5   -3.30    2.10
 -10   0   5   -4.30    2.40
 -10   0   5   -0.90    3.10
  10   0  -5   -3.00    1.90
  10   0  -5   -2.70    2.30
   9   0  -5   -1.20    2.10
  -9   0   5   -0.70    2.30
   9   0  -5   -1.00    1.80
  -9   0   5    2.40    2.00
  -9   0   5   -0.90    2.90
   8   0  -5    1.60    2.10
  -8   0   5   -1.70    1.90
  -8   0   5    1.00    2.30
  -8   0   5   -1.80    2.50
   8   0  -5   -1.80    1.70
  -7   0   5    0.00    2.10
   7   0  -5   -0.30    2.00
  -7   0   5   -1.50    1.80
  -7   0   5   -1.40    2.50
   7   0  -5   -0.20    1.70
  -6   0   5    3.50    2.70
  -6   0   5    0.00    1.90
  -6   0   5    2.60    2.20
   6   0  -5    1.80    2.00
   6   0  -5    1.60    1.80
  -5   0   5    1.30    2.10
   5   0  -5    0.20    1.50
  -5   0   5    2.10    1.60
   5   0  -5    2.90    1.80
   5   0  -5   -0.30    2.10
  -5   0   5   -0.90    2.00
   4   0  -5    1.30    1.80
  -4   0   5    1.90    1.80
   4   0  -5    1.60    1.40
  -4   0   5    1.50    1.80
   4   0  -5   -0.10    1.60
  -4   0   5    0.80    1.40
  -3   0   5   -0.10    1.70
  -3   0   5   -0.70    1.30
   3   0  -5    0.30    1.40
   3   0  -5   -1.60    1.70
  -3   0   5    1.30    1.50
   3   0  -5    2.70    1.60
  -2   0   5    0.40    1.30
   2   0  -5    3.50    1.60
   2   0  -5   -0.50    1.50
  -2   0   5   -0.50    1.50
   2   0  -5   -0.70    1.30
  -2   0   5    2.10    1.40
   1   0  -5    2.90    1.40
   1   0  -5    1.80    1.30
  -1   0   5    3.20    1.30
  -1   0   5    1.60    1.30
  -1   0   5   -0.20    1.50
   1   0  -5    3.70    1.30
   0   0   5    1.50    1.30
   0   0   5    1.80    1.50
   0   0  -5    3.60    1.40
   0   0  -5    0.60    1.40
   0   0  -5    1.00    1.30
   0   0   5    2.00    1.50
   1   0   5    4.00    1.50
  -1   0  -5    1.10    1.60
  -1   0  -5    0.10    1.40
  -1   0  -5    2.70    1.50
   1   0   5    2.50    1.60
   2   0   5   -4.00    1.50
  -2   0  -5    0.60    1.60
   2   0   5   -0.40    1.50
  -2   0  -5    0.00    1.40
  -3   0  -5    0.80    1.70
  -3   0  -5    0.20    1.60
   3   0   5    0.30    1.70
   3   0   5    0.10    1.70
   4   0   5    0.20    1.80
  -4   0  -5    2.40    1.70
  -4   0  -5    1.20    1.90
   4   0   5    2.80    1.90
   5   0   5   -3.40    1.70
   5   0   5   -0.70    1.90
  -5   0  -5   -1.60    2.00
  -5   0  -5   -1.00    1.60
   6   0   5   -2.70    1.80
   6   0   5   -0.70    2.00
  -6   0  -5    2.10    1.80
  -6   0  -5    2.30    2.10
  -7   0  -5    0.60    1.90
   7   0   5   -2.30    2.00
   7   0   5    1.00    2.00
  -7   0  -5    0.10    2.20
  -8   0  -5   -5.60    2.20
   8   0   5   -0.50    2.30
   8   0   5   -1.90    2.10
  -8   0  -5   -0.70    2.10
   9   0   5   -0.10    2.50
   9   0   5    0.80    2.40
  -9   0  -5   -3.90    2.40
  -9   0  -5    0.40    2.20
 -10   0  -5    0.50    2.30
  10   0   5    2.10    2.50
 -10   0  -5   -2.10    2.70
  10   0   5   -4.00    2.50
 -11   0  -5    2.70    2.60
 -11   0  -5    3.60    3.10
  11   0   5    0.10    2.90
  11   0   5    4.10    2.60
 -12   0  -5   -3.50    2.70
 -12   0  -5   -4.60    4.40
 -12   0  -5    1.00    3.10
  12   0   5   -1.00    2.70
  12   0   5   -1.20    3.10
 -13   0  -5    0.40    5.60
 -13   0  -5   -0.60    3.30
  13   0   5    1.90    3.20
 -13   0  -5    0.80    2.90
  13   0   5   -1.30    2.60
  14   0   5    8.60    3.70
 -14   0  -5    4.00    3.50
 -14   0  -5    3.20    3.10
  14   0   5   -1.70    3.10
 -14   0  -5    2.50    5.20
 -16  -1   5  237.08   10.00
 -16  -1   5  211.68   14.00
  16  -1  -5  235.68   10.20
  16  -1  -5  222.08    9.00
 -16  -1   5  219.98    9.20
 -16   1   5  232.98   11.90
 -16   1   5  239.88    9.60
 -16   1   5  235.68    8.70
  16   1  -5  224.08    9.00
  16   1  -5  236.38    9.80
 -15  -1   5   -0.70    3.10
  15  -1  -5   -0.20    3.10
 -15  -1   5    4.60    3.60
  15  -1  -5   -3.80    2.50
 -15  -1   5   -4.10    5.10
  15   1  -5   -0.40    2.70
  15   1  -5   -1.70    2.90
 -15   1   5    3.50    3.90
 -15   1   5    4.30    3.50
 -15   1   5    1.70    3.00
  14  -1  -5    0.20    2.70
  14  -1  -5   -3.00    3.10
 -14  -1   5   -0.60    3.50
 -14  -1   5   -0.30    3.00
 -14  -1   5   -3.90    4.60
 -14   1   5   -1.20    2.70
  14   1  -5    0.20    2.90
  14   1  -5   -3.00    2.30
 -14   1   5    1.90    3.70
 -14   1   5    0.30    3.30
 -13  -1   5    8.10    3.10
 -13  -1   5   15.20    3.70
  13  -1  -5    8.60    3.00
  13  -1  -5   10.70    3.50
 -13  -1   5    8.60    5.60
  13   1  -5    4.40    2.50
  13   1  -5   11.20    3.30
 -13   1   5   11.20    3.40
 -13   1   5   10.20    3.00
 -13   1   5   11.90    4.10
  12  -1  -5  108.99    6.60
 -12  -1   5  105.09    6.80
 -12  -1   5  106.89    6.10
 -12  -1   5   88.29    8.90
  12  -1  -5  107.79    5.80
 -12   1   5  126.29    8.00
  12   1  -5  109.49    5.60
 -12   1   5  104.99    5.60
  12   1  -5  111.59    6.40
 -12   1   5  113.79    6.60
 -11  -1   5   25.30    4.50
 -11  -1   5   22.70    3.20
  11  -1  -5   30.30    3.80
 -11  -1   5   24.20    3.60
  11  -1  -5   25.60    3.20
 -11   1   5   25.10    3.10
 -11   1   5   27.30    4.20
  11   1  -5   23.70    3.00
 -11   1   5   22.70    3.50
  11   1  -5   30.60    3.70
  10  -1  -5   71.39    4.50
 -10  -1   5   70.89    6.80
 -10  -1   5   75.79    5.40
  10  -1  -5   74.79    5.30
 -10   1   5   68.49    4.40
 -10   1   5   77.49    5.90
  10   1  -5   81.29    5.10
 -10   1   5   70.49    5.10
  10   1  -5   71.49    4.30
  -9  -1   5  131.49    7.90
   9  -1  -5  144.29    6.10
  -9  -1   5  148.39    6.20
   9  -1  -5  142.39    5.30
  -9   1   5  141.49    5.20
  -9   1   5  153.58    6.00
   9   1  -5  146.29    5.90
   9   1  -5  149.79    5.20
  -9   1   5  155.28    7.00
   8  -1  -5  490.35   13.00
   8  -1  -5  477.65   10.30
  -8  -1   5  469.55   13.00
  -8  -1   5  480.85   11.10
   8  -1  -5  479.45   11.20
   8   1  -5  490.55   10.80
   8   1  -5  497.95   10.20
  -8   1   5  499.35   10.20
  -8   1   5  476.75   11.70
  -8   1   5  482.45   10.90
  -7  -1   5 1559.04   27.60
   7  -1  -5 1556.04   29.60
   7  -1  -5 1600.94   27.70
  -7  -1   5 1504.35   29.70
   7  -1  -5 1552.74   26.80
  -7   1   5 1605.54   27.50
   7   1  -5 1608.24   26.70
   7   1  -5 1598.74   27.30
  -7   1   5 1557.54   26.60
  -7   1   5 1598.94   28.40
   6  -1  -5  253.47    7.10
   6  -1  -5  291.87    9.00
  -6  -1   5  276.17    7.20
   6   1  -5  276.37    6.80
  -6   1   5  251.87    6.30
  -6   1   5  255.77    7.00
   6   1  -5  269.67    6.30
   5  -1  -5  179.58    4.90
  -5  -1   5  170.68    6.70
   5  -1  -5  176.58    6.30
  -5  -1   5  173.88    5.40
   5  -1  -5  174.18    5.40
   5   1  -5  183.28    4.60
   5   1  -5  190.18    5.20
  -5   1   5  182.18    5.50
  -5   1   5  179.78    5.80
  -5   1   5  182.28    4.80
  -4  -1   5  303.97    6.90
   4  -1  -5  302.57    6.50
  -4  -1   5  301.07    6.30
   4  -1  -5  308.97    7.10
   4   1  -5  304.67    6.50
  -4   1   5  299.07    6.40
   4   1  -5  310.27    6.10
  -4   1   5  300.67    7.00
  -4   1   5  306.97    7.50
  -3  -1   5 2793.32   44.50
  -3  -1   5 2818.12   44.10
  -3  -1   5 2758.52   45.50
   3  -1  -5 2842.12   44.90
   3  -1  -5 2649.83   45.30
   3  -1  -5 2755.42   44.30
  -3   1   5 2771.62   44.30
  -3   1   5 2739.23   45.50
   3   1  -5 2818.52   43.90
  -3   1   5 2802.62   44.80
   3   1  -5 2812.62   44.20
   2  -1  -5  348.77    7.30
   2  -1  -5  339.77    7.80
  -2  -1   5  349.27    7.40
  -2  -1   5  350.76    6.40
  -2  -1   5  347.07    6.80
   2  -1  -5  337.37    6.80
   2   1  -5  356.66    6.40
  -2   1   5  340.17    8.00
   2   1  -5  344.57    6.10
  -2   1   5  347.57    7.20
  -1  -1   5  278.87    5.20
   1  -1  -5  262.67    6.80
  -1  -1   5  274.27    5.50
  -1  -1   5  271.17    5.50
   1  -1  -5  276.47    6.20
   1   1  -5  284.47    5.10
  -1   1   5  273.17    7.00
   1   1  -5  274.97    4.90
  -1   1   5  262.77    6.10
   0  -1   5 1176.78   19.00
   0  -1  -5 1146.99   19.50
   0  -1  -5 1212.18   19.90
   0  -1  -5 1157.88   20.70
   0  -1   5 1186.58   19.20
   0   1  -5 1179.58   18.80
   0   1   5 1172.98   19.80
   0   1  -5 1169.88   18.70
   0   1   5 1155.48   19.50
   0   1   5 1161.98   20.80
   1  -1   5  153.98    4.00
   1  -1   5  159.48    3.80
  -1  -1  -5  162.38    4.50
  -1  -1  -5  149.29    4.50
  -1  -1  -5  163.48    5.60
  -1   1  -5  159.28    3.50
   1   1   5  164.38    4.40
   1   1   5  158.78    4.60
  -1   1  -5  158.48    3.50
   2  -1   5  154.18    4.00
   2  -1   5  148.29    4.10
  -2  -1  -5  150.68    4.50
  -2  -1  -5  140.89    4.50
  -2   1  -5  142.19    3.60
   2   1   5  146.89    4.70
   2   1   5  143.79    4.40
  -2   1  -5  142.89    3.70
   3  -1   5  100.39    3.70
  -3  -1  -5  102.19    4.20
  -3  -1  -5   94.89    4.00
   3  -1   5   95.99    3.80
  -3   1  -5   95.19    3.50
  -3   1  -5  100.59    3.40
   3   1   5   98.19    4.10
   3   1   5   97.39    4.00
  -3   1  -5   99.89    3.30
  -4  -1  -5 1291.77   22.70
   4  -1   5 1301.07   22.50
  -4  -1  -5 1299.57   22.70
   4  -1   5 1316.97   22.50
   4   1   5 1311.27   22.80
  -4   1  -5 1284.67   21.90
   4   1   5 1306.67   22.80
  -4   1  -5 1311.47   22.00
  -5  -1  -5   45.70    3.90
  -5  -1  -5   48.30    3.70
   5  -1   5   51.19    3.50
   5  -1   5   49.10    3.60
   5   1   5   54.79    3.80
   5   1   5   56.29    3.90
  -5   1  -5   45.50    3.40
  -5   1  -5   48.90    3.10
  -6  -1  -5    3.90    1.90
   6  -1   5   -0.90    1.90
   6  -1   5   -0.70    1.80
  -6  -1  -5    0.30    2.00
  -6   1  -5    1.80    1.90
   6   1   5    0.10    1.90
   6   1   5    0.90    1.90
  -6   1  -5    0.20    1.60
  -6   1  -5    1.00    2.40
   7  -1   5  329.97    8.50
   7  -1   5  337.27    8.80
  -7  -1  -5  345.37    8.80
  -7  -1  -5  334.27    8.50
  -7   1  -5  340.37    8.30
   7   1   5  341.27    8.90
  -7   1  -5  314.67    9.30
  -7   1  -5  331.77    7.80
   7   1   5  338.77    8.70
  -8  -1  -5  186.48    6.50
   8  -1   5  199.98    6.90
  -8  -1  -5  190.68    6.90
   8  -1   5  188.48    6.50
   8   1   5  186.08    6.70
  -8   1  -5  199.38    7.80
  -8   1  -5  193.38    6.40
   8   1   5  190.58    6.90
  -8   1  -5  189.78    6.00
   9  -1   5   45.70    4.40
   9  -1   5   53.49    4.40
  -9  -1  -5   48.60    4.60
  -9  -1  -5   36.50    3.70
  -9   1  -5   49.30    4.50
   9   1   5   49.30    5.00
   9   1   5   46.40    4.50
  -9   1  -5   51.09    4.80
  -9   1  -5   45.30    4.00
  10  -1   5   30.50    3.60
 -10  -1  -5   26.20    3.40
  10  -1   5   42.10    4.30
 -10  -1  -5   33.10    3.90
 -10   1  -5   32.00    3.20
 -10   1  -5   31.60    4.70
 -10   1  -5   35.30    3.60
  10   1   5   33.70    4.00
  10   1   5   36.80    3.90
 -11  -1  -5   85.59    6.30
  11  -1   5   69.49    5.60
 -11  -1  -5   71.29    5.60
  11  -1   5   66.79    6.00
  11   1   5   70.39    5.60
 -11   1  -5   71.49    5.50
  11   1   5   75.09    6.00
  12  -1   5   -1.00    3.00
 -12  -1  -5   -3.60    2.80
  12  -1   5   -0.70    2.70
 -12  -1  -5    2.90    3.30
  12   1   5    2.90    3.10
 -12   1  -5   -0.60    2.90
  12   1   5   -2.50    2.50
 -12   1  -5    0.10    3.90
  13  -1   5   28.00    4.20
 -13  -1  -5   29.90    4.60
  13  -1   5   40.00    4.90
 -13  -1  -5   25.40    4.10
 -13  -1  -5   17.00    6.60
 -13   1  -5   38.70    4.40
 -13   1  -5   43.30    6.00
  13   1   5   32.30    4.40
  13   1   5   34.60    4.70
 -13   1  -5   32.80    4.00
  14  -1   5  380.26   12.80
 -14  -1  -5  376.26   11.60
  14  -1   5  380.46   12.20
 -14  -1  -5  386.96   12.20
 -14  -1  -5  350.26   15.80
 -14   1  -5  391.16   10.80
 -14   1  -5  380.76   11.30
  14   1   5  375.56   12.50
 -14   1  -5  377.26   14.00
  14   1   5  356.56   11.80
 -16  -2   5   41.70    5.00
 -16  -2   5   27.30    7.80
  16  -2  -5   46.10    5.40
 -16  -2   5   39.40    4.60
  16  -2  -5   35.10    4.50
  16   2  -5   44.50    4.40
  16   2  -5   39.30    4.50
 -16   2   5   36.00    5.40
 -16   2   5   34.50    4.40
 -16   2   5   37.70    4.00
 -15  -2   5   13.30    6.10
 -15  -2   5   26.60    4.60
  15  -2  -5   19.60    4.10
  15  -2  -5   16.90    3.90
 -15  -2   5   18.50    3.80
  15   2  -5   17.60    3.30
 -15   2   5   19.30    3.70
 -15   2   5   18.80    3.20
  15   2  -5   15.70    3.50
 -15   2   5   13.50    4.10
 -14  -2   5   46.40    6.50
  14  -2  -5   58.29    5.50
  14  -2  -5   61.49    5.80
 -14  -2   5   69.69    6.70
  14   2  -5   61.39    5.60
 -14   2   5   72.19    6.90
 -14   2   5   63.49    5.80
 -14   2   5   57.89    5.00
  14   2  -5   59.49    4.90
 -13  -2   5   36.90    4.60
  13  -2  -5   35.10    4.00
  13  -2  -5   41.70    4.90
 -13  -2   5   33.90    6.10
 -13   2   5   39.10    3.70
 -13   2   5   44.30    4.30
  13   2  -5   40.00    4.20
 -13   2   5   37.20    4.80
  13   2  -5   33.50    3.50
 -12  -2   5   12.10    3.00
  12  -2  -5   12.60    3.10
 -12  -2   5    9.00    3.50
  12  -2  -5   11.20    3.30
 -12  -2   5    3.30    5.90
 -12   2   5   13.70    2.80
  12   2  -5   10.70    2.90
 -12   2   5   17.10    3.60
 -12   2   5   15.50    3.30
  12   2  -5   11.40    2.60
  11  -2  -5  266.97    9.10
 -11  -2   5  275.87    8.30
  11  -2  -5  259.97    8.10
 -11  -2   5  259.27    9.00
  11   2  -5  257.47    7.60
 -11   2   5  268.57    9.50
 -11   2   5  257.97    8.20
  11   2  -5  253.17    8.10
 -11   2   5  251.87    7.40
  10  -2  -5    2.80    2.60
  10  -2  -5    2.20    2.30
 -10  -2   5    6.40    2.90
  10  -2  -5   18.40    4.50
 -10  -2   5    6.60    2.60
  10   2  -5    7.60    2.10
 -10   2   5    6.30    2.70
 -10   2   5    6.00    2.70
  10   2  -5    8.90    2.60
 -10   2   5    7.00    2.30
   9  -2  -5   95.19    7.00
   9  -2  -5   94.19    4.60
   9  -2  -5   95.29    5.30
  -9  -2   5  104.79    5.50
  -9   2   5   96.19    4.30
  -9   2   5  104.49    6.00
   9   2  -5   96.59    4.20
   9   2  -5   94.29    4.80
  -9   2   5   88.29    4.90
   8  -2  -5   19.10    3.50
  -8  -2   5   15.20    2.30
   8  -2  -5   18.10    2.80
  -8  -2   5   15.20    2.70
   8   2  -5   17.20    2.10
  -8   2   5   17.20    2.20
  -8   2   5   15.10    2.50
  -8   2   5   20.10    2.90
   8   2  -5   23.00    2.50
   7  -2  -5   58.09    4.20
   7  -2  -5   60.29    5.30
   7  -2  -5   63.39    3.60
  -7  -2   5   56.69    4.20
  -7  -2   5   60.19    3.60
   7   2  -5   62.79    3.50
  -7   2   5   64.49    3.90
  -7   2   5   59.59    3.30
  -7   2   5   60.29    4.60
   7   2  -5   59.59    3.10
   6  -2  -5  111.89    5.70
  -6  -2   5  106.89    4.60
  -6  -2   5  104.09    4.00
   6  -2  -5  104.59    4.10
   6  -2  -5   93.69    4.60
  -6   2   5  102.99    4.40
   6   2  -5   99.29    3.70
  -6   2   5  102.99    3.80
   6   2  -5  111.79    3.50
  -6   2   5  107.89    5.40
   5  -2  -5  343.57    7.40
  -5  -2   5  338.07    7.10
   5  -2  -5  335.17    8.00
  -5  -2   5  337.97    7.70
   5   2  -5  333.97    6.70
  -5   2   5  335.07    7.50
  -5   2   5  324.57    8.90
  -5   2   5  343.17    7.10
   5   2  -5  349.07    6.50
  -4  -2   5 2741.33   47.50
  -4  -2   5 2965.50   48.00
   4  -2  -5 3059.79   48.00
   4  -2  -5 3043.90   48.70
   4  -2  -5 3067.99   49.80
  -4   2   5 3009.30   50.19
  -4   2   5 3072.09   47.80
  -3  -2   5   73.99    2.40
   3  -2  -5   69.19    4.40
  -3  -2   5   69.49    2.90
   3  -2  -5   67.69    3.50
  -3   2   5   76.79    4.90
  -3   2   5   70.59    3.30
  -2  -2   5  279.37    5.00
   2  -2  -5  290.87    6.40
  -2  -2   5  277.07    5.20
   2  -2  -5  273.87    6.00
  -2   2   5  283.57    6.00
  -2   2   5  264.87    7.90
  -2   2   5  276.57    5.70
   1  -2  -5    5.40    2.20
   1  -2  -5    3.90    1.60
   1  -2  -5    5.20    1.50
  -1   2   5    4.00    2.40
  -1   2   5    8.30    1.40
  -1   2   5    4.50    1.50
   0  -2  -5   82.19    5.20
   0  -2   5   86.29    3.10
   0  -2  -5   96.79    3.70
   0  -2  -5   89.49    3.40
   0   2   5   87.99    5.20
   0   2   5   84.69    3.10
   0   2   5   92.19    3.40
  -1  -2  -5    6.20    1.80
  -1  -2  -5    7.70    1.80
  -1  -2  -5    4.10    2.50
   1  -2   5    7.90    1.10
   1  -2   5    7.50    1.10
   1   2   5    6.50    1.60
   1   2   5    8.30    1.80
  -2  -2  -5   59.19    3.60
  -2  -2  -5   51.79    3.50
  -2  -2  -5   55.19    5.00
   2  -2   5   66.69    2.60
   2  -2   5   63.49    2.70
   2   2   5   59.69    3.50
   2   2   5   55.79    3.30
  -3  -2  -5    0.40    1.70
  -3  -2  -5    1.10    2.00
   3  -2   5   -0.10    1.40
   3  -2   5    0.70    1.40
   3   2   5   -0.20    1.70
  -3   2  -5    0.50    1.30
   3   2   5   -1.60    1.70
  -4  -2  -5   38.90    3.50
   4  -2   5   34.10    3.00
  -4  -2  -5   39.80    3.70
   4  -2   5   38.80    3.00
  -4   2  -5   36.70    2.10
  -4   2  -5   40.60    2.70
   4   2   5   38.80    3.30
  -4   2  -5   36.90    2.20
   4   2   5   39.20    3.40
  -5  -2  -5    2.70    2.20
   5  -2   5    1.60    1.80
  -5  -2  -5   -1.00    1.90
   5  -2   5   -0.10    1.80
  -5   2  -5    2.00    1.50
   5   2   5    1.70    1.90
  -5   2  -5    1.10    1.40
   5   2   5   -2.50    1.80
  -5   2  -5   -1.70    1.20
   6  -2   5  236.28    6.70
   6  -2   5  239.28    6.50
  -6  -2  -5  228.78    7.10
  -6  -2  -5  232.58    7.00
   6   2   5  233.28    6.80
  -6   2  -5  232.78    5.50
  -6   2  -5  224.88    5.60
   6   2   5  237.08    6.80
  -6   2  -5  232.88    6.20
  -7  -2  -5  325.37    8.90
  -7  -2  -5  320.07    8.60
   7  -2   5  319.27    8.20
   7  -2   5  332.37    8.60
  -7   2  -5  317.97    7.40
  -7   2  -5  321.17    7.10
   7   2   5  313.17    8.50
  -7   2  -5  315.87    8.00
   7   2   5  315.87    8.40
  -8  -2  -5   41.30    4.30
   8  -2   5   31.50    3.40
   8  -2   5   30.00    3.20
  -8  -2  -5   39.90    3.90
   8   2   5   41.30    3.70
   8   2   5   39.80    4.10
  -8   2  -5   35.30    3.50
  -8   2  -5   36.20    3.20
  -9  -2  -5   37.40    4.10
  -9  -2  -5   32.50    3.50
   9  -2   5   31.30    3.40
   9  -2   5   39.90    3.90
  -9   2  -5   33.10    3.00
   9   2   5   32.60    3.80
  -9   2  -5   35.70    3.50
   9   2   5   33.60    3.50
 -10  -2  -5    9.60    3.30
  10  -2   5    7.30    3.10
 -10  -2  -5    8.60    2.90
  10  -2   5    7.30    2.70
  10   2   5    7.60    2.60
  10   2   5   11.90    3.10
 -10   2  -5    5.00    2.30
 -10   2  -5    7.10    2.60
  11  -2   5  138.39    6.90
  11  -2   5  135.09    7.30
 -11  -2  -5  134.29    7.40
 -11  -2  -5  152.98    7.00
 -11   2  -5  149.39    7.40
 -11   2  -5  139.09    6.00
 -11   2  -5  148.29    5.80
  11   2   5  136.29    7.10
  11   2   5  143.99    6.80
  12  -2   5   13.70    3.40
 -12  -2  -5   20.80    3.70
 -12  -2  -5   16.20    4.00
  12  -2   5   15.00    4.00
  12   2   5   16.40    3.70
 -12   2  -5    9.60    2.60
  12   2   5   19.20    3.50
 -12   2  -5   11.50    3.50
 -12   2  -5   12.40    2.90
  13  -2   5    3.20    3.10
 -13  -2  -5    1.40    3.50
 -13  -2  -5    6.40    3.30
  13  -2   5    3.20    3.50
 -13   2  -5    8.90    2.80
  13   2   5    2.40    3.10
 -13   2  -5    5.30    3.50
 -13   2  -5    3.70    2.50
  13   2   5    5.10    3.10
 -14  -2  -5   10.70    3.90
  14  -2   5    0.60    3.40
 -14  -2  -5    2.20    3.50
  14  -2   5   10.10    3.90
 -14   2  -5    7.30    3.00
  14   2   5    6.20    3.30
 -14   2  -5   11.20    4.40
 -14   2  -5    1.40    2.60
  14   2   5    5.10    3.40
 -15  -3   5    6.30    3.80
  15  -3  -5    1.50    3.10
 -15  -3   5  -11.30    5.00
  15  -3  -5    3.20    3.40
 -15   3   5    0.70    2.30
  15   3  -5    2.70    2.60
 -15   3   5    2.90    3.40
 -15   3   5    3.40    2.80
  15   3  -5    2.60    2.40
  14  -3  -5   10.90    3.90
 -14  -3   5    8.30    3.40
  14  -3  -5    3.50    3.20
 -14  -3   5   -4.00    4.80
 -14  -3   5   12.60    3.90
 -14   3   5    6.60    2.40
 -14   3   5    8.50    3.60
 -14   3   5    5.40    2.70
  14   3  -5    8.20    2.70
  14   3  -5    2.90    2.40
  13  -3  -5   -0.30    3.20
 -13  -3   5    3.30    3.00
 -13  -3   5    3.20    3.40
  13  -3  -5    6.40    2.90
  13   3  -5    6.40    2.30
  13   3  -5    4.30    2.50
 -13   3   5    7.80    2.50
 -13   3   5    1.60    2.60
 -13   3   5   11.10    3.70
  12  -3  -5   18.30    3.50
  12  -3  -5   19.80    3.30
 -12  -3   5   13.70    3.20
 -12  -3   5   17.20    3.80
 -12   3   5   18.00    3.00
  12   3  -5   11.90    2.60
 -12   3   5   13.70    2.60
 -12   3   5   19.90    4.10
  12   3  -5   12.80    2.50
  11  -3  -5   47.80    4.60
  11  -3  -5   51.09    6.00
 -11  -3   5   46.60    4.40
  11  -3  -5   48.70    4.70
 -11  -3   5   36.90    3.60
 -11   3   5   39.20    3.80
 -11   3   5   42.10    4.20
 -11   3   5   54.29    6.10
  11   3  -5   43.50    4.00
  11   3  -5   43.70    3.70
 -10  -3   5  206.38    7.70
 -10  -3   5  202.28    6.90
  10  -3  -5  202.98    7.70
  10  -3  -5  191.48    6.70
  10  -3  -5  200.08   10.00
 -10   3   5  199.38    8.40
 -10   3   5  201.48    6.40
 -10   3   5  180.38    5.70
  10   3  -5  198.58    6.10
  10   3  -5  193.08    5.70
  -9  -3   5  533.45   11.50
  -9  -3   5  506.15   12.20
   9  -3  -5  528.75   14.60
   9  -3  -5  519.85   12.50
   9   3  -5  536.05   10.70
  -9   3   5  524.45   11.00
   9   3  -5  517.95   10.40
  -9   3   5  523.45   10.50
  -9   3   5  518.85   13.60
   8  -3  -5   20.40    2.50
   8  -3  -5   16.80    2.80
  -8  -3   5   18.40    2.40
  -8  -3   5   14.60    2.70
   8  -3  -5   21.30    3.60
  -8   3   5   22.90    3.90
   8   3  -5   19.20    1.80
  -8   3   5   19.80    2.40
  -8   3   5   21.90    2.10
   8   3  -5   20.90    2.00
   7  -3  -5    4.20    2.10
   7  -3  -5    3.60    2.60
  -7  -3   5    4.50    2.20
  -7  -3   5    4.50    1.80
   7  -3  -5    6.70    2.00
  -7   3   5    3.60    1.50
  -7   3   5    3.90    1.70
  -7   3   5    4.40    2.60
   6  -3  -5  383.96    8.30
   6  -3  -5  384.46   10.10
  -6  -3   5  368.06    8.60
   6  -3  -5  381.46    9.00
  -6  -3   5  397.36    8.10
  -6   3   5  372.76    7.80
  -6   3   5  387.96   10.80
  -6   3   5  374.86    7.50
   5  -3  -5   61.19    3.30
   5  -3  -5   58.09    3.70
   5  -3  -5   61.69    4.60
  -5  -3   5   64.89    2.90
  -5  -3   5   58.79    3.30
  -5   3   5   64.39    2.60
  -5   3   5   59.69    2.80
  -5   3   5   67.99    5.30
  -4  -3   5   80.69    3.20
   4  -3  -5   83.59    3.50
   4  -3  -5   81.09    5.00
  -4  -3   5   83.09    2.80
   4  -3  -5   77.99    3.80
  -4   3   5   76.69    2.50
  -4   3   5   77.29    2.70
  -4   3   5   81.89    5.40
   3  -3  -5   23.80    2.20
   3  -3  -5   21.50    2.80
   3  -3  -5   28.50    2.70
  -3   3   5   22.90    3.30
   2  -3  -5  173.68    6.90
   2  -3  -5  169.18    4.80
   2  -3  -5  168.88    4.50
  -2   3   5  165.48    7.10
   1  -3  -5  628.44   11.50
   1  -3  -5  596.04   13.90
   1  -3  -5  603.84   11.10
  -1   3   5  601.94   14.30
   0  -3  -5  308.27    6.80
   0  -3  -5  329.87    7.20
   0  -3   5  312.97    7.40
   0  -3  -5  318.37    9.70
   0   3   5  315.97    9.70
  -1  -3  -5 1198.78   24.10
   1  -3   5 1229.48   21.00
  -1  -3  -5 1229.88   20.90
  -1  -3  -5 1263.17   21.30
   1   3   5 1218.48   20.00
   1   3   5 1219.78   20.10
  -2  -3  -5    6.40    1.80
   2  -3   5    7.50    1.10
  -2  -3  -5    6.60    1.90
   2  -3   5    7.40    1.50
  -2  -3  -5    8.00    3.00
   2   3   5    8.30    1.50
   2   3   5   10.00    1.60
  -3  -3  -5   18.70    3.60
  -3  -3  -5   22.60    2.40
   3  -3   5   25.10    2.20
   3  -3   5   21.40    2.10
  -3  -3  -5   21.70    2.40
  -3   3  -5   24.10    3.00
   3   3   5   26.10    2.60
   3   3   5   26.10    2.10
   4  -3   5   79.49    3.20
  -4  -3  -5   67.49    4.10
  -4  -3  -5   78.19    4.10
   4  -3   5   74.69    3.60
   4  -3   5   74.29    3.30
  -4   3  -5   77.89    3.80
   4   3   5   76.69    3.50
   4   3   5   74.49    3.60
  -5  -3  -5   40.30    3.90
  -5  -3  -5   37.60    3.80
   5  -3   5   45.50    3.10
   5  -3   5   33.70    3.20
   5   3   5   32.00    3.20
  -5   3  -5   39.40    3.40
   5   3   5   36.20    3.30
   6  -3   5  362.36    8.70
  -6  -3  -5  371.76    9.40
   6  -3   5  359.86    8.50
  -6  -3  -5  387.96    9.50
  -6   3  -5  367.26    8.70
   6   3   5  366.26    8.70
   6   3   5  370.46    8.80
  -7  -3  -5  246.58    7.80
   7  -3   5  240.88    6.90
  -7  -3  -5  244.38    7.80
   7  -3   5  227.38    7.30
   7   3   5  235.28    7.10
  -7   3  -5  250.77    7.10
   7   3   5  238.98    7.00
  -8  -3  -5    5.30    2.70
   8  -3   5    3.80    2.40
  -8  -3  -5    6.40    3.00
   8  -3   5    4.30    2.60
  -8   3  -5    6.40    1.60
   8   3   5    8.20    2.60
   8   3   5    7.30    2.40
  -8   3  -5    6.20    2.40
  -8   3  -5    6.20    1.40
  -9  -3  -5   34.80    3.70
  -9  -3  -5   26.30    3.80
   9  -3   5   29.50    3.30
   9  -3   5   31.30    3.70
   9   3   5   30.70    3.30
  -9   3  -5   33.00    2.90
  -9   3  -5   34.50    4.40
  -9   3  -5   35.90    2.70
   9   3   5   35.20    3.70
 -10  -3  -5   -1.30    3.00
  10  -3   5    0.50    2.90
  10  -3   5   -3.10    2.60
 -10  -3  -5    1.60    2.80
 -10   3  -5    0.40    1.90
 -10   3  -5    3.20    2.50
  10   3   5   -0.50    2.30
 -10   3  -5   -1.00    1.60
  10   3   5    1.20    2.60
 -11  -3  -5  160.18    8.10
  11  -3   5  152.78    7.80
  11  -3   5  163.48    7.20
 -11  -3  -5  166.78    7.70
  11   3   5  161.18    7.00
 -11   3  -5  157.38    7.10
  11   3   5  140.59    6.90
 -11   3  -5  160.08    5.00
 -11   3  -5  154.38    5.40
  12  -3   5   37.30    4.30
 -12  -3  -5   44.10    5.00
  12  -3   5   38.90    4.90
 -12  -3  -5   27.50    4.00
  12   3   5   41.20    4.30
 -12   3  -5   34.70    3.40
  12   3   5   38.80    4.30
 -12   3  -5   37.40    4.30
 -12   3  -5   33.50    3.10
  13  -3   5   21.80    4.00
 -13  -3  -5   14.70    3.90
 -13  -3  -5   26.30    4.40
  13  -3   5   36.60    5.10
 -13   3  -5   21.20    3.80
  13   3   5   20.50    3.60
 -13   3  -5   23.70    2.60
  13   3   5   25.80    3.90
 -13   3  -5   25.10    3.00
  14  -4  -5   47.10    4.80
  14  -4  -5   64.19    6.10
 -14  -4   5   76.99    6.80
 -14  -4   5   51.09    4.80
  14   4  -5   51.59    3.80
 -14   4   5   62.39    7.20
 -14   4   5   58.39    4.30
 -14   4   5   63.79    3.80
  14   4  -5   62.69    3.90
 -13  -4   5   47.60    4.50
 -13  -4   5   51.59    5.10
  13  -4  -5   65.59    5.80
  13  -4  -5   55.49    4.80
  13   4  -5   57.59    3.60
  13   4  -5   52.29    3.60
 -13   4   5   61.99    7.20
 -13   4   5   56.29    4.10
 -13   4   5   52.99    3.60
  12  -4  -5    3.40    3.10
  12  -4  -5   -0.40    3.60
 -12  -4   5    0.00    2.80
 -12  -4   5    1.40    3.00
  12  -4  -5   -0.50    2.50
 -12   4   5    2.50    1.70
 -12   4   5    0.20    2.00
  12   4  -5    3.10    1.70
 -12   4   5    1.20    3.40
  12   4  -5    2.60    1.60
  11  -4  -5   59.69    7.80
 -11  -4   5   58.89    5.80
 -11  -4   5   57.29    5.20
  11  -4  -5   53.39    4.90
  11  -4  -5   69.19    5.90
 -11   4   5   54.89    6.70
 -11   4   5   59.69    3.70
 -11   4   5   52.79    3.30
 -10  -4   5  231.08    7.50
  10  -4  -5  223.08    8.30
  10  -4  -5  242.48   10.90
 -10  -4   5  236.08    8.20
 -10   4   5  221.88    9.80
 -10   4   5  211.08    5.40
 -10   4   5  231.18    5.70
  -9  -4   5   21.70    2.90
   9  -4  -5   19.20    2.80
   9  -4  -5   22.30    3.40
   9  -4  -5   24.20    4.30
  -9  -4   5   20.80    3.30
  -9   4   5   23.00    2.30
  -9   4   5   21.70    1.90
  -9   4   5   26.40    4.30
   8  -4  -5    2.90    2.10
   8  -4  -5    0.20    2.40
   8  -4  -5    0.20    3.10
  -8  -4   5    3.90    2.60
  -8  -4   5   -2.40    2.00
  -8   4   5    3.80    3.10
  -7  -4   5   27.80    3.00
   7  -4  -5   28.20    3.70
  -7  -4   5   25.10    2.50
   7  -4  -5   33.50    3.30
   7  -4  -5   27.30    2.70
  -7   4   5   31.40    4.20
   6  -4  -5    9.60    2.90
  -6  -4   5    7.50    2.10
  -6  -4   5    7.60    1.80
   6  -4  -5    7.70    2.00
   6  -4  -5    4.90    2.20
  -6   4   5    4.50    3.20
   5  -4  -5   -0.20    2.30
  -5  -4   5    2.20    1.40
  -5  -4   5    0.00    1.60
   5  -4  -5   -2.50    1.80
   5  -4  -5    3.20    1.70
  -5   4   5   -3.10    2.70
  -4  -4   5  261.07    5.40
   4  -4  -5  261.77    6.80
  -4  -4   5  262.97    5.70
   4  -4  -5  263.37    8.70
   4  -4  -5  271.67    6.30
  -4   4   5  269.67    9.50
   3  -4  -5   24.90    3.20
   3  -4  -5   24.40    2.30
   3  -4  -5   25.60    2.20
  -3   4   5   25.30    3.80
   2  -4  -5   -0.80    1.50
   2  -4  -5   -0.80    2.30
   2  -4  -5   -1.50    1.40
  -2   4   5   -0.70    2.70
   1  -4  -5  112.29    3.90
   1  -4  -5  119.69    6.80
   1  -4  -5  114.19    4.20
  -1  -4   5  116.29    5.50
  -1   4   5  129.99    7.20
   0  -4  -5  168.48    4.80
   0  -4  -5  175.78    7.80
   0  -4  -5  169.78    5.10
   0  -4   5  178.08    6.10
  -1  -4  -5   -1.60    1.60
  -1  -4  -5    1.20    1.70
  -1  -4  -5   -2.90    2.60
   1  -4   5   -1.10    1.70
  -2  -4  -5    4.60    1.90
  -2  -4  -5    2.40    1.80
   2  -4   5    3.00    1.70
  -2  -4  -5    3.20    2.80
  -3  -4  -5  108.09    4.70
   3  -4   5  110.39    3.10
   3  -4   5   92.59    3.90
  -3  -4  -5  106.59    7.10
  -3  -4  -5  117.99    4.60
  -4  -4  -5   73.39    4.30
   4  -4   5   70.59    3.70
  -4  -4  -5   83.89    6.70
   4  -4   5   75.99    3.10
  -4  -4  -5   69.89    4.30
   4  -4   5   72.39    3.20
  -4   4  -5   70.39    4.60
   5  -4   5  141.69    4.80
   5  -4   5  132.59    4.40
  -5  -4  -5  140.29    5.70
  -5  -4  -5  134.09    5.60
   5  -4   5  138.79    5.30
  -5   4  -5  141.79    5.80
   5   4   5  134.29    4.00
   5   4   5  132.19    4.00
   6  -4   5   49.10    4.50
  -6  -4  -5   38.40    3.50
  -6  -4  -5   37.00    3.60
   6  -4   5   39.20    3.80
   6  -4   5   43.60    3.50
  -6   4  -5   45.30    4.40
   6   4   5   44.90    3.20
   6   4   5   44.80    3.20
  -7  -4  -5   18.40    3.10
   7  -4   5   21.50    3.00
   7  -4   5   24.60    2.80
  -7  -4  -5   17.20    3.30
   7   4   5   26.80    2.60
  -7   4  -5   22.90    3.10
   7   4   5   27.40    2.70
   8  -4   5   22.30    3.00
   8  -4   5   20.90    3.10
  -8  -4  -5   23.50    3.50
  -8  -4  -5   19.90    3.50
  -8   4  -5   26.50    3.40
   8   4   5   26.00    2.80
   8   4   5   18.20    2.60
   9  -4   5    2.60    2.60
   9  -4   5    4.60    2.90
  -9  -4  -5   10.00    3.40
  -9  -4  -5    5.70    2.90
   9   4   5    3.70    2.20
   9   4   5    4.60    2.20
  -9   4  -5    6.40    2.70
  10  -4   5  131.19    7.00
 -10  -4  -5  131.89    7.30
 -10  -4  -5  136.49    7.00
  10  -4   5  138.29    6.50
 -10   4  -5  139.39    6.90
  10   4   5  120.49    5.60
  10   4   5  133.89    5.80
  11  -4   5  185.48    7.60
 -11  -4  -5  173.08    8.10
 -11  -4  -5  175.68    8.50
  11  -4   5  171.58    8.00
 -11   4  -5  175.38    7.70
  11   4   5  163.98    6.50
  11   4   5  178.98    6.80
 -12  -4  -5    5.20    3.30
  12  -4   5   16.40    3.50
  12  -4   5   13.00    3.80
 -12  -4  -5   10.80    3.70
  12   4   5   10.00    2.80
  12   4   5   11.80    2.90
 -12   4  -5   11.00    3.30
  13  -5  -5   30.60    4.70
  13  -5  -5   24.70    5.30
 -13  -5   5   26.20    4.20
 -13  -5   5   18.30    3.70
  13  -5  -5   13.70    3.50
 -13   5   5   28.50    5.60
  12  -5  -5  292.67   12.70
  12  -5  -5  276.87    9.10
 -12  -5   5  291.07    9.40
  12  -5  -5  282.27   10.40
 -12  -5   5  299.37   10.20
 -12   5   5  284.97   12.00
 -11  -5   5    9.30    3.10
  11  -5  -5    5.00    2.80
  11  -5  -5    3.40    3.00
  11  -5  -5    0.90    4.00
 -11  -5   5    0.00    2.70
 -11   5   5    7.40    3.90
  10  -5  -5  117.99    6.70
 -10  -5   5  124.69    6.60
 -10  -5   5  120.39    6.00
  10  -5  -5  122.69    5.90
  10  -5  -5  123.89    8.40
 -10   5   5  128.99    8.60
  -9  -5   5   28.40    3.10
   9  -5  -5   31.10    3.30
   9  -5  -5   29.70    4.70
  -9  -5   5   38.60    3.90
   9  -5  -5   38.90    4.20
  -9   5   5   34.00    4.80
   8  -5  -5   34.60    4.40
   8  -5  -5   35.90    3.80
  -8  -5   5   28.60    2.90
  -8  -5   5   31.50    3.40
   8  -5  -5   33.10    3.00
  -8   5   5   36.00    4.70
   7  -5  -5   86.29    5.20
  -7  -5   5   87.89    4.30
   7  -5  -5   93.39    6.60
  -7  -5   5   91.69    4.80
   7  -5  -5   88.19    4.50
  -7   5   5   96.49    7.50
  -6  -5   5   71.29    3.60
  -6  -5   5   66.39    4.10
   6  -5  -5   62.19    4.50
   6  -5  -5   71.09    4.00
   6  -5  -5   72.59    6.00
  -6   5   5   71.99    7.10
  -5  -5   5   65.09    3.10
   5  -5  -5   64.99    4.30
   5  -5  -5   62.29    3.70
  -5  -5   5   62.99    3.50
   5  -5  -5   74.39    6.00
  -5   5   5   63.59    6.90
   4  -5  -5   23.70    3.60
   4  -5  -5   27.50    2.40
   4  -5  -5   22.60    2.60
  -4   5   5   22.20    4.40
  -3  -5   5    9.20    2.80
   3  -5  -5   10.20    2.10
   3  -5  -5    9.30    1.90
   3  -5  -5    8.90    3.10
  -3   5   5    7.40    3.70
   2  -5  -5  163.88    4.80
  -2  -5   5  166.28    7.20
   2  -5  -5  172.68    8.00
   2  -5  -5  155.98    5.20
  -2   5   5  172.78    8.90
   1  -5  -5   32.40    3.10
   1  -5  -5   30.20    2.60
  -1  -5   5   26.40    3.50
   1  -5  -5   31.00    4.10
   0  -5  -5    8.40    3.30
   0  -5  -5    6.00    1.90
   0  -5  -5    3.50    1.90
   0  -5   5    1.90    2.40
   1  -5   5  224.28    7.40
  -1  -5  -5  225.28    9.70
  -1  -5  -5  222.58    6.10
  -1  -5  -5  221.68    6.40
  -2  -5  -5   14.10    2.30
  -2  -5  -5   15.80    4.10
  -2  -5  -5   15.20    2.40
   2  -5   5   15.40    2.60
   3  -5   5   -2.20    1.80
  -3  -5  -5   -1.00    2.10
  -3  -5  -5    0.70    3.20
  -3  -5  -5   -0.90    2.00
  -4  -5  -5    6.70    2.40
  -4  -5  -5    8.40    3.80
   4  -5   5   12.30    1.80
   4  -5   5    9.80    1.60
   4  -5   5    6.60    2.20
  -4  -5  -5    9.30    2.50
   5  -5   5   25.30    2.30
  -5  -5  -5   26.60    3.30
   5  -5   5   30.90    2.60
  -5  -5  -5   18.60    2.90
   5  -5   5   23.30    2.90
  -5  -5  -5   24.40    5.20
  -5   5  -5   25.60    3.50
  -6  -5  -5    1.20    2.40
   6  -5   5    6.30    2.70
   6  -5   5   -1.20    1.90
   6  -5   5    1.40    2.10
  -6  -5  -5    0.00    3.60
  -6  -5  -5    1.70    2.70
  -6   5  -5   -0.40    2.60
  -7  -5  -5   13.60    3.30
   7  -5   5   18.40    3.00
  -7  -5  -5   15.30    3.20
   7  -5   5   14.20    2.60
   7  -5   5   17.50    3.20
  -7   5  -5   13.60    3.20
   8  -5   5   50.99    4.60
  -8  -5  -5   43.00    4.20
   8  -5   5   43.10    3.60
  -8  -5  -5   44.40    4.40
  -8   5  -5   39.80    5.30
  -9  -5  -5   54.39    4.90
   9  -5   5   50.49    4.60
   9  -5   5   59.99    5.20
  -9  -5  -5   39.50    4.30
  -9   5  -5   45.30    5.40
  10  -5   5    0.70    2.80
 -10  -5  -5    3.10    3.20
  10  -5   5    5.60    2.90
 -10  -5  -5    1.60    3.00
 -10   5  -5    1.90    2.90
  11  -5   5   -2.50    2.70
 -11  -5  -5    1.50    3.40
 -11  -5  -5    5.20    3.60
  11  -5   5   -0.10    3.00
  11   5   5    1.80    1.50
 -11   5  -5    1.00    2.90
  11  -6  -5  169.28   10.30
  11  -6  -5  204.08    8.70
 -11  -6   5  189.68    8.20
 -11  -6   5  189.18    7.70
 -11   6   5  195.18   11.10
 -10  -6   5   90.59    5.60
  10  -6  -5   82.39    8.00
 -10  -6   5   97.49    6.10
  10  -6  -5   99.29    6.40
  10  -6  -5  103.69    5.60
 -10   6   5   94.89    8.90
   9  -6  -5   32.10    3.40
  -9  -6   5   24.20    3.20
   9  -6  -5   25.40    4.80
   9  -6  -5   29.20    3.80
  -9  -6   5   29.10    3.60
  -9   6   5   29.80    5.10
  -8  -6   5    0.90    2.50
   8  -6  -5   -1.50    2.50
   8  -6  -5   -4.70    3.00
   8  -6  -5    1.80    2.30
  -8  -6   5   -2.10    2.10
  -8   6   5   -0.90    3.70
  -7  -6   5   -0.30    2.00
   7  -6  -5    0.70    2.20
   7  -6  -5    0.00    2.40
   7  -6  -5   -1.90    3.00
  -7  -6   5    4.20    2.30
  -7   6   5   -1.00    3.50
   6  -6  -5    0.70    2.00
  -6  -6   5    0.60    1.70
  -6  -6   5    2.30    2.20
   6  -6  -5    5.10    3.20
   6  -6  -5    1.70    2.30
  -6   6   5    5.30    4.00
  -5  -6   5    9.30    1.80
   5  -6  -5   13.70    2.30
   5  -6  -5   12.90    2.60
  -5  -6   5   11.60    2.00
   5  -6  -5   14.30    3.70
  -5   6   5    9.30    4.10
  -4  -6   5  139.39    7.60
   4  -6  -5  139.29    8.00
   4  -6  -5  131.89    5.40
   4  -6  -5  134.89    4.90
  -4   6   5  141.19    9.30
   3  -6  -5   54.09    3.70
   3  -6  -5   47.70    3.90
   3  -6  -5   41.60    5.00
  -3  -6   5   51.09    5.60
  -3   6   5   57.79    7.60
   2  -6  -5    9.50    2.00
   2  -6  -5   10.40    2.30
  -2  -6   5    4.30    3.10
   2  -6  -5    5.10    3.10
   1  -6  -5  107.89    4.80
   1  -6  -5  122.79    4.60
  -1  -6   5  114.49    6.90
   1  -6  -5  111.49    8.00
   0  -6   5  560.74   14.10
   0  -6  -5  555.34   16.30
   0  -6  -5  564.64   11.30
   0  -6  -5  554.04   11.80
   1  -6   5  337.27   10.10
  -1  -6  -5  345.37    8.30
  -1  -6  -5  346.57   12.90
  -1  -6  -5  346.17    8.70
  -2  -6  -5    3.60    2.40
  -2  -6  -5    9.40    2.50
  -2  -6  -5    5.40    3.80
   2  -6   5    4.30    2.60
  -3  -6  -5   60.09    4.60
  -3  -6  -5   67.29    7.70
  -3  -6  -5   62.09    4.50
   3  -6   5   53.59    4.70
  -4  -6  -5   25.40    3.20
   4  -6   5   26.10    2.70
   4  -6   5   22.90    3.00
  -4  -6  -5   21.40    3.00
  -4  -6  -5   27.10    5.30
  -5  -6  -5    0.50    3.80
  -5  -6  -5    4.20    2.70
   5  -6   5   -0.50    1.80
   5  -6   5    0.80    1.70
  -5  -6  -5    2.40    2.40
   5  -6   5   -4.10    2.20
   6  -6   5   -0.40    2.10
  -6  -6  -5    0.10    2.60
  -6  -6  -5    2.80    3.70
   6  -6   5   -4.30    2.40
   6  -6   5   -0.60    1.90
  -6  -6  -5    4.50    2.80
  -7  -6  -5   12.90    5.30
  -7  -6  -5   14.00    3.30
   7  -6   5   13.00    3.20
  -7  -6  -5   12.70    3.20
   7  -6   5   15.50    2.80
   7  -6   5   12.50    2.50
  -7   6  -5   15.10    3.40
   8  -6   5   10.30    2.80
  -8  -6  -5    9.10    3.20
  -8  -6  -5   12.70    3.40
   8  -6   5   16.10    2.90
  -8  -6  -5    9.70    4.50
   8  -6   5   20.70    3.50
  -8   6  -5   12.70    3.50
  -9  -6  -5    2.10    3.30
  -9  -6  -5    1.90    3.10
   9  -6   5    5.70    2.80
   9  -6   5    0.40    2.50
  -9  -6  -5   -4.50    4.10
  -9   6  -5    0.50    2.90
 -10  -6  -5  315.97   10.70
  10  -6   5  326.87   10.40
 -10  -6  -5  330.87   11.00
 -10  -6  -5  315.07   14.80
  10  -6   5  307.57    9.50
 -10   6  -5  312.37   10.70
   9  -7  -5   43.30    4.50
   9  -7  -5   40.70    4.30
  -9  -7   5   41.10    4.00
   9  -7  -5   35.60    5.60
  -9  -7   5   36.70    3.50
  -9   7   5   41.70    6.20
   8  -7  -5   28.50    5.00
   8  -7  -5   29.70    3.70
  -8  -7   5   34.20    3.40
   8  -7  -5   32.40    3.40
  -8  -7   5   38.10    3.70
  -8   7   5   30.70    5.60
   7  -7  -5    5.90    2.40
  -7  -7   5    5.60    2.30
   7  -7  -5    8.80    2.70
   7  -7  -5    2.40    3.30
  -7  -7   5    3.30    3.80
  -7  -7   5    5.30    2.40
  -7   7   5    3.80    4.30
  -6  -7   5   17.50    4.50
  -6  -7   5   10.90    2.20
   6  -7  -5   12.00    3.80
   6  -7  -5   16.80    2.80
  -6  -7   5   17.90    2.60
   6  -7  -5   15.90    2.60
  -6   7   5   14.30    4.50
  -5  -7   5    2.00    3.20
  -5  -7   5    2.80    1.70
   5  -7  -5   -1.10    2.90
   5  -7  -5    2.50    2.20
   5  -7  -5    1.40    2.00
  -5  -7   5   -0.10    1.80
  -5   7   5   -1.50    4.10
  -4  -7   5    3.20    3.30
   4  -7  -5    1.00    3.20
   4  -7  -5    6.10    2.20
   4  -7  -5    0.70    2.00
   3  -7  -5   16.00    2.60
  -3  -7   5   19.40    4.20
   3  -7  -5   15.80    4.10
   3  -7  -5   17.80    2.40
  -2  -7   5    9.10    3.20
   2  -7  -5    5.50    2.10
   2  -7  -5    2.60    3.60
   2  -7  -5    7.20    2.20
  -1  -7   5   -1.10    2.80
   1  -7  -5    1.70    2.00
   1  -7  -5    5.60    4.00
   1  -7  -5    6.00    2.20
   0  -7   5    3.30    2.90
   0  -7  -5    4.60    3.80
   0  -7  -5    5.00    2.20
   0  -7  -5    4.30    2.10
  -1  -7  -5    1.80    2.00
   1  -7   5   -1.10    2.40
  -1  -7  -5    0.60    3.70
  -1  -7  -5    1.50    2.10
  -2  -7  -5    7.30    2.40
   2  -7   5    3.10    2.60
  -2  -7  -5    3.10    2.30
  -2  -7  -5    4.80    4.10
   3  -7   5   13.70    2.90
  -3  -7  -5   20.40    2.90
  -3  -7  -5   12.00    4.70
  -3  -7  -5   17.10    2.80
  -4  -7  -5    6.50    4.30
  -4  -7  -5    5.80    2.70
  -4  -7  -5    1.90    2.30
   4  -7   5    5.30    2.60
  -5  -7  -5    6.90    2.70
   5  -7   5   10.60    2.10
  -5  -7  -5    4.80    2.80
  -5  -7  -5   -0.50    4.90
   5  -7   5    4.80    1.80
  -6  -7  -5   -3.40    2.70
  -6  -7  -5    1.50    2.90
  -6  -7  -5    1.60    4.30
   6  -7   5    5.20    2.10
  -7  -7  -5    3.00    3.00
  -7  -7  -5   -1.30    4.50
   7  -7   5   -1.10    2.30
   7  -7   5   -6.80    2.60
  -7  -7  -5    0.90    2.90
   7  -7   5   -0.90    2.30
   5  -8  -5    7.00    2.30
   5  -8  -5   12.50    2.70
  -5  -8   5    8.50    2.10
   5  -8  -5    5.20    3.70
  -5  -8   5   12.10    4.20
   4  -8  -5  106.89    5.40
   4  -8  -5   95.59    8.00
   4  -8  -5  107.19    4.90
  -4  -8   5  102.89    7.80
   3  -8  -5   -4.00    3.50
   3  -8  -5    1.00    2.10
  -3  -8   5    4.50    3.00
   3  -8  -5    1.80    2.10
   2  -8  -5   41.70    3.80
   2  -8  -5   42.00    4.30
  -2  -8   5   41.90    5.40
   2  -8  -5   29.80    5.30
   1  -8  -5   45.50    6.00
  -1  -8   5   49.80    6.10
   1  -8  -5   58.09    4.00
   1  -8  -5   58.59    4.50
   0  -8   5   -0.60    2.80
   0  -8  -5    2.20    3.80
   0  -8  -5    0.00    2.10
   0  -8  -5    0.90    2.30
  -1  -8  -5   18.00    3.00
  -1  -8  -5   23.30    5.40
  -1  -8  -5   21.70    2.90
   1  -8   5   20.20    3.90
  -2  -8  -5   10.70    4.70
  -2  -8  -5    4.60    2.60
   2  -8   5    3.00    2.80
  -3  -8  -5   64.49    4.90
   3  -8   5   63.89    5.40
  -3  -8  -5   60.69    4.80
  -3  -8  -5   69.19    8.90
 -16   0   6  325.67   10.50
  16   0  -6  307.07   10.40
 -16   0   6  308.17   11.30
  16   0  -6  308.07   11.40
 -16   0   6  296.07   13.50
 -15   0   6  288.57   13.30
  15   0  -6  307.07   11.00
 -15   0   6  314.97    9.80
  15   0  -6  295.77    9.90
 -15   0   6  299.67   10.80
  14   0  -6   92.09    5.90
  14   0  -6   97.79    6.80
 -14   0   6  107.79    7.20
 -14   0   6   98.69    6.20
 -14   0   6   83.49    8.60
 -13   0   6  727.33   16.90
 -13   0   6  728.73   19.50
  13   0  -6  722.43   17.00
  13   0  -6  735.63   16.10
 -13   0   6  738.43   15.80
 -12   0   6   82.69    7.80
 -12   0   6   92.09    6.20
  12   0  -6   82.19    6.10
 -12   0   6   82.19    5.40
  12   0  -6   83.59    5.30
 -11   0   6  622.44   13.40
  11   0  -6  622.14   13.60
 -11   0   6  621.54   16.40
 -11   0   6  622.14   14.40
  11   0  -6  617.64   14.50
  10   0  -6 1172.18   22.70
 -10   0   6 1161.78   24.50
 -10   0   6 1189.08   21.60
 -10   0   6 1168.48   22.60
  10   0  -6 1175.18   21.70
   9   0  -6 1228.38   22.30
  -9   0   6 1262.17   23.20
  -9   0   6 1259.37   22.20
  -9   0   6 1221.98   24.80
   9   0  -6 1214.68   23.10
  -8   0   6  361.56    9.20
  -8   0   6  349.27   10.20
   8   0  -6  354.46    8.20
  -8   0   6  347.87    8.20
   8   0  -6  352.86    9.00
  -7   0   6  315.27    8.20
   7   0  -6  317.97    8.20
   7   0  -6  316.57    7.40
  -7   0   6  325.17    9.50
  -7   0   6  321.17    7.50
   5   0  -6 1671.23   27.70
  -5   0   6 1653.53   27.70
   5   0  -6 1664.53   29.80
  -5   0   6 1643.34   29.10
   5   0  -6 1697.73   28.40
  -5   0   6 1715.63   28.50
   4   0  -6  662.53   11.90
   4   0  -6  685.83   13.50
  -4   0   6  640.04   12.80
  -4   0   6  659.43   11.90
  -4   0   6  658.33   12.60
   4   0  -6  665.53   12.50
   3   0  -6    3.90    1.70
  -3   0   6    0.60    1.70
   3   0  -6    0.20    1.40
   3   0  -6    0.50    1.80
  -3   0   6    4.10    1.40
  -3   0   6    2.60    1.60
   2   0  -6  914.81   15.70
  -2   0   6  944.31   16.30
   2   0  -6  934.71   16.20
  -2   0   6  938.01   15.80
  -2   0   6  929.41   16.30
   2   0  -6  946.21   16.30
   1   0  -6  207.18    4.90
  -1   0   6  201.88    5.10
   1   0  -6  205.38    4.70
  -1   0   6  199.78    4.70
   0   0   6 3627.64   56.69
   0   0  -6 3469.15   56.19
   0   0  -6 3507.45   56.49
   0   0   6 3537.45   56.29
   0   0  -6 3621.84   56.59
   0   0   6 3560.94   56.59
  -3   0  -6 2325.37   38.10
  -3   0  -6 2329.87   38.00
   3   0   6 2288.37   38.10
   3   0   6 2341.97   38.30
   4   0   6 3051.59   49.99
  -4   0  -6 3002.90   49.70
   4   0   6 3133.49   50.09
  -4   0  -6 3056.99   49.70
  -5   0  -6 4318.27   70.29
  -5   0  -6 4453.85   70.49
   5   0   6 4378.26   70.69
   5   0   6 4363.36   70.79
   6   0   6 2160.38   36.70
  -6   0  -6 2133.19   36.30
  -6   0  -6 2126.69   36.10
   6   0   6 2165.78   36.70
   7   0   6 5614.34   91.19
   7   0   6 5622.34   91.09
  -7   0  -6 5700.23   90.69
  -7   0  -6 5613.44   90.39
   8   0   6    9.10    2.70
   8   0   6   12.20    2.80
  -8   0  -6    2.50    2.60
  -8   0  -6    6.30    2.30
   9   0   6  112.39    6.00
   9   0   6  104.09    5.70
  -9   0  -6  105.09    5.40
  -9   0  -6  105.69    5.80
  10   0   6  302.67    9.60
 -10   0  -6  284.07    8.60
 -10   0  -6  302.87    9.10
  10   0   6  284.27    9.20
 -11   0  -6   -1.40    2.90
  11   0   6    4.70    3.10
  11   0   6    1.90    2.60
 -11   0  -6   -6.10    4.80
 -11   0  -6    3.50    2.70
  12   0   6    6.10    3.20
 -12   0  -6   10.80    5.10
  12   0   6   12.50    3.60
 -12   0  -6    8.90    3.20
 -12   0  -6   16.00    3.70
  13   0   6   73.29    6.60
  13   0   6   67.49    6.00
 -13   0  -6   75.59    6.50
 -13   0  -6   66.29    7.70
 -13   0  -6   53.09    4.80
 -14   0  -6  290.67   15.90
 -14   0  -6  305.47   10.10
  14   0   6  296.27   10.80
 -14   0  -6  309.07   10.70
  14   0   6  314.07   11.50
 -16  -1   6   45.50    5.20
 -16  -1   6   42.00    7.30
 -16  -1   6   47.60    5.00
  16  -1  -6   59.99    5.90
  16  -1  -6   50.79    4.90
 -16   1   6   67.59    8.60
 -16   1   6   48.40    4.70
  16   1  -6   44.10    5.10
  16   1  -6   52.89    5.00
 -16   1   6   56.79    5.40
 -15  -1   6   35.60    4.70
 -15  -1   6   44.80    6.90
 -15  -1   6   43.40    4.70
  15  -1  -6   38.60    4.40
  15  -1  -6   48.20    5.20
  15   1  -6   51.69    5.10
 -15   1   6   44.30    5.00
  15   1  -6   41.70    4.40
 -15   1   6   37.60    5.60
 -15   1   6   52.39    5.50
 -14  -1   6  104.79    9.70
  14  -1  -6  118.59    7.40
 -14  -1   6  103.89    7.20
  14  -1  -6  110.69    6.40
 -14  -1   6  106.29    6.60
 -14   1   6  111.69    8.20
  14   1  -6  128.89    6.30
 -14   1   6  110.09    7.00
  14   1  -6  111.99    6.90
 -14   1   6  111.99    6.20
  13  -1  -6   60.29    6.10
 -13  -1   6   69.29    6.40
  13  -1  -6   58.59    5.00
 -13  -1   6   53.79    7.00
 -13   1   6   74.99    6.10
 -13   1   6   77.99    7.30
 -13   1   6   57.99    5.10
  13   1  -6   73.49    5.90
  13   1  -6   65.49    5.00
 -12  -1   6 1125.39   21.40
  12  -1  -6 1104.79   22.70
 -12  -1   6 1091.49   25.60
 -12  -1   6 1112.79   22.50
  12  -1  -6 1109.69   21.60
 -12   1   6 1069.39   21.90
  12   1  -6 1092.69   22.10
 -12   1   6 1079.39   23.70
  12   1  -6 1095.69   21.30
 -12   1   6 1097.89   21.00
  11  -1  -6  275.87    9.10
 -11  -1   6  278.07    9.20
 -11  -1   6  259.87   11.30
 -11  -1   6  274.67    8.20
  11  -1  -6  289.07    8.30
 -11   1   6  276.77   10.00
 -11   1   6  273.97    8.90
  11   1  -6  275.47    7.90
  11   1  -6  289.67    8.90
 -11   1   6  286.97    8.00
 -10  -1   6    1.20    2.80
 -10  -1   6    2.70    3.20
  10  -1  -6    0.40    2.10
 -10  -1   6    4.90    2.30
  10  -1  -6    5.70    2.70
 -10   1   6    8.60    3.10
  10   1  -6    3.90    2.50
  10   1  -6    6.50    2.10
 -10   1   6    3.70    2.20
 -10   1   6    4.30    2.70
  -9  -1   6   34.30    3.50
  -9  -1   6   28.60    4.00
   9  -1  -6   31.30    2.90
   9  -1  -6   33.70    3.50
  -9  -1   6   35.30    3.70
  -9   1   6   30.20    2.80
  -9   1   6   31.50    3.40
   9   1  -6   38.90    3.50
   9   1  -6   35.60    3.40
   8  -1  -6  391.46   11.50
   8  -1  -6  414.46    9.90
  -8  -1   6  399.66    8.90
  -8  -1   6  385.06    9.70
  -8  -1   6  377.66   11.50
   8  -1  -6  382.16    8.80
  -8   1   6  395.56    9.60
  -8   1   6  403.36    8.80
  -8   1   6  388.46   10.30
   8   1  -6  383.56    8.70
   8   1  -6  398.56    9.40
   7  -1  -6   89.99    4.70
   7  -1  -6   97.49    6.90
   7  -1  -6   94.89    4.10
  -7  -1   6   83.79    4.70
  -7  -1   6   94.39    7.30
  -7  -1   6   83.99    4.00
   7   1  -6   95.09    4.40
  -7   1   6   89.89    4.00
  -7   1   6   89.19    4.70
   7   1  -6   98.39    3.80
  -6  -1   6  101.59    4.70
   6  -1  -6   98.79    4.70
  -6  -1   6  100.69    4.10
  -6   1   6  104.79    4.80
   6   1  -6  108.89    3.90
  -6   1   6  106.39    4.10
   6   1  -6  101.89    4.30
  -5  -1   6  536.35   12.30
   5  -1  -6  530.45   11.00
  -5  -1   6  532.05   10.10
   5  -1  -6  531.65   10.30
   5  -1  -6  549.25   12.00
  -5  -1   6  521.25   10.80
  -5   1   6  525.75   10.20
  -5   1   6  520.55   11.50
   5   1  -6  522.35   10.40
  -5   1   6  538.65   10.90
   5   1  -6  547.05    9.90
  -4  -1   6  465.35    8.80
  -4  -1   6  486.45    9.50
   4  -1  -6  460.75   10.10
  -4  -1   6  459.55   10.40
   4  -1  -6  459.85    9.00
  -4   1   6  462.25    8.90
  -4   1   6  448.36    9.50
  -4   1   6  460.85   10.20
   4   1  -6  465.35    8.60
   4   1  -6  469.85    9.10
  -3  -1   6  159.78    4.00
   3  -1  -6  155.48    5.20
  -3  -1   6  153.08    4.50
  -3  -1   6  158.18    5.10
   3  -1  -6  152.88    4.80
   3  -1  -6  167.48    4.40
  -3   1   6  164.48    5.00
   3   1  -6  155.68    3.70
  -3   1   6  167.98    4.30
  -3   1   6  155.48    5.30
   3   1  -6  156.68    4.10
   2  -1  -6   67.29    3.80
  -2  -1   6   67.99    3.20
  -2  -1   6   73.89    2.60
  -2  -1   6   71.89    3.20
   2  -1  -6   68.29    3.50
   2  -1  -6   68.09    3.10
   2   1  -6   70.19    2.70
  -2   1   6   63.39    4.00
  -2   1   6   68.19    3.60
   2   1  -6   73.79    2.30
  -2   1   6   69.79    3.00
  -1  -1   6 2999.50   47.90
   1  -1  -6 3138.29   48.90
   1  -1  -6 3035.00   49.60
  -1  -1   6 3057.89   48.30
  -1  -1   6 3063.79   47.90
   1  -1  -6 2974.90   48.40
   1   1  -6 3047.79   47.90
  -1   1   6 3000.20   48.40
   1   1  -6 3056.49   47.70
  -1   1   6 3045.90   48.80
  -1   1   6 2979.90   49.80
   0  -1  -6  172.98    5.70
   0  -1   6  177.68    4.40
   0  -1   6  171.08    4.10
   0  -1  -6  169.98    4.90
   0   1   6  177.68    5.80
   0   1   6  172.48    4.90
   0   1  -6  169.98    3.70
   0   1  -6  172.88    3.90
  -1  -1  -6 1163.28   21.40
  -1  -1  -6 1177.28   20.10
   1  -1   6 1178.98   19.70
  -1  -1  -6 1210.08   20.50
   1  -1   6 1191.08   19.90
  -1   1  -6 1155.38   19.30
  -1   1  -6 1174.28   19.40
   1   1   6 1193.68   20.20
   1   1   6 1211.98   20.50
  -2  -1  -6    4.30    1.70
  -2  -1  -6    3.50    1.80
  -2  -1  -6    4.00    2.50
   2  -1   6    3.20    1.60
   2  -1   6    3.40    1.60
  -2   1  -6    5.50    1.30
   2   1   6    4.00    1.80
   2   1   6    3.20    1.80
  -2   1  -6    4.70    1.40
  -3  -1  -6 1855.31   30.70
  -3  -1  -6 1829.92   30.60
   3  -1   6 1885.21   30.40
   3  -1   6 1839.92   30.30
  -3   1  -6 1813.72   29.80
   3   1   6 1840.32   30.80
   3   1   6 1828.72   30.60
  -3   1  -6 1682.53   29.60
  -4  -1  -6  143.49    5.10
   4  -1   6  139.39    4.70
  -4  -1  -6  131.29    5.10
   4  -1   6  146.09    4.90
   4   1   6  124.99    4.90
  -4   1  -6  139.79    4.40
  -4   1  -6  144.49    4.30
   5  -1   6  303.07    7.70
  -5  -1  -6  308.97    7.90
   5  -1   6  311.77    7.60
  -5  -1  -6  290.27    7.70
  -5   1  -6  338.07    8.40
  -5   1  -6  299.07    7.20
   5   1   6  302.97    7.80
  -5   1  -6  309.97    7.00
   5   1   6  310.27    7.90
   6  -1   6   -0.20    1.90
  -6  -1  -6   -0.30    2.10
   6  -1   6    0.50    1.80
  -6  -1  -6    0.70    1.80
  -6   1  -6   -0.40    2.10
   6   1   6    0.80    2.00
  -6   1  -6    0.10    1.90
   6   1   6    0.60    1.80
  -6   1  -6    0.90    1.60
   7  -1   6  984.00   19.10
   7  -1   6 1017.90   19.00
  -7  -1  -6  973.10   19.00
  -7  -1  -6  954.00   18.70
  -7   1  -6  996.10   18.00
   7   1   6  997.70   19.10
   7   1   6  985.70   19.10
  -7   1  -6  974.60   18.30
  -7   1  -6  971.00   19.60
  -8  -1  -6  191.68    6.80
  -8  -1  -6  199.48    7.20
   8  -1   6  190.48    7.00
   8  -1   6  186.18    6.80
  -8   1  -6  206.58    6.60
  -8   1  -6  188.38    6.10
   8   1   6  185.18    7.10
   8   1   6  183.98    6.80
  -8   1  -6  186.68    8.30
   9  -1   6  318.27    9.50
  -9  -1  -6  290.37    8.90
  -9  -1  -6  300.87    9.30
   9  -1   6  303.07    9.10
   9   1   6  310.77    9.20
   9   1   6  310.17    9.40
  -9   1  -6  306.27    8.30
  -9   1  -6  322.77   11.40
  -9   1  -6  307.47    8.60
 -10  -1  -6    3.60    3.10
 -10  -1  -6   -2.70    2.40
  10  -1   6    1.00    2.70
  10  -1   6   -0.10    2.50
 -10   1  -6    2.20    2.40
  10   1   6    1.00    2.70
 -10   1  -6   -4.70    2.40
  10   1   6    0.60    2.60
 -11  -1  -6  516.55   12.90
 -11  -1  -6  537.65   13.50
  11  -1   6  510.05   13.70
  11  -1   6  517.75   13.40
 -11   1  -6  535.75   15.20
 -11   1  -6  526.05   12.20
  11   1   6  510.05   13.60
 -11   1  -6  524.25   12.60
  11   1   6  530.95   13.50
  12  -1   6  124.99    7.00
 -12  -1  -6  133.19    7.60
 -12  -1  -6  131.69    7.10
  12  -1   6  127.99    7.60
  12   1   6  130.89    7.60
 -12   1  -6  133.89    6.80
 -12   1  -6  133.99    8.90
  12   1   6  128.79    7.00
 -13  -1  -6  146.19    7.40
  13  -1   6  125.69    7.80
  13  -1   6  134.19    7.40
 -13  -1  -6  129.89    7.80
 -13   1  -6  123.39    6.80
 -13   1  -6  120.39    6.60
 -13   1  -6  124.29    9.20
  13   1   6  138.09    8.00
  13   1   6  131.59    7.30
  14  -1   6   13.40    3.70
 -14  -1  -6   20.80    4.40
  14  -1   6   16.20    4.10
 -14  -1  -6   12.30    3.70
 -14   1  -6   20.10    3.80
  14   1   6   18.50    4.40
 -14   1  -6   10.10    3.20
  14   1   6   13.30    3.70
 -16  -2   6   -1.40    6.90
 -16  -2   6   13.60    3.70
  16  -2  -6    9.70    3.40
  16  -2  -6   11.40    4.00
 -16  -2   6   18.10    4.20
 -16   2   6   12.90    3.20
 -16   2   6    3.50    4.20
  16   2  -6   10.20    2.90
  16   2  -6   14.70    3.40
 -16   2   6   14.00    3.70
 -15  -2   6  179.78    9.00
  15  -2  -6  169.58    8.70
  15  -2  -6  173.08    7.90
 -15  -2   6  157.78   11.50
 -15  -2   6  169.78    8.00
  15   2  -6  176.58    7.30
  15   2  -6  164.58    7.70
 -15   2   6  170.68    7.90
 -15   2   6  177.88    7.20
 -15   2   6  165.08    9.40
  14  -2  -6   26.90    4.50
 -14  -2   6   29.30    4.00
 -14  -2   6   15.10    5.70
  14  -2  -6   16.30    3.50
 -14  -2   6   28.30    4.40
  14   2  -6   27.00    3.80
 -14   2   6   27.30    4.00
  14   2  -6   23.80    3.30
 -14   2   6   22.20    4.30
 -14   2   6   21.90    3.40
 -13  -2   6   77.09    6.60
 -13  -2   6   84.79    5.90
  13  -2  -6   78.09    6.50
 -13  -2   6   77.99    8.70
  13  -2  -6   86.19    5.80
 -13   2   6   87.19    6.10
  13   2  -6   96.29    5.90
 -13   2   6   86.99    5.20
 -13   2   6   78.09    6.80
  13   2  -6   87.79    5.20
 -12  -2   6   53.19    4.90
  12  -2  -6   62.29    5.10
  12  -2  -6   57.49    5.80
 -12  -2   6   42.10    7.10
  12   2  -6   56.59    5.00
 -12   2   6   57.59    4.60
 -12   2   6   48.70    4.40
 -12   2   6   61.19    6.20
  12   2  -6   58.69    4.40
 -11  -2   6 1514.95   33.20
  11  -2  -6 1605.24   30.10
  11  -2  -6 1625.64   28.80
 -11  -2   6 1639.84   29.80
 -11   2   6 1612.54   28.90
  11   2  -6 1601.04   28.30
 -11   2   6 1502.55   30.60
  11   2  -6 1584.64   28.80
 -11   2   6 1589.14   27.90
  10  -2  -6  112.09    5.30
  10  -2  -6  125.59    8.80
 -10  -2   6  113.29    6.10
  10  -2  -6  113.89    6.10
 -10  -2   6  118.19    5.40
  10   2  -6  115.69    5.30
 -10   2   6  110.49    5.00
 -10   2   6  112.29    5.60
  10   2  -6  112.49    4.80
 -10   2   6  114.89    6.60
  -9  -2   6 1493.75   27.10
   9  -2  -6 1479.95   29.60
  -9  -2   6 1476.45   26.00
   9  -2  -6 1442.96   27.20
   9  -2  -6 1483.95   26.10
   9   2  -6 1475.95   25.60
  -9   2   6 1431.16   28.00
  -9   2   6 1465.05   26.40
   9   2  -6 1497.25   26.20
  -9   2   6 1500.05   25.60
   8  -2  -6  459.45   10.10
  -8  -2   6  465.75   10.90
   8  -2  -6  484.95   12.90
  -8  -2   6  482.15   10.20
   8  -2  -6  465.15   11.10
   8   2  -6  465.65   10.10
   8   2  -6  482.95    9.70
  -8   2   6  470.85   11.90
  -8   2   6  472.15    9.80
  -8   2   6  465.55   10.50
  -7  -2   6    8.80    2.00
   7  -2  -6    6.10    1.90
   7  -2  -6    8.40    2.30
   7  -2  -6    6.60    2.70
  -7  -2   6    7.30    2.30
  -7   2   6    9.60    1.90
   7   2  -6    8.80    1.90
   7   2  -6    6.30    1.50
  -7   2   6    7.10    2.20
  -7   2   6    8.20    2.40
  -6  -2   6 1731.33   29.00
   6  -2  -6 1770.72   31.30
   6  -2  -6 1738.23   29.30
  -6  -2   6 1711.03   29.70
   6  -2  -6 1734.43   30.20
   6   2  -6 1799.32   28.60
  -6   2   6 1756.42   29.60
  -6   2   6 1735.63   31.30
  -6   2   6 1745.13   28.90
   6   2  -6 1715.03   28.80
  -5  -2   6  246.98    6.40
  -5  -2   6  250.07    5.80
   5  -2  -6  255.57    6.20
   5  -2  -6  246.58    6.80
  -5   2   6  247.38    6.40
   5   2  -6  247.98    5.40
  -5   2   6  250.47    7.80
  -5   2   6  251.07    5.90
   5   2  -6  247.38    5.10
   4  -2  -6  164.48    4.80
  -4  -2   6  168.98    4.20
   4  -2  -6  161.78    5.20
  -4  -2   6  155.88    4.70
   4  -2  -6  154.18    6.00
  -4   2   6  165.18    4.40
  -4   2   6  160.28    5.00
  -4   2   6  159.08    6.40
   3  -2  -6 3210.08   50.79
   3  -2  -6 3173.88   51.99
   3  -2  -6 3202.38   50.09
  -3  -2   6 3223.28   49.90
  -3  -2   6 3237.38   49.50
  -3   2   6 3061.49   49.80
  -3   2   6 3108.09   52.49
  -3   2   6 2814.52   50.09
   2  -2  -6   72.79    4.70
  -2  -2   6   78.49    2.70
   2  -2  -6   77.09    3.70
   2  -2  -6   71.19    3.40
  -2   2   6   75.89    3.40
  -2   2   6   70.69    3.00
  -2   2   6   69.79    4.80
  -1  -2   6  152.08    3.10
   1  -2  -6  140.19    6.10
  -1  -2   6  149.79    3.40
   1  -2  -6  146.49    4.70
  -1   2   6  143.39    4.40
  -1   2   6  148.29    6.20
  -1   2   6  137.49    4.00
   0  -2   6 4267.77   67.89
   0  -2  -6 4332.17   68.89
   0  -2  -6 4306.47   69.29
   0  -2  -6 4268.17   71.09
   0  -2   6 4233.68   67.79
   0   2   6 4750.72   69.09
   0   2   6 4239.08   71.19
   0   2   6 4302.27   68.59
  -1  -2  -6 7370.16  120.69
  -1  -2  -6 7626.04  118.79
  -1  -2  -6 7561.64  118.39
   1  -2   6 7496.15  117.39
   1  -2   6 7545.54  117.49
   1   2   6 7572.14  118.49
   2  -2   6  124.89    3.80
  -2  -2  -6  138.99    4.90
   2  -2   6  144.89    4.00
  -2  -2  -6  138.29    6.50
  -2  -2  -6  135.89    4.80
   2   2   6  138.79    4.50
   2   2   6  139.79    4.70
   3  -2   6    6.10    1.70
   3  -2   6    7.10    1.70
  -3  -2  -6    5.60    2.00
  -3  -2  -6    3.50    2.10
   3   2   6    8.20    2.00
   3   2   6    6.00    2.00
   4  -2   6 3579.84   57.59
   4  -2   6 3599.94   57.69
  -4  -2  -6 3602.64   58.49
  -4  -2  -6 3515.65   58.19
   4   2   6 3629.94   58.29
  -4   2  -6 3590.64   56.39
   4   2   6 3638.54   58.09
  -4   2  -6 3526.25   56.79
  -4   2  -6 3548.64   56.49
  -5  -2  -6  529.65   11.70
   5  -2   6  556.24   11.30
   5  -2   6  560.44   11.20
  -5  -2  -6  553.64   11.80
  -5   2  -6  547.85   10.00
  -5   2  -6  537.55   10.00
   5   2   6  524.35   11.40
   5   2   6  544.55   11.60
  -5   2  -6  543.25   10.40
  -6  -2  -6  170.28    6.10
  -6  -2  -6  158.18    6.10
   6  -2   6  155.58    5.50
   6  -2   6  151.48    5.60
   6   2   6  163.48    5.90
   6   2   6  167.58    5.90
  -6   2  -6  170.08    4.60
  -6   2  -6  161.28    4.70
  -6   2  -6  172.28    5.20
   7  -2   6  200.28    6.80
  -7  -2  -6  212.38    7.20
  -7  -2  -6  210.88    7.00
   7  -2   6  216.38    6.70
  -7   2  -6  202.88    5.50
   7   2   6  215.18    7.00
  -7   2  -6  205.08    5.70
   7   2   6  200.38    6.80
  -7   2  -6  207.58    6.30
   8  -2   6  171.58    6.40
   8  -2   6  172.48    6.80
  -8  -2  -6  163.18    6.60
  -8  -2  -6  175.78    7.00
  -8   2  -6  184.58    5.40
   8   2   6  169.48    6.80
   8   2   6  182.38    6.70
  -8   2  -6  170.28    6.30
  -8   2  -6  166.28    5.60
  -9  -2  -6    6.20    3.10
   9  -2   6    3.10    2.80
  -9  -2  -6   -0.70    2.40
   9  -2   6    1.00    2.50
  -9   2  -6    6.10    2.10
  -9   2  -6    6.60    2.70
   9   2   6    4.10    2.80
   9   2   6    1.70    2.40
  -9   2  -6    2.80    2.30
 -10  -2  -6   50.89    4.70
  10  -2   6   52.29    5.40
 -10  -2  -6   53.79    5.20
  10  -2   6   47.80    4.30
  10   2   6   56.29    5.40
  10   2   6   48.40    4.90
 -10   2  -6   57.69    4.40
 -10   2  -6   50.69    4.00
  11  -2   6   28.30    3.80
  11  -2   6   33.30    4.40
 -11  -2  -6   26.60    3.80
 -11  -2  -6   31.20    4.30
 -11   2  -6   36.00    4.30
  11   2   6   34.60    4.30
  11   2   6   30.50    4.00
 -11   2  -6   35.40    3.50
 -11   2  -6   31.00    3.20
  12  -2   6   59.59    6.20
 -12  -2  -6   58.29    6.00
  12  -2   6   57.99    5.80
 -12  -2  -6   60.49    5.50
 -12   2  -6   61.79    4.90
  12   2   6   64.89    5.70
 -12   2  -6   50.79    4.50
 -12   2  -6   66.69    6.60
  12   2   6   63.39    5.50
  13  -2   6   30.20    4.60
 -13  -2  -6   26.40    4.20
 -13  -2  -6   23.50    4.50
  13  -2   6   32.30    4.50
 -13   2  -6   30.30    3.60
  13   2   6   27.00    4.10
 -13   2  -6   26.70    3.40
  13   2   6   25.90    4.30
 -13   2  -6   27.60    4.40
  15  -3  -6   34.70    5.10
 -15  -3   6   30.10    4.70
  15  -3  -6   21.90    4.00
  15   3  -6   24.90    3.60
  15   3  -6   23.90    3.40
 -15   3   6   29.70    4.90
 -15   3   6   22.50    3.60
 -15   3   6   24.40    3.20
  14  -3  -6  158.68    8.50
 -14  -3   6  143.69   11.30
 -14  -3   6  161.18    8.60
  14  -3  -6  166.98    7.50
 -14   3   6  157.78    6.70
 -14   3   6  146.89    6.10
  14   3  -6  152.88    6.20
 -14   3   6  149.29    9.00
  14   3  -6  165.68    6.80
  13  -3  -6    4.70    2.90
 -13  -3   6    2.90    4.60
  13  -3  -6    1.40    3.30
 -13  -3   6    3.30    3.00
 -13  -3   6    2.20    3.30
 -13   3   6    9.50    3.00
  13   3  -6    5.70    2.50
  13   3  -6    0.80    2.10
 -13   3   6    4.70    2.40
 -13   3   6    3.10    3.30
 -12  -3   6 1186.48   24.10
 -12  -3   6 1228.08   23.20
  12  -3  -6 1190.78   24.50
  12  -3  -6 1178.98   23.10
  12  -3  -6 1207.28   27.90
  12   3  -6 1186.78   22.20
 -12   3   6 1174.38   21.70
  12   3  -6 1174.28   22.00
 -12   3   6 1171.48   25.70
 -12   3   6 1204.28   22.50
  11  -3  -6  144.49    9.70
 -11  -3   6  145.29    6.40
  11  -3  -6  120.99    6.90
  11  -3  -6  132.39    6.00
 -11  -3   6  151.78    7.20
 -11   3   6  135.29    5.20
 -11   3   6  132.99    5.90
  11   3  -6  145.09    5.50
  11   3  -6  141.49    5.10
 -11   3   6  137.29    7.60
 -10  -3   6   10.70    2.70
 -10  -3   6    3.40    2.90
  10  -3  -6    8.10    3.00
  10  -3  -6   16.40    4.80
  10   3  -6   10.70    2.00
 -10   3   6   10.30    3.40
 -10   3   6    5.60    2.10
 -10   3   6    9.10    2.60
  10   3  -6    8.70    2.10
   9  -3  -6   79.69    7.00
  -9  -3   6   68.39    5.10
   9  -3  -6   71.49    4.30
  -9  -3   6   77.59    4.60
   9  -3  -6   75.39    5.20
  -9   3   6   73.09    5.90
   9   3  -6   72.99    3.70
   9   3  -6   72.19    3.40
  -9   3   6   65.79    4.30
  -9   3   6   69.79    3.90
  -8  -3   6  826.92   15.70
   8  -3  -6  809.72   15.70
  -8  -3   6  815.62   16.40
   8  -3  -6  810.62   16.80
   8  -3  -6  819.22   18.40
  -8   3   6  854.51   18.60
  -8   3   6  804.32   15.40
   8   3  -6  837.62   14.40
   8   3  -6  826.52   14.50
  -8   3   6  827.22   15.00
  -7  -3   6  381.26    8.40
   7  -3  -6  380.96    8.60
  -7  -3   6  364.46    9.00
   7  -3  -6  389.86    9.50
   7  -3  -6  376.16   10.60
  -7   3   6  381.16   11.00
  -7   3   6  366.86    7.80
  -7   3   6  373.96    8.20
   6  -3  -6   56.79    4.70
   6  -3  -6   53.19    3.40
  -6  -3   6   55.69    3.70
  -6  -3   6   51.69    3.10
   6  -3  -6   60.19    4.00
  -6   3   6   56.49    2.90
  -6   3   6   54.99    5.20
  -6   3   6   52.09    3.20
   5  -3  -6  512.55   10.90
  -5  -3   6  533.75    9.80
  -5  -3   6  488.75   10.20
   5  -3  -6  509.15   12.20
   5  -3  -6  528.35   10.20
  -5   3   6  506.85    9.80
  -5   3   6  515.15    9.50
  -5   3   6  525.45   13.10
  -4  -3   6 3082.29   48.40
   4  -3  -6 3033.30   51.29
  -4  -3   6 2799.82   47.90
   4  -3  -6 3036.90   48.80
   4  -3  -6 3030.60   49.50
  -4   3   6 3067.09   52.19
  -4   3   6 3093.79   48.30
  -4   3   6 3053.49   48.00
  -3  -3   6 1025.60   17.10
   3  -3  -6 1039.60   18.60
   3  -3  -6 1040.10   18.00
  -3  -3   6 1061.49   16.90
   3  -3  -6 1050.69   20.60
  -3   3   6 1028.20   21.20
  -3   3   6 1018.50   17.20
  -3   3   6 1048.90   17.40
   2  -3  -6 1834.32   33.30
   2  -3  -6 1850.71   31.00
   2  -3  -6 1874.91   30.50
  -2   3   6 1859.51   29.80
  -2   3   6 1818.32   29.60
  -2   3   6 1852.81   33.90
   1  -3  -6  578.94   13.90
   1  -3  -6  609.24   11.30
   1  -3  -6  609.64   11.70
  -1   3   6  574.94   14.20
  -1   3   6  612.74   10.40
  -1   3   6  603.64   10.50
   0  -3   6  753.42   13.90
   0  -3  -6  757.92   16.80
   0  -3  -6  776.92   14.30
   0  -3  -6  751.12   13.80
   0   3   6  764.62   13.20
   0   3   6  752.52   13.00
   0   3   6  762.42   17.10
  -1  -3  -6  286.37    7.00
  -1  -3  -6  280.07    9.40
   1  -3   6  285.87    6.10
  -1  -3  -6  275.47    6.70
   1   3   6  288.37    6.00
   1   3   6  280.37    6.20
   2  -3   6  276.07    5.50
  -2  -3  -6  270.47    6.80
   2  -3   6  274.87    5.50
  -2  -3  -6  272.37    9.40
  -2  -3  -6  282.07    7.10
   2   3   6  282.57    6.40
   2   3   6  273.57    6.20
  -3  -3  -6  575.94   14.80
  -3  -3  -6  598.84   12.20
   3  -3   6  598.44   10.80
   3  -3   6  592.44   10.70
  -3  -3  -6  574.44   11.90
   3  -3   6  577.24   10.80
   3   3   6  600.84   11.30
   3   3   6  605.14   11.50
  -4  -3  -6  569.34   12.00
   4  -3   6  569.94   10.90
   4  -3   6  568.94   11.10
  -4  -3  -6  582.64   12.20
  -4   3  -6  567.74   11.10
   4   3   6  593.34   11.60
   4   3   6  578.24   11.40
  -5  -3  -6   19.50    2.80
   5  -3   6   19.10    2.20
  -5  -3  -6   21.10    2.80
   5  -3   6   18.20    2.40
   5   3   6   25.70    2.70
  -5   3  -6   23.60    3.00
   5   3   6   18.10    2.40
   6  -3   6 1731.43   29.40
  -6  -3  -6 1722.53   30.30
  -6  -3  -6 1686.23   30.30
   6  -3   6 1675.73   29.50
   6   3   6 1707.43   29.60
   6   3   6 1715.83   29.80
  -6   3  -6 1708.13   29.20
   7  -3   6 1276.87   23.30
   7  -3   6 1288.77   23.70
  -7  -3  -6 1288.77   24.20
  -7  -3  -6 1261.27   24.10
   7   3   6 1305.87   23.60
  -7   3  -6 1283.47   23.10
   7   3   6 1280.47   23.50
  -8  -3  -6   82.09    5.40
   8  -3   6   80.99    4.90
  -8  -3  -6   70.49    5.60
   8  -3   6   84.09    5.30
  -8   3  -6   81.49    3.00
   8   3   6   76.79    4.90
  -8   3  -6   82.49    4.70
   8   3   6   89.09    5.20
  -8   3  -6   82.29    3.20
  -9  -3  -6   30.40    4.10
   9  -3   6   26.20    3.40
  -9  -3  -6   24.90    3.50
   9  -3   6   26.00    3.70
  -9   3  -6   24.80    2.10
  -9   3  -6   27.40    2.30
  -9   3  -6   28.50    3.30
   9   3   6   29.90    3.50
   9   3   6   33.40    3.60
 -10  -3  -6  129.29    7.20
  10  -3   6  131.99    7.00
 -10  -3  -6  127.59    6.80
  10  -3   6  136.99    6.60
  10   3   6  122.69    6.20
  10   3   6  130.69    6.50
 -10   3  -6  132.99    4.60
 -10   3  -6  129.79    6.20
 -10   3  -6  122.49    4.30
 -11  -3  -6  970.90   20.80
  11  -3   6  958.80   21.10
  11  -3   6 1004.10   20.70
 -11  -3  -6 1007.80   21.40
 -11   3  -6  948.71   20.00
 -11   3  -6  978.20   17.90
 -11   3  -6  964.60   17.50
  11   3   6  963.40   20.30
  11   3   6  984.10   20.50
  12  -3   6   85.39    6.40
  12  -3   6   93.49    7.00
 -12  -3  -6   85.19    7.10
 -12  -3  -6   87.69    6.60
 -12   3  -6   83.79    4.50
 -12   3  -6   77.79    6.00
 -12   3  -6   84.99    4.10
  12   3   6   89.09    6.10
  12   3   6   88.39    6.10
 -13  -3  -6   90.59    6.90
 -13  -3  -6  101.69    7.60
  13  -3   6  102.19    7.40
  13  -3   6  107.39    7.00
  13   3   6  106.09    6.40
  13   3   6  113.09    6.70
 -13   3  -6   99.09    6.50
 -13   3  -6   93.29    4.40
 -13   3  -6   99.49    4.90
 -14  -4   6   44.70    4.70
  14  -4  -6   51.69    5.70
  14  -4  -6   49.70    4.90
 -14  -4   6   37.70    5.00
  14   4  -6   41.10    3.40
 -14   4   6   45.20    3.70
 -14   4   6   39.00    5.60
  14   4  -6   44.40    3.40
 -14   4   6   45.10    4.10
 -13  -4   6   47.40    4.50
  13  -4  -6   54.59    5.40
 -13  -4   6   52.59    5.20
  13  -4  -6   54.79    5.30
  13  -4  -6   70.39    8.70
 -13   4   6   48.40    5.60
  13   4  -6   50.19    3.40
 -13   4   6   60.59    4.20
 -13   4   6   53.49    3.70
  12  -4  -6    4.90    3.30
 -12  -4   6   -4.50    2.70
  12  -4  -6    2.10    4.00
 -12  -4   6    4.80    3.30
  12  -4  -6    6.70    2.80
 -12   4   6    4.50    2.20
 -12   4   6    2.20    3.30
 -12   4   6    5.40    2.00
  11  -4  -6  656.83   18.40
  11  -4  -6  650.93   14.40
  11  -4  -6  636.94   15.60
 -11  -4   6  659.73   14.40
 -11  -4   6  658.13   15.40
 -11   4   6  625.54   17.30
 -11   4   6  668.13   12.80
 -11   4   6  629.14   12.30
 -10  -4   6  112.49    6.30
  10  -4  -6  132.79    9.30
  10  -4  -6  107.09    5.60
 -10  -4   6  121.29    5.80
  10  -4  -6  115.89    6.60
 -10   4   6  116.19    7.90
 -10   4   6  107.59    4.30
 -10   4   6  105.99    3.90
   9  -4  -6  155.18    8.50
  -9  -4   6  152.58    6.60
  -9  -4   6  153.48    6.00
   9  -4  -6  155.98    5.90
   9  -4  -6  160.08    6.90
  -9   4   6  163.18    8.50
  -9   4   6  145.29    4.20
  -9   4   6  150.38    4.50
   8  -4  -6   31.90    2.90
   8  -4  -6   25.50    3.60
  -8  -4   6   29.50    2.90
  -8  -4   6   29.60    3.30
   8  -4  -6   31.70    3.50
  -8   4   6   34.60    2.50
  -8   4   6   36.90    5.10
  -8   4   6   35.50    2.30
  -7  -4   6 1764.12   31.20
   7  -4  -6 1781.22   31.90
   7  -4  -6 1821.22   33.60
   7  -4  -6 1831.62   30.90
  -7  -4   6 1801.52   30.50
  -7   4   6 1841.32   35.00
   6  -4  -6 1444.96   26.10
   6  -4  -6 1489.85   25.20
  -6  -4   6 1460.45   25.20
   6  -4  -6 1463.65   28.00
  -6  -4   6 1421.56   24.60
  -6   4   6 1460.45   29.30
   5  -4  -6    8.00    2.20
   5  -4  -6    8.90    2.70
  -5  -4   6    7.10    1.50
   5  -4  -6    6.30    1.80
  -5  -4   6    8.60    1.80
  -5   4   6    6.80    3.20
  -4  -4   6   74.99    3.10
   4  -4  -6   74.99    5.50
   4  -4  -6   80.09    3.70
  -4  -4   6   76.69    2.60
   4  -4  -6   78.19    4.10
  -4   4   6   80.99    6.50
   3  -4  -6   92.59    3.80
   3  -4  -6   88.19    4.10
   3  -4  -6   94.59    5.90
  -3   4   6   95.09    6.70
   2  -4  -6  440.26    9.50
   2  -4  -6  444.26    9.00
   2  -4  -6  449.26   12.20
  -2   4   6  441.96   12.70
   1  -4  -6  196.38    5.60
   1  -4  -6  188.68    5.20
  -1  -4   6  188.38    6.40
   1  -4  -6  193.48    8.00
  -1   4   6  181.68    8.30
   0  -4  -6  251.67    6.30
   0  -4  -6  259.67    6.70
   0  -4   6  264.47    7.20
   0  -4  -6  254.07    9.40
  -1  -4  -6 1032.30   18.60
   1  -4   6 1013.40   18.50
  -1  -4  -6 1007.00   22.10
  -1  -4  -6 1013.30   18.20
  -2  -4  -6  974.00   22.10
  -2  -4  -6  987.40   18.10
  -2  -4  -6  993.40   18.40
   2  -4   6 1019.20   17.70
  -3  -4  -6   92.49    4.50
   3  -4   6   91.69    3.20
  -3  -4  -6   90.69    6.90
   3  -4   6   85.99    3.60
  -3  -4  -6   97.99    4.70
   3  -4   6   95.39    3.10
   4  -4   6  131.69    4.30
   4  -4   6  121.39    4.50
  -4  -4  -6  132.69    8.10
  -4  -4  -6  121.99    5.30
  -4  -4  -6  126.89    5.40
   4  -4   6  132.39    4.10
   4   4   6  124.29    3.80
   4   4   6  130.39    3.90
  -4   4  -6  123.89    5.10
   5  -4   6  719.63   14.50
   5  -4   6  737.83   13.70
  -5  -4  -6  723.93   15.10
   5  -4   6  725.43   13.90
  -5  -4  -6  722.13   15.00
  -5  -4  -6  700.53   18.70
   5   4   6  719.03   13.50
  -5   4  -6  737.03   14.60
   5   4   6  750.12   13.50
   6  -4   6 1326.67   23.10
  -6  -4  -6 1313.77   24.40
  -6  -4  -6 1306.17   24.50
   6  -4   6 1289.97   23.40
   6   4   6 1298.47   22.90
   6   4   6 1312.57   22.80
  -6   4  -6 1300.87   23.80
  -7  -4  -6  365.76   10.10
   7  -4   6  369.06    9.30
   7  -4   6  347.47    8.80
  -7  -4  -6  342.37    9.90
   7   4   6  352.66    8.50
   7   4   6  347.87    8.60
  -7   4  -6  349.96    9.30
   8  -4   6   11.90    2.90
  -8  -4  -6   20.80    3.70
  -8  -4  -6    5.80    2.90
   8  -4   6   12.10    2.70
   8   4   6    8.80    2.30
   8   4   6   11.40    2.50
  -8   4  -6   11.40    2.70
  -9  -4  -6  160.18    7.60
   9  -4   6  152.98    6.50
   9  -4   6  169.68    7.20
  -9  -4  -6  158.28    7.40
  -9   4  -6  158.68    6.80
   9   4   6  160.78    6.10
   9   4   6  166.98    6.20
 -10  -4  -6  512.15   13.60
  10  -4   6  512.65   12.70
 -10  -4  -6  511.25   13.40
  10  -4   6  505.75   13.20
  10   4   6  524.75   12.20
 -10   4  -6  505.65   12.80
  10   4   6  506.95   12.00
 -11  -4  -6    1.70    3.00
  11  -4   6   -0.10    2.90
  11  -4   6    3.00    3.20
 -11  -4  -6    3.90    3.50
  11   4   6    4.20    2.50
  11   4   6    1.20    2.50
 -11   4  -6    1.40    2.60
  12  -4   6  205.88    8.60
 -12  -4  -6  222.38    9.60
 -12  -4  -6  217.58    9.20
  12  -4   6  213.18    9.40
  12   4   6  208.78    7.80
 -12   4  -6  218.68    8.60
  12   4   6  202.18    7.60
  13  -5  -6    7.40    3.10
 -13  -5   6    5.00    3.20
  13  -5  -6   14.30    4.00
 -13  -5   6   15.00    3.80
  13  -5  -6    9.20    4.50
 -13   5   6    9.30    4.00
  12  -5  -6  500.55   12.50
 -12  -5   6  500.65   12.60
  12  -5  -6  484.75   13.80
  12  -5  -6  476.55   16.40
 -12  -5   6  516.15   13.60
 -12   5   6  469.95   15.90
  11  -5  -6  263.97   11.70
 -11  -5   6  273.07    8.60
  11  -5  -6  275.07    9.80
 -11  -5   6  289.57    9.60
 -11   5   6  270.37   11.70
  10  -5  -6  363.46   13.00
  10  -5  -6  395.06   11.40
  10  -5  -6  383.66   10.00
 -10  -5   6  384.56   10.00
 -10  -5   6  378.06   10.70
 -10   5   6  376.76   13.60
   9  -5  -6   81.89    7.20
   9  -5  -6   93.39    6.10
  -9  -5   6   89.49    5.60
  -9  -5   6   85.89    5.00
   9  -5  -6   95.29    5.20
  -9   5   6   88.99    8.00
   8  -5  -6  244.98    7.30
  -8  -5   6  247.08    7.00
  -8  -5   6  244.78    7.70
   8  -5  -6  257.17   10.00
   8  -5  -6  235.68    8.10
  -8   5   6  253.77   11.00
  -7  -5   6   56.79    3.70
   7  -5  -6   54.59    4.10
   7  -5  -6   52.89    6.00
   7  -5  -6   52.29    4.70
  -7  -5   6   54.39    4.20
  -7   5   6   45.00    5.20
   6  -5  -6  626.94   12.30
   6  -5  -6  591.44   13.10
  -6  -5   6  603.64   11.60
  -6  -5   6  588.84   12.10
   6  -5  -6  615.84   15.40
  -6   5   6  613.54   16.80
   5  -5  -6  351.76    8.10
  -5  -5   6  341.27    7.20
  -5  -5   6  346.07    7.60
   5  -5  -6  351.86   11.20
   5  -5  -6  342.47    8.80
  -5   5   6  355.16   12.40
   4  -5  -6  689.13   14.20
   4  -5  -6  717.93   17.30
   4  -5  -6  710.33   13.50
  -4   5   6  743.73   18.70
   3  -5  -6  647.94   12.40
   3  -5  -6  635.14   16.20
   3  -5  -6  644.64   13.00
  -3   5   6  653.93   17.40
  -2  -5   6 1296.57   25.60
   2  -5  -6 1320.77   22.60
   2  -5  -6 1298.47   27.10
   2  -5  -6 1307.47   23.20
  -2   5   6 1318.67   28.00
  -1  -5   6 1402.36   26.90
   1  -5  -6 1455.95   29.30
   1  -5  -6 1405.46   24.40
   1  -5  -6 1437.36   25.00
   0  -5  -6   66.09    4.10
   0  -5   6   65.09    4.90
   0  -5  -6   62.79    3.90
   0  -5  -6   66.59    6.60
  -1  -5  -6    0.70    2.00
  -1  -5  -6    0.00    2.00
  -1  -5  -6    2.70    3.20
   1  -5   6    3.80    2.20
  -2  -5  -6    1.80    2.10
  -2  -5  -6    0.10    2.10
   2  -5   6   -0.20    1.90
  -2  -5  -6    0.60    3.40
  -3  -5  -6  432.66   10.30
  -3  -5  -6  415.76   14.10
   3  -5   6  433.16    7.90
  -3  -5  -6  443.16   10.10
   3  -5   6  425.66    9.60
  -4  -5  -6    0.10    3.00
   4  -5   6   -3.20    1.80
  -4  -5  -6    3.30    2.40
   4  -5   6    0.70    1.50
   4  -5   6    0.50    1.50
  -4  -5  -6   -1.30    2.20
   5  -5   6   91.99    4.00
  -5  -5  -6   90.39    8.10
  -5  -5  -6   96.39    5.50
   5  -5   6   95.39    4.80
   5  -5   6   89.49    4.20
  -5  -5  -6   92.19    5.40
   6  -5   6   81.89    4.50
  -6  -5  -6   85.29    5.50
   6  -5   6   87.09    5.20
  -6  -5  -6   79.69    5.60
  -6  -5  -6   88.49    8.00
   6  -5   6   86.49    4.20
  -6   5  -6   76.99    5.30
  -7  -5  -6  371.86   10.60
   7  -5   6  378.56    9.20
  -7  -5  -6  387.36   10.70
   7  -5   6  386.76    9.70
  -7  -5  -6  363.36   14.30
  -7   5  -6  377.16   10.40
   8  -5   6  165.48    6.40
   8  -5   6  187.08    7.00
  -8  -5  -6  181.68    7.70
  -8  -5  -6  179.88    7.70
  -8   5  -6  175.98    7.30
  -9  -5  -6   89.89    6.30
   9  -5   6   81.19    5.70
   9  -5   6   87.69    5.30
  -9  -5  -6   82.69    6.40
  -9   5  -6   80.39    5.90
 -10  -5  -6    6.00    3.20
 -10  -5  -6    4.60    3.40
  10  -5   6    3.10    2.70
  10  -5   6    1.40    2.70
  10   5   6    6.70    1.90
  10   5   6    5.30    1.80
 -10   5  -6    2.00    2.80
 -11  -5  -6   49.40    5.30
  11  -5   6   52.89    5.10
  11  -5   6   50.09    4.70
 -11  -5  -6   36.30    4.60
 -11   5  -6   49.40    5.60
  11   5   6   52.69    3.70
  11   5   6   51.99    3.50
  11  -6  -6  679.43   19.60
  11  -6  -6  702.83   15.70
 -11  -6   6  715.03   16.50
 -11  -6   6  710.33   15.60
  11  -6  -6  694.73   17.10
 -11   6   6  688.33   20.50
 -10  -6   6  128.79    6.60
 -10  -6   6  122.19    6.10
  10  -6  -6  125.49    6.00
  10  -6  -6  104.39    8.70
  10  -6  -6  126.79    7.00
 -10   6   6  128.59    9.80
   9  -6  -6  146.69    6.10
   9  -6  -6  125.19    8.30
   9  -6  -6  136.19    6.80
  -9  -6   6  143.59    6.50
  -9  -6   6  136.79    5.90
  -9   6   6  129.39    9.70
   8  -6  -6   23.50    4.40
   8  -6  -6   34.30    3.90
  -8  -6   6   33.90    3.50
   8  -6  -6   38.50    3.40
  -8  -6   6   31.20    3.00
  -8   6   6   34.30    5.70
   7  -6  -6  144.79    5.60
  -7  -6   6  139.99    5.10
   7  -6  -6  140.79    6.30
   7  -6  -6  146.49    8.10
  -7  -6   6  141.89    5.70
  -7   6   6  139.19    9.50
  -6  -6   6  313.97    7.30
  -6  -6   6  311.57    7.90
   6  -6  -6  318.67    8.00
   6  -6  -6  305.87    8.90
   6  -6  -6  333.97   11.40
  -6   6   6  325.17   13.00
   5  -6  -6   22.80    4.10
  -5  -6   6   21.60    2.20
  -5  -6   6   21.30    2.00
   5  -6  -6   27.90    3.10
   5  -6  -6   23.80    2.70
  -5   6   6   20.80    4.90
   4  -6  -6   15.80    2.70
   4  -6  -6   15.50    3.90
   4  -6  -6   19.20    2.50
  -4  -6   6   16.10    3.60
  -4   6   6   16.40    4.80
   3  -6  -6  212.48    6.20
   3  -6  -6  200.68    6.60
  -3  -6   6  228.28    9.20
   3  -6  -6  202.68    9.60
  -3   6   6  215.68   10.80
   2  -6  -6 2388.66   40.40
   2  -6  -6 2424.46   45.50
   2  -6  -6 2381.06   39.70
  -2  -6   6 2403.66   43.80
   1  -6  -6   40.60    3.80
   1  -6  -6   42.10    5.50
  -1  -6   6   45.70    5.40
   1  -6  -6   36.10    3.30
   0  -6  -6 1181.78   26.90
   0  -6  -6 1185.68   21.80
   0  -6   6 1189.68   23.70
   0  -6  -6 1191.68   21.30
  -1  -6  -6  118.49    5.20
  -1  -6  -6  111.89    5.40
  -1  -6  -6  129.49    9.00
   1  -6   6  115.89    6.10
  -2  -6  -6 1556.54   27.60
   2  -6   6 1583.74   28.70
  -2  -6  -6 1584.54   28.10
  -2  -6  -6 1550.44   33.70
  -3  -6  -6  263.67    8.00
   3  -6   6  265.17    7.80
  -3  -6  -6  279.17    8.00
  -3  -6  -6  269.17   12.10
   4  -6   6  119.39    5.40
   4  -6   6  134.59    4.30
  -4  -6  -6  125.19    9.30
  -4  -6  -6  132.39    6.00
   4  -6   6  137.69    4.10
  -4  -6  -6  142.19    6.20
  -5  -6  -6   81.69    5.40
   5  -6   6   63.59    4.70
   5  -6   6   80.49    3.90
   5  -6   6   75.89    3.90
  -5  -6  -6   70.89    8.10
  -5  -6  -6   80.59    5.60
  -6  -6  -6  312.37    9.50
   6  -6   6  295.97    8.90
   6  -6   6  310.97    7.70
  -6  -6  -6  297.87    9.40
  -6  -6  -6  310.27   13.80
   6  -6   6  297.97    8.00
   7  -6   6    7.60    2.30
  -7  -6  -6    3.90    3.90
   7  -6   6    4.50    2.30
  -7  -6  -6    5.60    3.10
  -7  -6  -6    5.00    3.00
   7  -6   6    4.90    2.70
  -8  -6  -6  206.98    8.30
  -8  -6  -6  186.58   11.60
   8  -6   6  201.78    7.30
   8  -6   6  204.68    7.00
  -8  -6  -6  193.18    8.30
  -8   6  -6  192.48    8.00
  -9  -6  -6   19.40    3.80
   9  -6   6   25.50    3.60
   9  -6   6   10.70    3.00
  -9  -6  -6   19.40    3.90
  -9  -6  -6   16.00    5.20
  -9   6  -6   18.50    3.50
   9  -7  -6   34.00    3.50
  -9  -7   6   39.10    3.80
   9  -7  -6   20.20    5.10
  -9  -7   6   24.50    3.10
   9  -7  -6   41.60    4.50
  -9   7   6   37.20    6.20
   8  -7  -6  214.78    7.20
  -8  -7   6  228.28    7.50
   8  -7  -6  190.58    9.80
   8  -7  -6  229.38    8.30
  -8  -7   6  208.78    6.80
  -8   7   6  208.18   11.90
   7  -7  -6   -2.30    3.20
   7  -7  -6    1.60    2.40
   7  -7  -6    0.00    2.20
  -7  -7   6    2.60    2.30
  -7  -7   6   -3.50    1.90
  -7   7   6    2.90    4.20
   6  -7  -6    0.80    3.00
  -6  -7   6    3.00    2.20
  -6  -7   6    0.90    1.70
  -6  -7   6    0.90    3.20
   6  -7  -6   -3.50    2.10
   6  -7  -6    0.50    2.10
  -6   7   6   -6.20    3.50
  -5  -7   6    5.50    1.90
   5  -7  -6    3.90    2.10
   5  -7  -6    4.20    3.50
  -5  -7   6    1.60    2.80
   5  -7  -6    1.30    2.30
  -5   7   6   -2.60    3.50
   4  -7  -6  325.47    8.10
  -4  -7   6  319.07   11.80
   4  -7  -6  329.57    8.90
   4  -7  -6  313.07   12.20
   3  -7  -6  298.07   11.80
   3  -7  -6  311.27    7.90
   3  -7  -6  305.37    8.50
  -3  -7   6  317.77   11.50
   2  -7  -6   31.00    4.90
  -2  -7   6   31.50    4.50
   2  -7  -6   39.50    3.90
   2  -7  -6   34.30    3.20
   1  -7  -6  144.79    9.10
  -1  -7   6  149.88    7.70
   1  -7  -6  146.39    5.90
   1  -7  -6  146.49    5.40
   0  -7   6   34.20    4.30
   0  -7  -6   30.30    3.10
   0  -7  -6   32.50    5.50
   0  -7  -6   31.60    3.10
  -1  -7  -6  128.69    9.40
  -1  -7  -6  127.79    5.40
   1  -7   6  122.99    6.50
  -1  -7  -6  130.59    5.70
  -2  -7  -6    1.30    2.20
  -2  -7  -6   -0.40    2.20
   2  -7   6   -1.40    2.40
  -2  -7  -6   -4.30    3.50
   3  -7   6   30.80    3.50
  -3  -7  -6   35.50    3.50
  -3  -7  -6   33.20    3.50
  -3  -7  -6   34.90    5.70
  -4  -7  -6   -0.10    4.10
  -4  -7  -6    1.60    2.50
   4  -7   6   -2.00    1.50
  -4  -7  -6   -1.30    2.60
   5  -7   6   29.90    3.60
   5  -7   6   41.70    3.60
  -5  -7  -6   37.70    6.70
  -5  -7  -6   35.00    3.90
   5  -7   6   31.20    3.20
  -5  -7  -6   38.00    4.00
   6  -7   6  276.27    7.30
  -6  -7  -6  270.17   13.80
   6  -7   6  260.17    8.80
  -6  -7  -6  272.17    9.20
  -6  -7  -6  274.87    9.20
   6  -7   6  270.17    7.70
  -7  -7  -6  286.97    9.70
   7  -7   6  283.37    7.90
   7  -7   6  267.97    8.10
  -7  -7  -6  275.07    9.60
  -7  -7  -6  273.27   14.10
   7  -7   6  272.37    9.20
  -5  -8   6    7.50    3.70
   5  -8  -6    7.60    3.80
   5  -8  -6    8.90    2.60
   5  -8  -6    7.00    2.30
   4  -8  -6   -0.40    3.60
  -4  -8   6    2.30    3.10
   4  -8  -6   -1.00    2.00
   4  -8  -6   -1.10    2.20
   3  -8  -6    2.10    3.90
  -3  -8   6   10.10    3.50
   3  -8  -6    6.40    2.30
   3  -8  -6    2.40    2.40
   2  -8  -6  330.47   13.60
  -2  -8   6  348.47   12.40
   2  -8  -6  337.47    9.50
   2  -8  -6  360.46    8.80
   1  -8  -6  733.43   14.80
  -1  -8   6  718.43   18.50
   1  -8  -6  744.03   21.00
   1  -8  -6  716.13   15.50
   0  -8  -6  117.09    9.60
   0  -8   6  119.29    7.30
   0  -8  -6  111.79    5.80
   0  -8  -6  113.39    5.30
  -1  -8  -6   48.20    4.40
  -1  -8  -6   45.20    4.60
  -1  -8  -6   51.39    6.80
   1  -8   6   60.39    5.60
  -2  -8  -6  125.39    6.10
  -2  -8  -6  142.69    6.10
   2  -8   6  134.89    6.90
  -2  -8  -6  142.19   10.50
   3  -8   6  102.19    6.10
  -3  -8  -6  109.79   10.00
  -3  -8  -6  114.19    6.00
  -3  -8  -6  127.89    6.00
  16   0  -7   -4.00    2.60
  16   0  -7   -2.40    3.10
 -16   0   7   -2.50    4.50
 -16   0   7   -0.20    3.40
 -16   0   7   -0.60    3.40
  15   0  -7    4.50    2.80
  15   0  -7   -2.00    3.10
 -15   0   7    4.60    5.10
 -15   0   7   -0.50    3.50
 -15   0   7    3.00    3.10
 -14   0   7   -5.70    3.70
  14   0  -7   -5.00    2.80
 -14   0   7    0.70    3.10
  14   0  -7   -0.80    2.50
 -14   0   7   -1.50    2.90
 -13   0   7    4.20    4.30
  13   0  -7    0.10    2.40
 -13   0   7    2.30    2.80
 -13   0   7    0.30    3.10
  13   0  -7   -2.00    2.70
 -12   0   7   -4.80    2.80
 -12   0   7   -1.50    3.60
  12   0  -7    4.00    2.90
 -12   0   7   -1.20    2.50
  12   0  -7   -0.10    2.30
  11   0  -7    3.20    2.30
 -11   0   7   -3.40    2.80
  11   0  -7    4.30    2.80
 -11   0   7    3.20    3.50
 -11   0   7   -1.40    2.40
 -10   0   7   -1.90    2.10
 -10   0   7    8.00    2.90
 -10   0   7    0.90    3.10
  10   0  -7   -1.20    2.00
  10   0  -7   -2.00    2.40
  -9   0   7    2.40    3.00
  -9   0   7   -0.70    2.40
  -9   0   7    0.90    2.00
   9   0  -7    0.20    2.20
   9   0  -7    0.80    1.90
   8   0  -7    2.90    1.70
   8   0  -7   -0.70    2.00
  -8   0   7   -1.80    2.10
  -8   0   7   -1.20    1.80
  -8   0   7   -0.80    2.50
   7   0  -7   -1.60    1.80
   7   0  -7   -1.20    1.70
  -7   0   7    0.50    1.80
  -7   0   7   -1.00    2.20
   6   0  -7   -0.50    2.00
  -6   0   7    0.00    2.10
  -6   0   7    1.00    1.80
  -5   0   7   -2.20    1.60
   5   0  -7   -0.90    2.00
  -5   0   7   -2.80    2.00
   5   0  -7   -2.90    2.20
   5   0  -7   -0.70    1.60
  -5   0   7    1.40    2.00
   4   0  -7   -1.80    1.40
  -4   0   7    0.00    1.50
   4   0  -7   -1.90    1.70
  -4   0   7    1.00    1.80
   4   0  -7    0.20    2.10
  -4   0   7   -0.60    1.90
   3   0  -7   -0.50    1.60
  -3   0   7    1.20    1.50
   3   0  -7   -0.60    1.40
  -3   0   7   -1.50    1.40
  -3   0   7   -1.20    1.80
   3   0  -7    1.00    1.80
  -2   0   7    2.20    1.80
   2   0  -7    1.00    1.50
  -2   0   7    2.40    1.50
   2   0  -7    3.40    1.70
   2   0  -7    1.80    1.40
  -2   0   7    2.40    1.50
   1   0  -7   -1.60    1.40
  -1   0   7    0.30    1.50
   1   0  -7    0.40    1.50
  -1   0   7   -0.20    1.70
   1   0  -7   -0.20    1.50
  -1   0   7   -1.20    1.30
   0   0  -7   -0.20    1.50
   0   0   7    0.30    1.60
   0   0   7   -0.10    1.40
   0   0  -7   -1.00    1.50
   0   0   7    0.20    1.70
   0   0  -7   -0.60    1.50
  -1   0  -7    0.60    1.50
  -1   0  -7   -1.90    1.60
  -1   0  -7    0.40    1.60
   1   0   7   -0.80    1.70
   1   0   7   -0.10    1.60
  -2   0  -7    2.20    1.80
   2   0   7    2.20    1.80
  -2   0  -7   -0.10    1.60
  -2   0  -7    1.60    1.90
   2   0   7    1.50    1.80
   3   0   7   -2.10    1.80
   3   0   7   -0.40    1.80
  -3   0  -7    2.00    1.70
  -3   0  -7   -1.80    1.90
  -4   0  -7   -0.80    1.70
   4   0   7   -0.10    1.90
   4   0   7   -1.50    1.90
  -4   0  -7   -3.50    1.90
  -5   0  -7   -2.10    2.00
   5   0   7    1.70    2.00
  -5   0  -7   -0.10    1.70
   5   0   7   -2.80    1.80
   6   0   7    0.30    2.00
  -6   0  -7   -0.80    2.10
  -6   0  -7    2.30    1.90
   6   0   7    0.90    2.20
   7   0   7   -2.30    2.10
  -7   0  -7    0.30    2.10
  -7   0  -7    4.60    2.60
   7   0   7    2.30    2.40
  -8   0  -7   -1.10    2.50
   8   0   7    2.60    2.40
   8   0   7   -2.90    2.30
  -8   0  -7    0.80    2.20
   9   0   7   -0.90    2.50
   9   0   7   -0.70    2.30
  -9   0  -7   -3.30    2.60
  -9   0  -7   -2.70    2.40
 -10   0  -7   -3.00    2.70
  10   0   7    2.10    2.90
 -10   0  -7   -3.00    2.40
  10   0   7    4.40    2.80
  11   0   7    0.00    2.70
 -11   0  -7   -0.80    2.80
 -11   0  -7    0.60    2.60
  11   0   7    0.70    3.00
 -11   0  -7   -5.30    4.20
 -12   0  -7    0.30    2.70
 -12   0  -7   -2.10    4.40
  12   0   7   -0.70    3.20
 -12   0  -7   -2.10    3.00
  12   0   7    4.50    3.10
  13   0   7    0.40    2.90
 -13   0  -7    0.10    2.90
 -13   0  -7    0.00    3.30
 -13   0  -7   -3.90    4.50
  13   0   7   -1.00    3.20
  14   0   7    8.80    3.50
  14   0   7    7.30    3.60
 -14   0  -7    3.90    6.40
  16  -1  -7   53.99    5.20
 -16  -1   7   53.29    5.30
 -16  -1   7   67.29    6.50
  16  -1  -7   71.69    6.90
 -16  -1   7   44.20    7.00
  16   1  -7   58.79    5.40
 -16   1   7   69.89    8.40
 -16   1   7   66.69    6.00
 -16   1   7   74.59    6.90
  16   1  -7   63.69    6.40
  15  -1  -7    8.90    3.50
 -15  -1   7    5.90    3.60
 -15  -1   7    1.40    5.00
 -15  -1   7    2.20    3.20
  15  -1  -7    7.70    3.20
 -15   1   7   10.40    4.30
 -15   1   7    7.80    3.60
  15   1  -7    7.20    2.90
 -15   1   7   12.60    3.30
  15   1  -7    7.20    3.20
 -14  -1   7  148.09   10.40
 -14  -1   7  153.48    7.30
 -14  -1   7  151.68    8.20
  14  -1  -7  159.18    7.20
  14  -1  -7  148.99    8.10
  14   1  -7  146.29    6.70
  14   1  -7  156.48    7.60
 -14   1   7  155.58    6.90
 -14   1   7  149.39    7.70
 -14   1   7  153.88    8.80
  13  -1  -7  208.28    8.80
  13  -1  -7  222.28    7.90
 -13  -1   7  222.98    8.10
 -13  -1   7  202.88    8.70
 -13  -1   7  228.18   12.00
 -13   1   7  216.18    7.60
  13   1  -7  210.28    7.60
 -13   1   7  214.58    8.40
 -13   1   7  220.98    9.90
  13   1  -7  226.18    8.60
 -12  -1   7  224.88   11.00
  12  -1  -7  231.38    8.80
 -12  -1   7  227.08    7.90
  12  -1  -7  222.88    7.70
 -12  -1   7  221.78    8.80
  12   1  -7  226.28    7.50
 -12   1   7  265.17   10.20
  12   1  -7  217.28    8.30
 -12   1   7  224.28    8.50
 -12   1   7  238.58    7.70
 -11  -1   7  139.89    6.20
 -11  -1   7  128.89    8.80
  11  -1  -7  139.89    6.90
  11  -1  -7  143.29    6.10
 -11  -1   7  152.78    7.20
 -11   1   7  155.48    7.90
 -11   1   7  151.68    6.00
  11   1  -7  140.19    6.60
 -11   1   7  148.09    6.90
  11   1  -7  152.98    5.90
  10  -1  -7  183.88    7.30
  10  -1  -7  185.38    6.40
 -10  -1   7  176.08    8.90
 -10  -1   7  187.68    7.30
 -10  -1   7  194.18    6.50
 -10   1   7  190.18    7.20
 -10   1   7  195.08    8.00
 -10   1   7  184.18    6.20
  10   1  -7  193.08    6.90
  10   1  -7  181.78    6.10
   9  -1  -7   49.90    4.70
   9  -1  -7   57.89    4.00
  -9  -1   7   62.39    4.10
  -9  -1   7   57.79    4.90
   9  -1  -7   73.29    7.10
  -9  -1   7   49.30    5.50
   9   1  -7   63.49    4.40
  -9   1   7   67.79    5.50
   9   1  -7   59.19    3.80
  -9   1   7   57.99    3.90
  -9   1   7   60.39    4.80
   8  -1  -7   76.29    6.10
   8  -1  -7   80.99    4.80
  -8  -1   7   78.49    4.10
  -8  -1   7   78.99    4.80
  -8  -1   7   75.79    6.10
  -8   1   7   72.69    5.00
  -8   1   7   69.39    4.70
  -8   1   7   70.59    3.90
   8   1  -7   72.69    3.70
   8   1  -7   80.09    4.40
   7  -1  -7    4.20    3.50
   7  -1  -7    0.50    2.10
  -7  -1   7    1.00    2.10
  -7  -1   7    9.20    3.30
   7  -1  -7    3.00    1.80
  -7  -1   7    2.30    1.80
   7   1  -7    4.60    2.00
  -7   1   7    3.50    1.80
  -7   1   7    0.30    2.10
   7   1  -7    5.60    1.70
  -7   1   7    4.00    2.20
   6  -1  -7  610.74   12.10
   6  -1  -7  636.14   13.00
  -6  -1   7  676.83   14.90
  -6  -1   7  636.04   12.10
  -6  -1   7  630.84   12.80
   6  -1  -7  666.43   14.70
  -6   1   7  632.54   12.10
  -6   1   7  642.54   12.90
   6   1  -7  620.24   12.40
   6   1  -7  628.64   11.80
  -6   1   7  626.34   13.60
   5  -1  -7   50.09    3.80
  -5  -1   7   52.79    3.20
   5  -1  -7   46.30    3.30
  -5  -1   7   46.00    3.80
   5  -1  -7   44.40    4.50
  -5  -1   7   49.99    4.70
   5   1  -7   45.10    3.30
  -5   1   7   49.10    3.90
   5   1  -7   50.89    2.90
  -5   1   7   45.30    3.30
  -5   1   7   44.30    4.00
   4  -1  -7  107.09    4.00
   4  -1  -7  107.79    4.90
  -4  -1   7  106.49    3.60
  -4  -1   7  106.19    4.90
  -4  -1   7  101.89    4.30
   4  -1  -7  104.49    4.50
   4   1  -7  103.59    3.80
   4   1  -7  107.19    3.40
  -4   1   7  104.89    3.90
  -4   1   7  105.89    4.80
   3  -1  -7   48.80    3.50
   3  -1  -7   56.19    3.10
  -3  -1   7   51.19    3.30
  -3  -1   7   52.79    3.50
  -3  -1   7   55.79    2.80
   3  -1  -7   58.09    3.90
  -3   1   7   48.30    3.60
   3   1  -7   54.59    2.90
  -3   1   7   52.89    3.00
  -3   1   7   56.39    4.00
  -2  -1   7 3052.29   48.50
   2  -1  -7 2970.20   49.50
  -2  -1   7 2986.00   48.00
   2  -1  -7 3062.39   49.00
   2  -1  -7 3041.90   48.40
  -2  -1   7 3008.30   48.40
  -2   1   7 2995.70   48.90
   2   1  -7 3029.80   47.70
   2   1  -7 3073.89   48.10
  -2   1   7 3013.70   49.90
  -2   1   7 3022.30   48.40
  -1  -1   7  100.89    3.20
   1  -1  -7   96.59    4.60
  -1  -1   7   90.89    3.60
   1  -1  -7   94.49    4.00
  -1  -1   7   95.89    2.80
  -1   1   7   90.29    3.60
  -1   1   7   90.99    4.00
   1   1  -7   99.09    3.10
   1   1  -7   95.79    2.80
  -1   1   7   90.69    4.60
   0  -1  -7   15.00    2.00
   0  -1  -7   15.00    2.00
   0  -1   7   11.40    1.60
   0  -1  -7   13.60    2.50
   0  -1   7   14.60    1.80
   0   1   7   15.80    2.20
   0   1   7   11.50    2.60
   0   1   7   16.00    1.90
   0   1  -7   15.40    1.50
   0   1  -7   14.80    1.40
   1  -1   7  689.73   12.50
  -1  -1  -7  694.33   12.70
   1  -1   7  681.63   12.20
  -1  -1  -7  689.23   13.00
  -1  -1  -7  660.83   13.80
  -1   1  -7  682.33   12.00
  -1   1  -7  682.53   11.80
   1   1   7  690.23   13.00
   1   1   7  673.23   12.70
   2  -1   7   37.20    3.00
  -2  -1  -7   36.20    3.40
  -2  -1  -7   35.40    4.30
   2  -1   7   37.30    3.10
  -2  -1  -7   34.30    3.30
  -2   1  -7   36.90    2.60
   2   1   7   34.00    3.40
   2   1   7   39.90    3.40
  -2   1  -7   30.40    2.60
  -3  -1  -7  480.25   10.10
   3  -1   7  476.25    9.80
  -3  -1  -7  476.35   10.20
   3  -1   7  474.95    9.90
   3   1   7  482.85   10.40
   3   1   7  476.95   10.10
  -3   1  -7  471.85    9.20
  -3   1  -7  486.65    9.30
  -4  -1  -7   27.80    2.80
  -4  -1  -7   35.10    3.50
   4  -1   7   27.90    2.60
   4  -1   7   26.70    2.60
  -4   1  -7   23.00    2.30
   4   1   7   34.30    3.50
  -4   1  -7   34.90    2.80
   4   1   7   34.00    3.50
  -5  -1  -7   25.80    2.70
  -5  -1  -7   33.20    3.00
   5  -1   7   37.30    3.60
   5  -1   7   35.90    3.50
  -5   1  -7   36.70    3.30
  -5   1  -7   37.20    3.00
   5   1   7   38.70    3.70
   5   1   7   33.70    3.10
   6  -1   7    4.80    2.10
  -6  -1  -7    7.30    2.20
  -6  -1  -7    5.90    2.40
   6  -1   7    6.90    2.40
  -6   1  -7    5.40    2.00
   6   1   7    7.40    2.30
   6   1   7   10.50    2.40
  -6   1  -7    6.90    2.50
  -6   1  -7    9.90    2.00
   7  -1   7   48.80    4.20
   7  -1   7   40.30    4.20
  -7  -1  -7   48.00    4.20
  -7  -1  -7   44.80    4.60
   7   1   7   49.60    4.30
   7   1   7   46.80    4.50
  -7   1  -7   45.60    4.00
  -7   1  -7   44.80    3.60
  -7   1  -7   43.10    4.90
   8  -1   7   23.40    3.20
   8  -1   7   25.30    3.40
  -8  -1  -7   23.80    3.20
  -8  -1  -7   28.60    3.60
  -8   1  -7   31.70    4.20
  -8   1  -7   27.70    2.90
  -8   1  -7   23.40    3.00
   8   1   7   29.40    3.60
   8   1   7   29.20    3.50
  -9  -1  -7    3.60    2.60
   9  -1   7    6.00    2.70
   9  -1   7    2.80    2.70
  -9  -1  -7    0.10    2.80
  -9   1  -7    6.20    3.70
   9   1   7    4.90    2.60
  -9   1  -7    5.00    2.40
   9   1   7    9.70    3.10
  -9   1  -7    7.10    2.70
  10  -1   7   62.29    5.60
 -10  -1  -7   52.69    4.70
 -10  -1  -7   54.99    5.10
  10  -1   7   59.69    5.30
  10   1   7   56.29    5.10
  10   1   7   63.69    5.80
 -10   1  -7   70.59    8.00
 -10   1  -7   62.79    5.10
 -10   1  -7   58.79    4.70
 -11  -1  -7   12.50    3.30
 -11  -1  -7   17.30    3.90
  11  -1   7   10.90    3.40
  11  -1   7   11.00    3.40
  11   1   7   15.60    3.60
 -11   1  -7   19.80    4.50
  11   1   7    9.80    3.20
 -11   1  -7   14.10    3.00
 -11   1  -7   13.60    3.30
 -12  -1  -7   11.40    3.80
  12  -1   7    9.20    3.20
  12  -1   7   12.10    3.90
 -12  -1  -7   11.50    3.40
 -12   1  -7    8.40    3.20
 -12   1  -7   13.10    5.00
  12   1   7    7.50    3.30
  12   1   7   12.30    3.80
 -13  -1  -7   36.90    4.60
  13  -1   7   28.60    4.20
  13  -1   7   38.50    5.00
 -13  -1  -7   30.70    4.20
 -13   1  -7   38.30    5.80
 -13   1  -7   35.40    4.30
  13   1   7   32.40    4.50
  13   1   7   40.50    5.10
 -14  -1  -7    1.10    7.00
 -16  -2   7  298.47   16.10
  16  -2  -7  299.67   10.60
 -16  -2   7  316.97   10.60
 -16  -2   7  313.17   11.60
  16  -2  -7  306.37   11.90
 -16   2   7  283.07   12.20
 -16   2   7  315.07    9.60
  16   2  -7  302.97    9.70
 -16   2   7  294.07   10.40
  16   2  -7  287.77   10.10
  15  -2  -7    2.90    3.20
 -15  -2   7    1.40    3.10
  15  -2  -7    3.80    3.10
 -15  -2   7    2.80    3.60
 -15  -2   7    0.70    5.00
 -15   2   7    4.00    3.20
  15   2  -7    2.50    2.60
 -15   2   7    1.20    3.20
  15   2  -7    3.20    2.50
 -15   2   7   -3.10    2.60
  14  -2  -7   42.10    5.00
  14  -2  -7   41.40    4.40
 -14  -2   7   33.20    5.70
 -14  -2   7   42.60    4.40
 -14  -2   7   44.10    5.20
 -14   2   7   43.70    5.40
  14   2  -7   52.39    4.70
 -14   2   7   49.40    4.80
  14   2  -7   43.80    4.50
 -14   2   7   43.30    4.50
 -13  -2   7   12.40    3.10
 -13  -2   7    4.70    3.40
 -13  -2   7    3.10    4.10
  13  -2  -7    8.60    3.00
  13  -2  -7   11.00    3.40
 -13   2   7   10.50    2.80
 -13   2   7    6.50    3.40
  13   2  -7   10.70    2.90
 -13   2   7   10.70    3.30
  13   2  -7   10.80    2.60
 -12  -2   7    0.20    3.10
  12  -2  -7   -0.60    2.80
  12  -2  -7    7.90    2.70
 -12  -2   7   -3.50    4.80
 -12  -2   7    1.50    2.70
 -12   2   7    4.40    3.10
 -12   2   7    6.70    2.60
  12   2  -7    4.30    2.30
  12   2  -7    1.00    2.40
 -12   2   7    4.20    3.00
  11  -2  -7    2.00    2.50
 -11  -2   7   -2.20    3.80
  11  -2  -7    0.20    2.80
 -11  -2   7    2.20    3.10
 -11   2   7   -2.10    2.30
  11   2  -7    0.60    2.00
 -11   2   7    0.80    2.90
 -11   2   7    1.90    2.80
  11   2  -7   -2.50    2.30
 -10  -2   7  312.97   12.10
 -10  -2   7  329.87    9.70
  10  -2  -7  328.57    8.70
  10  -2  -7  365.56   12.80
  10  -2  -7  317.77    9.70
 -10   2   7  332.87   10.40
  10   2  -7  328.77    8.20
 -10   2   7  319.27    8.20
  10   2  -7  326.07    8.70
 -10   2   7  332.67    9.10
  -9  -2   7   22.10    3.30
  -9  -2   7   22.90    4.30
   9  -2  -7   20.00    3.90
   9  -2  -7   23.20    3.20
   9   2  -7   23.20    2.40
  -9   2   7   25.80    2.70
  -9   2   7   21.90    3.30
   9   2  -7   27.80    2.90
  -9   2   7   31.20    3.30
   8  -2  -7    1.70    2.00
  -8  -2   7    4.10    2.30
   8  -2  -7    3.50    2.30
   8  -2  -7    4.70    2.90
   8   2  -7    3.40    1.80
  -8   2   7    8.20    2.60
  -8   2   7    5.80    2.30
   8   2  -7    2.80    1.50
  -8   2   7    2.60    1.90
   7  -2  -7  198.18    7.60
   7  -2  -7  211.68    6.70
  -7  -2   7  209.18    6.50
   7  -2  -7  203.88    5.80
   7   2  -7  212.08    5.20
  -7   2   7  204.38    5.60
  -7   2   7  200.78    6.30
  -7   2   7  202.18    7.40
   7   2  -7  208.48    5.60
   6  -2  -7 3325.67   55.29
   6  -2  -7 3264.07   53.19
  -6  -2   7 3251.67   53.69
   6  -2  -7 3345.97   54.29
  -6   2   7 3170.28   55.39
  -6   2   7 3266.87   52.89
   6   2  -7 3314.17   52.69
  -6   2   7 3283.97   53.59
   6   2  -7 3362.36   52.39
   5  -2  -7   83.39    5.20
   5  -2  -7   67.89    3.60
  -5  -2   7   70.89    3.90
   5  -2  -7   70.19    4.10
   5   2  -7   65.59    2.50
  -5   2   7   71.09    3.40
  -5   2   7   72.79    4.00
   5   2  -7   67.19    2.80
  -5   2   7   69.59    4.90
  -4  -2   7   26.60    2.60
  -4  -2   7   31.70    3.10
   4  -2  -7   28.00    2.70
   4  -2  -7   23.40    2.90
   4  -2  -7   23.20    2.20
  -4   2   7   32.20    2.80
  -4   2   7   25.80    3.20
  -4   2   7   28.50    2.50
  -3  -2   7   72.19    2.80
   3  -2  -7   74.99    3.60
   3  -2  -7   76.09    4.00
  -3  -2   7   66.29    3.20
   3  -2  -7   79.29    5.00
  -3   2   7   72.49    3.80
  -3   2   7   69.79    3.30
  -2  -2   7   25.40    2.50
   2  -2  -7   27.60    2.30
   2  -2  -7   21.30    3.00
  -2  -2   7   26.90    2.00
   2  -2  -7   25.40    2.60
  -2   2   7   22.30    3.30
  -2   2   7   33.80    2.80
  -2   2   7   26.20    2.40
   1  -2  -7  842.52   15.50
  -1  -2   7  856.61   13.90
   1  -2  -7  827.12   14.90
  -1  -2   7  851.91   14.20
   1  -2  -7  826.92   17.00
  -1   2   7  839.02   15.20
  -1   2   7  821.62   14.70
  -1   2   7  824.52   17.30
   0  -2   7  222.48    4.90
   0  -2  -7  214.78    5.70
   0  -2   7  213.58    4.60
   0  -2  -7  221.28    6.10
   0  -2  -7  205.88    7.40
   0   2   7  216.38    5.90
   0   2   7  212.28    5.50
   0   2   7  210.88    7.60
  -1  -2  -7  627.04   12.40
  -1  -2  -7  617.14   12.00
   1  -2   7  626.44   11.20
   1  -2   7  612.24   11.00
  -1  -2  -7  620.54   14.10
   1   2   7  620.74   12.10
   1   2   7  617.24   11.70
  -2  -2  -7  122.29    6.30
   2  -2   7  122.69    3.90
   2  -2   7  123.29    3.90
  -2  -2  -7  113.59    4.70
  -2  -2  -7  115.99    4.80
   2   2   7  118.79    4.50
   2   2   7  123.19    4.70
  -3  -2  -7  190.68    6.00
  -3  -2  -7  196.58    7.80
  -3  -2  -7  190.78    6.00
   3  -2   7  189.08    5.20
   3  -2   7  189.78    5.20
   3   2   7  193.08    5.90
   3   2   7  193.58    5.70
  -3   2  -7  183.48    4.00
   4  -2   7  648.04   12.60
   4  -2   7  641.14   12.60
  -4  -2  -7  653.83   13.20
  -4  -2  -7  653.23   13.40
   4   2   7  656.73   13.00
  -4   2  -7  642.24   11.40
   4   2   7  655.13   13.20
   5  -2   7 1090.99   19.70
  -5  -2  -7 1059.29   20.20
   5  -2   7 1076.59   19.70
  -5  -2  -7 1070.79   20.20
  -5   2  -7 1069.09   18.40
   5   2   7 1115.39   20.30
   5   2   7 1085.89   20.00
  -5   2  -7 1087.49   18.50
   6  -2   7    7.30    2.10
  -6  -2  -7    6.10    2.60
  -6  -2  -7    7.50    2.40
   6  -2   7   10.20    2.40
  -6   2  -7    7.90    1.80
   6   2   7    6.00    2.30
  -6   2  -7    5.20    1.70
   6   2   7    5.80    2.30
  -7  -2  -7   16.20    2.90
   7  -2   7   21.60    3.00
   7  -2   7   21.60    2.90
  -7  -2  -7   21.50    3.20
   7   2   7   18.70    2.90
   7   2   7   16.90    3.00
  -7   2  -7   20.40    2.40
  -8  -2  -7   54.49    5.40
   8  -2   7   52.99    5.00
  -8  -2  -7   55.29    4.90
   8  -2   7   55.09    4.60
   8   2   7   50.69    5.00
   8   2   7   51.29    4.60
  -8   2  -7   62.29    4.10
   9  -2   7   28.40    3.60
  -9  -2  -7   38.10    4.20
   9  -2   7   31.90    3.70
  -9  -2  -7   27.80    3.70
   9   2   7   38.50    4.00
  -9   2  -7   33.10    3.10
   9   2   7   28.40    3.50
  -9   2  -7   36.10    3.60
 -10  -2  -7   87.59    6.50
  10  -2   7   84.89    6.00
 -10  -2  -7   76.59    5.90
  10  -2   7   75.49    5.70
  10   2   7   84.79    6.00
 -10   2  -7   78.29    4.80
  10   2   7   88.79    5.70
 -10   2  -7   89.39    4.60
  11  -2   7   34.80    4.50
 -11  -2  -7   27.20    3.80
  11  -2   7   36.10    4.20
 -11  -2  -7   31.40    4.40
 -11   2  -7   43.20    5.60
  11   2   7   35.60    4.20
  11   2   7   38.50    4.60
 -11   2  -7   37.40    3.50
 -11   2  -7   36.70    3.30
 -12  -2  -7   38.10    4.80
  12  -2   7   26.90    4.30
 -12  -2  -7   24.10    4.00
  12  -2   7   30.50    4.50
  12   2   7   28.70    4.30
 -12   2  -7   32.40    4.40
 -12   2  -7   34.20    3.50
 -12   2  -7   28.50    3.50
  12   2   7   32.20    4.10
  13  -2   7   12.00    3.70
 -13  -2  -7   16.80    4.00
  13  -2   7   17.70    4.10
 -13  -2  -7    4.30    3.40
  13   2   7   13.30    3.60
  13   2   7   13.50    3.80
 -13   2  -7   12.20    3.90
 -13   2  -7    9.00    2.80
 -13   2  -7    8.30    3.00
 -15  -3   7   15.20    3.80
  15  -3  -7    7.90    3.80
 -15  -3   7    8.70    4.10
  15  -3  -7   11.70    3.60
 -15  -3   7    2.00    4.90
 -15   3   7   11.90    4.30
  15   3  -7   14.20    3.10
  15   3  -7    7.00    2.60
 -15   3   7   13.00    2.90
 -15   3   7   11.80    3.20
  14  -3  -7  223.68    8.50
 -14  -3   7  229.28    9.70
 -14  -3   7  218.48   12.80
  14  -3  -7  240.38    9.90
 -14   3   7  225.08    7.90
  14   3  -7  222.28    7.30
 -14   3   7  228.88    7.40
 -14   3   7  210.68   10.20
  14   3  -7  221.58    7.70
  13  -3  -7  165.98    8.30
 -13  -3   7  162.68    8.20
 -13  -3   7  148.39   10.50
  13  -3  -7  145.19    7.00
 -13   3   7  157.28    8.90
  13   3  -7  165.68    6.00
 -13   3   7  157.28    6.00
  13   3  -7  165.18    6.50
 -13   3   7  159.58    6.70
  12  -3  -7   36.80    3.90
 -12  -3   7   32.20    5.90
  12  -3  -7   49.99    5.10
 -12  -3   7   41.20    4.60
  12  -3  -7   40.30    6.10
 -12  -3   7   42.40    4.10
 -12   3   7   44.80    4.20
 -12   3   7   46.80    5.50
  12   3  -7   48.20    3.80
  12   3  -7   44.50    4.10
 -12   3   7   34.70    3.70
  11  -3  -7    2.70    2.50
  11  -3  -7    2.50    4.60
  11  -3  -7    8.50    3.10
 -11  -3   7    1.40    2.60
 -11  -3   7   -1.40    3.00
  11   3  -7    1.20    1.90
 -11   3   7   -1.30    2.50
  11   3  -7   -0.60    1.90
 -11   3   7   -1.50    2.90
 -11   3   7    1.00    2.10
  10  -3  -7   33.90    3.80
 -10  -3   7   29.70    3.30
 -10  -3   7   32.30    3.90
  10  -3  -7   44.60    5.70
  10   3  -7   37.20    3.10
 -10   3   7   39.60    3.70
  10   3  -7   33.30    3.40
 -10   3   7   37.20    3.40
 -10   3   7   38.00    4.80
   9  -3  -7    1.60    2.10
  -9  -3   7   -0.70    2.60
   9  -3  -7    2.90    2.50
  -9  -3   7    1.00    2.20
   9  -3  -7   -4.90    3.00
   9   3  -7    0.80    1.50
  -9   3   7   -3.50    2.00
   9   3  -7    0.30    1.60
  -9   3   7   -3.00    1.80
  -9   3   7    0.70    2.60
  -8  -3   7   87.69    4.40
   8  -3  -7   78.89    5.10
  -8  -3   7   80.79    5.00
   8  -3  -7   83.99    6.50
   8  -3  -7   92.09    4.50
   8   3  -7   85.49    3.00
  -8   3   7   89.69    3.90
  -8   3   7   91.29    6.20
  -8   3   7   93.29    4.40
   8   3  -7   86.49    3.20
   7  -3  -7    8.20    3.10
   7  -3  -7    7.10    2.00
   7  -3  -7    8.60    2.40
  -7  -3   7    7.80    1.90
  -7  -3   7    6.40    2.30
  -7   3   7   10.00    1.80
  -7   3   7    5.20    2.80
  -7   3   7    6.20    2.00
  -6  -3   7   43.40    3.00
  -6  -3   7   37.50    3.50
   6  -3  -7   37.50    3.90
   6  -3  -7   35.10    4.50
   6  -3  -7   38.10    3.30
  -6   3   7   41.40    5.00
  -6   3   7   39.70    2.80
  -6   3   7   39.10    3.20
  -5  -3   7  626.84   11.40
   5  -3  -7  611.04   12.00
   5  -3  -7  621.24   14.10
  -5  -3   7  633.14   12.00
   5  -3  -7  612.84   12.80
  -5   3   7  618.04   11.80
  -5   3   7  630.34   15.00
  -5   3   7  639.04   11.40
  -4  -3   7  129.19    3.60
   4  -3  -7  127.39    4.90
   4  -3  -7  124.29    4.40
  -4  -3   7  125.99    4.00
   4  -3  -7  133.99    6.10
  -4   3   7  126.89    4.10
  -4   3   7  126.79    3.80
  -4   3   7  128.49    6.70
  -3  -3   7   81.89    2.90
  -3  -3   7   83.39    2.50
   3  -3  -7   74.49    3.70
   3  -3  -7   85.69    4.10
   3  -3  -7   80.79    5.40
  -3   3   7   77.79    3.30
  -3   3   7   76.89    3.00
  -3   3   7   81.49    5.80
   2  -3  -7   47.00    3.50
   2  -3  -7   38.80    3.10
  -2   3   7   44.40    2.60
  -2   3   7   44.70    2.80
  -2   3   7   45.60    5.10
   1  -3  -7   11.20    2.10
   1  -3  -7   14.40    4.20
   1  -3  -7   10.30    2.00
  -1   3   7    5.00    3.10
  -1   3   7   12.60    1.80
  -1   3   7   11.70    1.60
   0  -3  -7  494.95   12.90
   0  -3   7  494.35    9.70
   0  -3  -7  504.15   10.60
   0  -3  -7  503.35   10.10
   0   3   7  523.45    9.80
   0   3   7  498.85   13.10
   0   3   7  494.95    9.40
   1  -3   7   23.90    1.90
   1  -3   7   21.90    1.90
  -1  -3  -7   21.50    2.30
  -1  -3  -7   19.60    3.60
  -1  -3  -7   21.70    2.50
   1   3   7   25.20    2.60
   1   3   7   24.10    2.20
  -2  -3  -7    1.10    1.90
  -2  -3  -7    0.30    1.90
  -2  -3  -7    0.20    2.70
   2  -3   7    0.70    1.30
   2  -3   7   -0.40    1.20
   2   3   7    1.20    1.70
   2   3   7    2.30    1.70
  -3  -3  -7  311.27    8.00
   3  -3   7  298.37    6.60
  -3  -3  -7  300.47    7.70
   3  -3   7  308.47    6.70
  -3  -3  -7  305.67   10.40
   3   3   7  299.57    7.10
   3   3   7  309.07    7.40
  -4  -3  -7  163.08    8.00
   4  -3   7  150.58    4.90
  -4  -3  -7  153.88    5.80
  -4  -3  -7  152.48    5.80
   4  -3   7  159.68    4.80
   4   3   7  165.28    5.40
   4   3   7  155.98    5.20
   5  -3   7   99.89    4.30
  -5  -3  -7   96.89    5.10
   5  -3   7   89.09    4.40
  -5  -3  -7   99.59    5.20
   5   3   7   91.39    4.50
   5   3   7   99.69    4.70
  -6  -3  -7    1.80    2.60
   6  -3   7   -1.70    2.10
   6  -3   7    0.70    2.00
  -6  -3  -7   -1.30    2.30
   6   3   7   -1.20    2.10
  -6   3  -7    1.30    1.80
   6   3   7   -2.20    2.10
  -7  -3  -7    3.90    2.60
   7  -3   7   -0.60    2.10
   7  -3   7   -0.20    2.50
  -7  -3  -7    3.00    2.80
   7   3   7    1.80    2.30
  -7   3  -7    4.00    2.00
   7   3   7   -0.90    2.20
  -8  -3  -7   99.59    6.30
   8  -3   7  110.09    5.90
  -8  -3  -7   95.09    5.90
   8  -3   7  109.89    5.50
   8   3   7  110.59    5.60
  -8   3  -7  105.49    4.90
  -8   3  -7  104.59    3.50
  -8   3  -7  101.29    3.30
   8   3   7  102.89    5.60
  -9  -3  -7  126.29    7.00
  -9  -3  -7  140.79    6.80
   9  -3   7  130.19    6.60
   9  -3   7  122.79    6.20
   9   3   7  135.79    6.40
  -9   3  -7  129.09    5.70
   9   3   7  132.69    6.20
  -9   3  -7  131.09    4.30
  -9   3  -7  127.99    4.00
 -10  -3  -7  265.57    9.30
  10  -3   7  266.77    8.90
 -10  -3  -7  254.87    9.60
  10  -3   7  256.17    9.20
  10   3   7  243.38    8.70
 -10   3  -7  260.77    6.30
 -10   3  -7  252.17    8.10
  10   3   7  272.57    8.80
 -10   3  -7  263.87    6.50
 -11  -3  -7   14.70    3.60
 -11  -3  -7   10.70    3.80
  11  -3   7    9.50    3.50
  11  -3   7   12.60    3.70
 -11   3  -7    8.20    2.00
  11   3   7   17.50    3.50
  11   3   7    7.40    2.90
 -11   3  -7   12.30    2.40
 -11   3  -7    8.20    2.90
 -12  -3  -7    9.10    4.00
  12  -3   7    7.60    3.70
 -12  -3  -7    6.20    3.40
  12  -3   7   12.00    3.70
 -12   3  -7   10.80    3.10
 -12   3  -7   11.60    2.40
  12   3   7   10.00    3.20
 -12   3  -7   11.00    2.10
  12   3   7    8.80    3.20
  13  -3   7   10.10    3.90
 -13  -3  -7    5.70    3.40
 -13  -3  -7    9.90    3.80
  13  -3   7   14.70    4.00
  13   3   7   13.90    3.30
 -13   3  -7   10.40    2.10
 -13   3  -7    8.70    2.40
  13   3   7    7.90    3.40
 -13   3  -7    9.60    3.10
 -14  -4   7   -1.60    4.70
  14  -4  -7    5.00    3.10
 -14  -4   7    6.30    3.40
 -14  -4   7    4.30    3.70
  14  -4  -7   13.50    4.10
 -14   4   7    7.00    3.90
 -14   4   7    6.70    2.60
  14   4  -7    5.70    1.80
 -14   4   7    4.20    2.00
  14   4  -7    8.80    1.80
  13  -4  -7   17.10    3.40
 -13  -4   7    9.70    3.70
 -13  -4   7    2.60    3.00
  13  -4  -7    9.40    4.90
  13  -4  -7    7.90    3.50
 -13   4   7   13.10    2.60
 -13   4   7    8.00    3.70
 -13   4   7   10.90    2.30
 -12  -4   7  125.69    7.30
 -12  -4   7  144.49    6.80
  12  -4  -7  125.59    6.40
  12  -4  -7  118.09    9.30
  12  -4  -7  129.69    7.50
 -12   4   7  128.49    8.50
 -12   4   7  137.19    5.40
 -12   4   7  126.09    4.80
 -11  -4   7   13.60    3.50
  11  -4  -7   12.00    3.40
 -11  -4   7    3.60    2.80
  11  -4  -7    0.90    4.00
 -11   4   7    7.50    2.20
 -11   4   7    3.20    3.60
 -11   4   7    6.60    2.00
 -10  -4   7   37.20    3.50
  10  -4  -7   48.50    4.60
 -10  -4   7   51.49    5.40
  10  -4  -7   48.10    5.60
  10  -4  -7   51.89    4.60
 -10   4   7   50.29    3.20
 -10   4   7   48.10    3.50
 -10   4   7   43.00    5.40
  -9  -4   7  676.73   14.70
   9  -4  -7  661.53   13.90
   9  -4  -7  663.33   17.00
   9  -4  -7  655.03   15.20
  -9  -4   7  673.13   13.80
  -9   4   7  650.73   12.20
  -9   4   7  676.43   12.60
  -9   4   7  696.73   17.70
   8  -4  -7  137.29    7.60
  -8  -4   7  136.19    5.30
  -8  -4   7  143.39    6.00
   8  -4  -7  144.99    6.40
   8  -4  -7  145.49    5.60
  -8   4   7  132.49    4.00
  -8   4   7  149.59    8.10
  -8   4   7  139.99    4.20
   7  -4  -7   56.19    4.10
   7  -4  -7   48.30    5.60
   7  -4  -7   47.40    4.50
  -7  -4   7   47.40    4.10
  -7  -4   7   50.29    3.70
  -7   4   7   45.50    6.00
  -7   4   7   49.00    2.70
   6  -4  -7   -0.40    2.20
  -6  -4   7    1.10    1.70
  -6  -4   7    5.70    2.10
   6  -4  -7    5.80    2.90
   6  -4  -7    5.50    2.10
  -6   4   7    8.20    3.50
  -5  -4   7   49.90    2.80
   5  -4  -7   40.90    3.50
  -5  -4   7   43.60    3.20
   5  -4  -7   42.70    5.10
   5  -4  -7   46.80    4.00
  -5   4   7   48.40    5.90
   4  -4  -7  479.95    9.80
  -4  -4   7  484.85    8.60
   4  -4  -7  460.65   10.40
   4  -4  -7  462.25   12.50
  -4  -4   7  466.85    8.90
  -4   4   7  457.45   13.40
   3  -4  -7  394.16   11.20
   3  -4  -7  389.66    8.40
   3  -4  -7  375.56    8.90
  -3   4   7  373.66   11.90
   2  -4  -7  420.16    8.90
   2  -4  -7  425.76    9.50
   2  -4  -7  430.66   12.10
  -2   4   7  406.06   12.40
   1  -4  -7   64.89    5.80
   1  -4  -7   65.39    3.70
   1  -4  -7   68.99    4.00
  -1  -4   7   75.79    4.40
  -1   4   7   71.59    6.30
   0  -4   7  137.39    5.00
   0  -4  -7  137.09    5.10
   0  -4  -7  137.69    4.80
   0  -4  -7  137.09    7.50
   1  -4   7  457.35    9.30
  -1  -4  -7  438.56   10.00
  -1  -4  -7  444.26    9.70
  -1  -4  -7  449.16   13.20
   2  -4   7  361.86    6.80
  -2  -4  -7  350.26   11.80
  -2  -4  -7  368.36    9.00
   2  -4   7  366.46    6.80
  -2  -4  -7  358.26    8.60
   3  -4   7   10.60    1.70
  -3  -4  -7   10.00    2.40
  -3  -4  -7   10.60    3.50
   3  -4   7   11.60    1.70
  -3  -4  -7   14.30    2.60
   3   4   7   15.80    1.80
   3   4   7   13.70    1.80
  -4  -4  -7  439.56   10.60
   4  -4   7  453.55    9.30
  -4  -4  -7  442.76   13.90
  -4  -4  -7  422.96   10.40
   4  -4   7  437.36    9.00
   4  -4   7  443.56    9.20
   4   4   7  457.35    9.20
   4   4   7  441.96    9.00
   5  -4   7   49.20    3.50
  -5  -4  -7   37.00    4.70
   5  -4   7   41.40    3.70
  -5  -4  -7   42.10    3.80
  -5  -4  -7   49.70    4.70
   5   4   7   36.70    3.40
   5   4   7   45.70    3.50
   6  -4   7   18.50    2.70
  -6  -4  -7   15.20    4.10
   6  -4   7   16.80    2.60
  -6  -4  -7   24.20    3.40
  -6  -4  -7   15.20    3.10
  -6   4  -7   20.90    2.70
   6   4   7   16.50    2.50
   6   4   7   21.20    2.50
   7  -4   7   75.49    4.70
  -7  -4  -7   72.49    5.60
  -7  -4  -7   82.59    5.90
   7  -4   7   77.19    5.00
  -7   4  -7   85.09    4.80
   7   4   7   80.49    4.50
   7   4   7   74.99    4.50
   8  -4   7    5.10    2.80
  -8  -4  -7   -0.20    2.70
  -8  -4  -7   -2.00    2.90
   8  -4   7    1.80    2.50
   8   4   7    0.90    2.20
  -8   4  -7    4.60    2.30
   8   4   7    0.90    2.20
   9  -4   7  272.17    8.60
  -9  -4  -7  278.47    9.70
  -9  -4  -7  284.67    9.50
   9  -4   7  269.77    9.10
   9   4   7  269.67    8.20
  -9   4  -7  285.07    8.50
   9   4   7  257.37    8.00
 -10  -4  -7   13.90    3.60
 -10  -4  -7   12.60    3.80
  10  -4   7   13.80    3.30
  10  -4   7    9.40    3.50
  10   4   7   16.40    3.00
  10   4   7   15.90    2.90
 -10   4  -7   14.40    3.00
 -11  -4  -7   37.70    4.50
  11  -4   7   47.70    4.70
 -11  -4  -7   42.80    5.00
  11  -4   7   45.20    4.90
 -11   4  -7   37.90    5.10
  11   4   7   48.70    4.80
  11   4   7   44.60    4.70
 -12  -4  -7   67.89    6.70
  12  -4   7   65.49    6.10
  12  -4   7   63.79    5.80
 -12  -4  -7   58.69    5.80
  12   4   7   72.79    5.40
 -12   4  -7   58.39    5.50
  12   4   7   64.39    5.10
 -13  -5   7   -2.30    2.90
 -13  -5   7    1.10    3.20
  13  -5  -7    7.00    3.60
  13  -5  -7   -3.70    4.20
  13  -5  -7    3.60    3.00
 -13   5   7   -1.00    4.00
  12  -5  -7    4.50    4.40
 -12  -5   7   14.10    3.80
 -12  -5   7    5.50    3.10
  12  -5  -7   16.30    3.80
 -12   5   7   10.80    4.10
  11  -5  -7  228.08    9.20
  11  -5  -7  219.48   11.10
 -11  -5   7  226.78    8.70
  11  -5  -7  223.08    8.00
 -11  -5   7  229.88    7.90
 -11   5   7  233.78   11.20
  10  -5  -7   64.99    5.00
  10  -5  -7   65.39    7.30
  10  -5  -7   75.79    6.10
 -10  -5   7   68.79    5.10
 -10  -5   7   74.89    5.70
 -10   5   7   75.89    7.80
  -9  -5   7  202.58    7.40
   9  -5  -7  205.58    6.90
  -9  -5   7  201.28    6.70
   9  -5  -7  200.68    8.00
   9  -5  -7  190.88    9.30
  -9   5   7  196.48   10.20
  -8  -5   7   14.20    2.50
   8  -5  -7   13.50    2.70
  -8  -5   7   11.30    2.80
   8  -5  -7   10.50    3.60
   8  -5  -7   16.70    3.10
  -8   5   7   13.20    4.00
  -7  -5   7   10.80    2.10
   7  -5  -7   14.40    2.50
   7  -5  -7   14.60    3.00
   7  -5  -7    8.50    3.30
  -7  -5   7   15.40    2.70
  -7   5   7    9.10    3.90
   6  -5  -7   -2.40    1.90
  -6  -5   7    2.40    2.00
  -6  -5   7   -0.40    1.70
   6  -5  -7    2.90    2.40
   6  -5  -7    0.40    3.00
  -6   5   7    1.30    3.40
  -5  -5   7   38.70    3.20
   5  -5  -7   38.00    3.00
   5  -5  -7   39.90    4.20
  -5  -5   7   34.90    2.60
   5  -5  -7   30.50    4.10
  -5   5   7   40.50    5.10
   4  -5  -7   45.30    5.80
   4  -5  -7   43.50    4.10
   4  -5  -7   42.80    3.70
  -4   5   7   43.30    5.40
   3  -5  -7   11.40    3.50
   3  -5  -7   16.90    2.40
   3  -5  -7   15.50    2.50
  -3   5   7   14.50    4.20
  -2  -5   7   21.60    3.40
   2  -5  -7   26.50    2.60
   2  -5  -7   13.30    3.50
   2  -5  -7   22.60    2.80
  -2   5   7   24.20    4.70
   1  -5  -7  255.27    6.80
  -1  -5   7  257.37    8.30
   1  -5  -7  260.57   10.40
   1  -5  -7  259.97    7.30
   0  -5  -7   33.10    3.10
   0  -5  -7   35.80    3.00
   0  -5  -7   31.30    4.30
   0  -5   7   36.40    4.10
  -1  -5  -7  367.46   12.60
  -1  -5  -7  344.77    8.90
  -1  -5  -7  354.16    8.50
   1  -5   7  343.67    8.70
  -2  -5  -7    7.90    3.70
   2  -5   7    6.90    2.00
  -2  -5  -7    5.30    2.40
  -2  -5  -7    9.60    2.50
  -3  -5  -7    7.60    2.50
   3  -5   7    4.40    1.40
  -3  -5  -7    2.10    3.50
  -3  -5  -7    4.80    2.50
   3  -5   7    0.30    1.80
   3  -5   7    4.00    1.50
   4  -5   7   52.89    3.70
  -4  -5  -7   65.29    4.90
  -4  -5  -7   62.89    7.40
   4  -5   7   59.59    3.30
  -4  -5  -7   58.79    4.80
   4  -5   7   60.99    3.50
  -5  -5  -7   32.10    5.70
  -5  -5  -7   23.10    3.40
   5  -5   7   29.50    2.80
  -5  -5  -7   27.60    3.50
   5  -5   7   31.50    3.80
   5  -5   7   30.00    2.70
   6  -5   7    4.10    2.20
  -6  -5  -7   -0.60    2.80
   6  -5   7    7.90    2.40
  -6  -5  -7    4.80    3.90
  -6  -5  -7    2.40    2.70
  -6   5  -7    3.80    2.40
   7  -5   7   29.60    3.20
  -7  -5  -7   30.10    5.10
  -7  -5  -7   35.10    4.00
  -7  -5  -7   31.30    4.00
   7  -5   7   30.50    3.40
  -7   5  -7   34.40    4.50
   8  -5   7    7.80    2.70
  -8  -5  -7   -6.40    3.50
  -8  -5  -7    2.90    3.00
  -8  -5  -7   -2.10    2.80
   8  -5   7    2.30    2.50
  -8   5  -7   -1.60    2.30
   9  -5   7   98.19    6.00
   9  -5   7   89.89    5.60
  -9  -5  -7  103.49    6.80
  -9  -5  -7  107.59    7.00
   9   5   7  102.49    4.20
  -9   5  -7   95.19    5.90
   9   5   7   95.69    4.30
  10  -5   7   74.19    6.00
 -10  -5  -7   61.49    6.40
 -10  -5  -7   54.99    5.20
  10  -5   7   53.79    5.10
 -10   5  -7   55.29    5.30
  10   5   7   59.49    3.70
  10   5   7   59.69    4.00
 -11   5  -7   53.89    5.30
 -11  -6   7    3.70    3.30
  11  -6  -7    4.60    3.30
  11  -6  -7   14.50    3.10
 -11  -6   7    5.90    3.00
  11  -6  -7   -0.20    4.00
 -11   6   7    3.20    3.90
 -10  -6   7   71.79    5.60
  10  -6  -7   57.69    5.90
  10  -6  -7   59.19    6.30
  10  -6  -7   66.79    5.20
 -10  -6   7   66.69    5.20
 -10   6   7   70.99    8.70
  -9  -6   7    5.30    2.70
   9  -6  -7    0.00    2.80
  -9  -6   7    6.70    2.50
   9  -6  -7    5.30    2.70
  -9   6   7    7.50    4.30
  -8  -6   7   57.59    4.10
   8  -6  -7   52.59    5.60
   8  -6  -7   56.69    5.30
   8  -6  -7   50.99    4.60
  -8  -6   7   49.20    4.60
  -8   6   7   61.89    6.90
   7  -6  -7   13.50    2.70
   7  -6  -7    6.30    3.50
  -7  -6   7    8.50    2.60
   7  -6  -7   11.10    2.90
  -7  -6   7   10.70    2.20
  -7   6   7   10.30    4.40
   6  -6  -7   13.00    3.50
   6  -6  -7   17.50    2.70
  -6  -6   7   16.60    2.50
   6  -6  -7   19.60    3.20
  -6  -6   7   12.70    2.10
  -6   6   7   20.20    4.90
   5  -6  -7   -0.30    3.20
  -5  -6   7    3.70    1.80
  -5  -6   7    3.10    1.50
   5  -6  -7    0.10    2.30
   5  -6  -7    1.80    2.20
  -5   6   7    2.70    3.90
   4  -6  -7  107.29    7.80
   4  -6  -7  121.89    5.50
   4  -6  -7  128.79    5.10
  -4  -6   7  122.99    7.10
  -4   6   7  127.89    9.30
   3  -6  -7   16.20    4.30
  -3  -6   7   22.90    3.80
   3  -6  -7   19.40    2.90
   3  -6  -7   23.00    2.70
  -3   6   7   27.40    5.70
   2  -6  -7  219.48    6.50
   2  -6  -7  212.68    7.00
   2  -6  -7  206.08    9.90
  -2  -6   7  204.18    8.50
   1  -6  -7  270.87    7.40
  -1  -6   7  277.27    9.40
   1  -6  -7  284.77   11.80
   1  -6  -7  270.27    8.00
   0  -6  -7   15.60    2.90
   0  -6  -7   14.20    4.40
   0  -6  -7   16.40    2.70
   0  -6   7   11.00    3.00
  -1  -6  -7   86.39    7.90
  -1  -6  -7   76.79    5.00
   1  -6   7   78.39    5.10
  -1  -6  -7   80.39    4.80
   2  -6   7  103.59    5.20
  -2  -6  -7  106.19    5.60
  -2  -6  -7  100.79    5.30
  -2  -6  -7   98.89    8.50
  -3  -6  -7    8.40    4.10
  -3  -6  -7    7.10    2.70
   3  -6   7    3.60    2.20
  -3  -6  -7    1.20    2.60
  -4  -6  -7   41.50    3.90
  -4  -6  -7   42.20    3.90
  -4  -6  -7   39.20    6.10
   4  -6   7   37.40    3.20
   4  -6   7   34.60    3.00
   4  -6   7   30.30    3.00
  -5  -6  -7   69.39    5.60
  -5  -6  -7   80.49    5.60
   5  -6   7   79.69    4.20
   5  -6   7   73.79    3.90
   5  -6   7   62.79    4.60
  -5  -6  -7   70.59    8.60
   6  -6   7   33.90    4.10
   6  -6   7   42.40    3.40
  -6  -6  -7   32.90    5.90
  -6  -6  -7   34.20    4.10
   6  -6   7   39.90    3.80
  -6  -6  -7   30.20    3.90
  -7  -6  -7    0.70    4.60
   7  -6   7   -0.40    2.20
  -7  -6  -7   -3.90    2.70
  -7  -6  -7    0.60    2.90
   7  -6   7   -1.00    2.20
  -8  -6  -7   51.89    5.00
   8  -6   7   48.40    4.10
  -8  -6  -7   53.99    7.70
   8  -6   7   52.59    4.90
  -8  -6  -7   40.90    4.60
   9  -6   7   11.90    3.10
  -9  -6  -7   10.50    4.80
  -9  -6  -7   15.20    3.80
   9  -6   7   11.00    3.00
  -9  -6  -7    9.10    3.60
  -9   6  -7    8.30    2.70
  -9  -7   7    3.60    2.60
   9  -7  -7    4.00    3.00
   9  -7  -7   -1.50    2.30
  -9  -7   7   -1.40    2.30
  -9   7   7    5.70    4.30
   8  -7  -7   41.90    4.30
   8  -7  -7   28.10    5.20
  -8  -7   7   41.30    3.70
   8  -7  -7   38.80    3.70
  -8  -7   7   30.20    3.10
  -8   7   7   38.80    6.00
   7  -7  -7    6.00    2.50
   7  -7  -7    8.00    2.70
  -7  -7   7    8.80    2.50
  -7  -7   7    6.20    2.20
   7  -7  -7    0.90    3.30
  -7   7   7    4.20    4.00
   6  -7  -7   51.29    4.80
  -6  -7   7   40.40    3.80
   6  -7  -7   39.60    5.00
  -6  -7   7   40.00    3.30
   6  -7  -7   40.80    4.20
  -6  -7   7   44.70    5.90
  -6   7   7   38.60    5.80
   5  -7  -7   23.60    2.90
  -5  -7   7   22.60    4.30
   5  -7  -7   22.10    4.60
   5  -7  -7   25.60    3.30
  -5  -7   7   22.20    2.10
  -5   7   7   26.80    6.00
   4  -7  -7   37.40    5.40
  -4  -7   7   32.80    5.00
   4  -7  -7   36.40    3.20
   4  -7  -7   33.20    3.40
   3  -7  -7   -2.60    2.10
   3  -7  -7    1.80    3.40
   3  -7  -7    2.30    2.20
  -3  -7   7    3.50    3.20
   2  -7  -7    1.90    3.70
   2  -7  -7    1.20    2.20
   2  -7  -7    4.40    2.20
  -2  -7   7    2.30    2.80
   1  -7  -7    7.60    2.40
  -1  -7   7    8.90    3.10
   1  -7  -7    9.50    2.50
   1  -7  -7    6.80    4.10
   0  -7  -7   18.70    3.00
   0  -7  -7   15.00    4.50
   0  -7   7   20.30    3.50
   0  -7  -7   20.00    2.80
  -1  -7  -7   42.90    4.40
  -1  -7  -7   53.09    6.40
  -1  -7  -7   49.50    4.80
   1  -7   7   45.30    4.80
  -2  -7  -7    0.80    3.80
  -2  -7  -7   -1.40    2.30
   2  -7   7    0.90    2.30
  -2  -7  -7    2.30    2.40
   3  -7   7   17.80    3.00
  -3  -7  -7   20.00    5.30
  -3  -7  -7   24.70    3.40
  -3  -7  -7   21.50    3.40
  -4  -7  -7   61.39    5.20
   4  -7   7   63.59    3.40
   4  -7   7   61.09    3.50
  -4  -7  -7   68.09    8.80
  -4  -7  -7   64.09    5.40
  -5  -7  -7   12.00    5.20
   5  -7   7   16.10    2.40
  -5  -7  -7   15.60    3.40
   5  -7   7   16.90    2.40
  -5  -7  -7   11.00    3.30
  -6  -7  -7    7.00    5.30
  -6  -7  -7    5.70    3.10
   6  -7   7   -1.10    2.50
   6  -7   7    3.60    2.30
   6  -7   7    9.10    2.20
  -6  -7  -7    3.90    3.10
  -5  -8   7   -3.50    2.90
   4  -8  -7    2.40    2.30
   4  -8  -7    1.80    2.20
  -4  -8   7   -2.10    2.70
   4  -8  -7   -3.30    3.50
   3  -8  -7    6.40    2.40
   3  -8  -7   -1.10    3.70
  -3  -8   7    1.80    3.20
   3  -8  -7   -2.10    2.10
   2  -8  -7   98.89    8.80
  -2  -8   7   92.89    7.10
   2  -8  -7  104.29    5.20
   2  -8  -7   89.89    5.40
   1  -8  -7   81.49    8.60
  -1  -8   7   84.19    6.80
   1  -8  -7   84.59    4.90
   1  -8  -7   88.29    5.50
   0  -8  -7   31.00    5.60
   0  -8   7   43.60    5.40
   0  -8  -7   42.40    4.00
   0  -8  -7   45.90    4.40
  -1  -8  -7   10.00    2.60
   1  -8   7    6.40    2.90
  -1  -8  -7    9.30    2.60
  -1  -8  -7   12.40    4.90
   2  -8   7   10.20    3.00
  -2  -8  -7   10.50    2.80
  -2  -8  -7   11.40    4.90
  -2  -8  -7   14.30    3.10
 -16   0   8   15.20    4.00
  16   0  -8   16.50    3.50
  16   0  -8   13.30    3.90
 -16   0   8   14.50    3.90
 -16   0   8   16.10    5.00
  15   0  -8  114.79    7.50
 -15   0   8  134.69    9.90
 -15   0   8  127.59    6.90
  15   0  -8  105.99    6.40
 -15   0   8  133.29    7.90
  14   0  -8   22.90    3.40
 -14   0   8   25.00    4.30
  14   0  -8   27.60    4.20
 -14   0   8   21.20    3.50
 -14   0   8   17.90    4.70
  13   0  -8   18.70    3.80
  13   0  -8   17.20    3.20
 -13   0   8   10.80    3.20
 -13   0   8   12.50    3.60
 -13   0   8   18.80    4.70
 -12   0   8   45.30    4.60
  12   0  -8   39.90    3.80
 -12   0   8   36.50    3.70
 -12   0   8   37.50    5.10
  12   0  -8   40.80    4.30
 -11   0   8 2888.81   48.00
  11   0  -8 2842.02   48.10
  11   0  -8 2894.01   49.40
 -11   0   8 2849.81   49.30
 -11   0   8 2799.12   50.99
 -10   0   8 1695.93   29.80
 -10   0   8 1729.93   31.10
  10   0  -8 1721.13   31.10
  10   0  -8 1695.43   29.90
 -10   0   8 1686.63   32.50
   9   0  -8    3.20    2.00
   9   0  -8    0.70    2.20
  -9   0   8    2.10    2.50
  -9   0   8    1.50    2.00
  -9   0   8    5.20    3.30
  -8   0   8   97.79    5.60
   8   0  -8   99.39    5.00
   8   0  -8   98.99    4.30
  -8   0   8  104.89    5.20
  -8   0   8   96.19    4.40
   7   0  -8   56.69    3.50
  -7   0   8   67.19    5.10
  -7   0   8   50.49    4.30
   7   0  -8   61.59    4.20
  -7   0   8   62.89    3.70
  -6   0   8  566.04   11.40
   6   0  -8  581.24   11.40
  -6   0   8  574.24   12.30
   6   0  -8  581.64   12.20
   6   0  -8  653.03   14.50
  -6   0   8  580.14   12.80
  -5   0   8 2500.05   41.70
  -5   0   8 2496.75   41.30
  -5   0   8 2478.45   40.40
   5   0  -8 2491.95   40.40
   5   0  -8 2470.75   41.10
   5   0  -8 2456.65   42.50
   4   0  -8 1158.98   20.00
   4   0  -8 1202.18   20.90
   4   0  -8 1202.88   21.70
  -4   0   8 1150.58   20.20
  -4   0   8 1179.08   21.00
  -4   0   8 1201.78   21.20
  -3   0   8 3721.43   60.69
  -3   0   8 3898.51   60.89
  -3   0   8 3727.03   59.99
   3   0  -8 3827.52   60.59
   3   0  -8 3703.93   59.79
   3   0  -8 3729.33   60.79
  -2   0   8 4253.17   66.59
  -2   0   8 4262.47   67.19
   2   0  -8 4178.48   66.89
   2   0  -8 4119.69   66.29
   2   0  -8 4183.18   66.99
  -2   0   8 4161.78   67.09
   1   0  -8 4042.00   63.99
   1   0  -8 3978.50   63.39
  -1   0   8 4027.90   64.09
  -1   0   8 4055.69   64.19
  -1   0   8 3950.30   63.59
   1   0  -8 3940.71   63.69
   0   0   8  374.46    7.90
   0   0  -8  376.16    8.10
   0   0   8  380.46    8.30
   0   0  -8  376.66    7.70
   0   0   8  377.16    8.40
   0   0  -8  385.56    8.00
  -1   0  -8  710.23   13.30
   1   0   8  707.83   13.10
   1   0   8  728.63   13.60
  -1   0  -8  704.73   13.00
  -1   0  -8  701.73   13.30
   2   0   8  556.64   11.20
  -2   0  -8  562.14   11.20
  -2   0  -8  557.44   11.40
   2   0   8  589.74   11.60
  -2   0  -8  564.94   11.00
   3   0   8 2014.20   33.50
  -3   0  -8 1950.30   33.10
   3   0   8 1988.20   33.20
  -3   0  -8 1940.91   32.90
  -4   0  -8   68.59    4.10
   4   0   8   75.29    4.20
  -4   0  -8   72.49    3.90
   4   0   8   72.09    4.20
  -5   0  -8  110.89    4.90
  -5   0  -8  112.69    4.70
   5   0   8  107.19    4.90
   5   0   8  121.89    5.10
   6   0   8  971.20   18.90
  -6   0  -8  976.90   18.50
   6   0   8  976.90   19.00
  -6   0  -8  974.10   18.30
  -7   0  -8 2395.96   40.30
  -7   0  -8 2347.97   40.40
   7   0   8 2364.56   41.00
   7   0   8 2376.06   41.10
   8   0   8 1401.96   26.20
  -8   0  -8 1397.66   25.60
  -8   0  -8 1353.26   25.20
   8   0   8 1372.16   26.10
  -9   0  -8   17.80    3.50
  -9   0  -8   20.50    3.10
   9   0   8   22.00    3.50
   9   0   8   24.30    3.70
  10   0   8   52.59    4.80
 -10   0  -8   51.49    5.00
 -10   0  -8   43.50    4.10
  10   0   8   42.00    4.20
  11   0   8  431.56   12.40
  11   0   8  423.16   12.50
 -11   0  -8  458.35   11.60
 -11   0  -8  406.56   14.00
 -11   0  -8  437.66   12.00
 -12   0  -8    6.20    3.10
  12   0   8   10.40    3.60
  12   0   8   14.20    3.60
 -12   0  -8   10.90    3.50
 -12   0  -8    7.30    5.80
  13   0   8    9.70    3.40
  13   0   8   10.90    3.80
 -13   0  -8    8.80    5.50
 -13   0  -8    9.40    3.30
 -13   0  -8   13.00    3.70
  16  -1  -8  148.99    8.60
 -16  -1   8  153.18    8.40
 -16  -1   8  151.38    7.90
  16  -1  -8  150.68    7.80
 -16  -1   8  124.19   11.40
 -16   1   8  139.69    7.30
 -16   1   8  153.48   10.00
  16   1  -8  150.08    7.20
  16   1  -8  146.49    7.90
 -16   1   8  157.48    8.40
 -15  -1   8  281.77   10.70
  15  -1  -8  290.67   10.70
 -15  -1   8  295.07    9.80
 -15  -1   8  259.67   13.10
  15  -1  -8  257.07    9.50
  15   1  -8  285.57   10.10
 -15   1   8  285.07    9.30
  15   1  -8  281.47    9.30
 -15   1   8  281.37   10.30
 -15   1   8  288.17   11.80
  14  -1  -8   52.29    5.20
 -14  -1   8   64.09    5.70
  14  -1  -8   60.09    6.10
 -14  -1   8   48.90    5.00
 -14  -1   8   52.69    6.70
  14   1  -8   66.59    6.00
 -14   1   8   51.89    5.00
  14   1  -8   62.09    5.10
 -14   1   8   62.49    5.40
 -14   1   8   58.69    6.90
  13  -1  -8   69.69    5.40
 -13  -1   8   94.89    9.30
 -13  -1   8   71.69    6.40
 -13  -1   8   72.49    5.70
  13  -1  -8   79.69    6.50
 -13   1   8   76.79    5.40
  13   1  -8   79.39    5.10
 -13   1   8   87.99    7.40
  13   1  -8   75.69    5.90
 -13   1   8   80.49    6.20
  12  -1  -8  752.42   17.40
 -12  -1   8  756.32   20.40
 -12  -1   8  758.32   17.30
  12  -1  -8  751.92   16.20
 -12  -1   8  761.62   16.20
  12   1  -8  778.22   16.10
 -12   1   8  752.72   16.90
  12   1  -8  791.62   17.00
 -12   1   8  789.32   18.70
 -12   1   8  754.02   15.80
 -11  -1   8 1183.28   21.90
  11  -1  -8 1149.98   23.10
 -11  -1   8 1134.49   25.80
 -11  -1   8 1195.08   23.20
  11  -1  -8 1101.59   21.70
 -11   1   8 1095.39   23.90
 -11   1   8 1163.58   22.80
 -11   1   8 1180.38   21.60
  11   1  -8 1169.28   22.60
  11   1  -8 1169.08   21.70
 -10  -1   8  130.29    6.40
  10  -1  -8  122.79    5.40
  10  -1  -8  126.39    6.30
 -10  -1   8  105.49    7.90
 -10  -1   8  129.59    5.60
 -10   1   8  141.99    7.30
  10   1  -8  122.59    5.20
 -10   1   8  123.29    5.30
 -10   1   8  109.59    6.10
  10   1  -8  127.69    5.80
  -9  -1   8  195.18    8.80
   9  -1  -8  195.88    9.50
   9  -1  -8  185.58    6.90
  -9  -1   8  185.28    6.10
  -9  -1   8  191.38    7.00
   9  -1  -8  186.08    6.10
   9   1  -8  182.38    5.80
  -9   1   8  195.58    6.90
   9   1  -8  194.18    6.60
  -9   1   8  185.68    6.00
  -9   1   8  187.48    7.60
  -8  -1   8  146.19    6.00
   8  -1  -8  130.49    5.70
  -8  -1   8  136.39    5.10
  -8  -1   8  137.99    7.00
   8  -1  -8  139.19    5.00
   8  -1  -8  130.79    7.30
   8   1  -8  145.19    5.40
  -8   1   8  145.49    5.00
   8   1  -8  142.79    4.80
  -8   1   8  133.59    5.80
  -8   1   8  138.79    6.30
   7  -1  -8 1431.86   27.80
   7  -1  -8 1471.25   26.10
  -7  -1   8 1446.06   25.90
  -7  -1   8 1448.66   27.60
   7  -1  -8 1450.95   25.00
  -7  -1   8 1470.05   25.00
  -7   1   8 1457.75   25.90
   7   1  -8 1426.56   25.40
  -7   1   8 1444.36   24.90
   7   1  -8 1469.05   24.70
  -7   1   8 1438.16   26.80
  -6  -1   8  703.83   15.30
  -6  -1   8  697.33   13.10
   6  -1  -8  694.03   14.20
   6  -1  -8  720.93   15.40
  -6  -1   8  694.93   14.00
  -6   1   8  694.53   14.80
   6   1  -8  696.53   13.50
  -6   1   8  711.93   13.20
   6   1  -8  697.93   12.90
  -6   1   8  703.63   14.10
   5  -1  -8  121.39    5.00
   5  -1  -8  123.19    4.40
  -5  -1   8  121.49    4.90
  -5  -1   8  121.79    4.20
   5   1  -8  124.09    4.00
  -5   1   8  118.69    5.00
   5   1  -8  118.09    4.40
  -5   1   8  118.19    5.30
   4  -1  -8  220.28    6.70
  -4  -1   8  217.68    6.50
  -4  -1   8  219.78    5.40
   4  -1  -8  218.38    6.30
  -4  -1   8  206.58    6.00
   4  -1  -8  218.48    5.60
  -4   1   8  220.08    6.40
  -4   1   8  212.38    5.60
  -4   1   8  224.48    6.90
   4   1  -8  185.48    5.40
   3  -1  -8 2712.33   44.40
   3  -1  -8 2615.54   43.60
   3  -1  -8 2681.23   44.80
  -3  -1   8 2772.02   44.00
  -3  -1   8 2737.93   44.10
  -3  -1   8 2726.83   43.30
  -3   1   8 2692.13   43.70
  -3   1   8 2657.43   44.30
  -3   1   8 2697.93   45.20
   3   1  -8 2715.63   43.50
   3   1  -8 2699.13   43.00
  -2  -1   8   12.90    1.70
  -2  -1   8   11.10    2.00
  -2  -1   8   10.60    1.60
   2  -1  -8    9.90    2.10
   2  -1  -8   13.10    2.40
   2  -1  -8   10.50    1.90
  -2   1   8   10.60    2.20
  -2   1   8   10.20    1.80
   2   1  -8   13.50    1.50
   2   1  -8   11.10    1.70
  -2   1   8   13.70    2.60
  -1  -1   8 1530.15   25.10
   1  -1  -8 1473.85   26.10
  -1  -1   8 1492.75   24.60
   1  -1  -8 1512.15   25.00
   1  -1  -8 1475.75   25.60
  -1  -1   8 1498.55   24.40
  -1   1   8 1467.65   26.50
  -1   1   8 1482.45   25.00
   1   1  -8 1503.95   24.50
   1   1  -8 1494.95   24.20
  -1   1   8 1469.85   25.50
   1   1  -8 1490.65   24.60
   0  -1  -8  428.46    9.30
   0  -1   8  405.76    8.80
   0  -1  -8  425.66    8.90
   0  -1  -8  431.86   10.00
   0  -1   8  432.06    8.40
   0   1  -8  431.46    8.00
   0   1   8  429.26   10.20
   0   1  -8  443.36    8.30
   0   1   8  428.96    8.80
   0   1   8  439.76    9.40
  -1  -1  -8  686.33   13.30
  -1  -1  -8  684.23   14.20
   1  -1   8  697.03   12.60
   1  -1   8  723.23   13.00
   1   1   8  695.03   13.40
  -1   1  -8  615.64   12.00
   1   1   8  693.53   13.00
  -1   1  -8  711.53   12.30
   2  -1   8   -1.40    1.60
  -2  -1  -8   -0.20    2.10
   2  -1   8    1.40    1.70
  -2  -1  -8    0.10    1.90
  -2  -1  -8    1.00    1.80
   2   1   8    0.20    1.90
   2   1   8    1.10    1.90
  -2   1  -8    0.60    1.40
  -2   1  -8    2.00    1.50
  -3  -1  -8 1322.57   23.30
   3  -1   8 1330.97   23.00
   3  -1   8 1303.87   22.80
  -3  -1  -8 1331.47   23.10
  -3  -1  -8 1292.07   24.40
   3   1   8 1285.77   23.10
  -3   1  -8 1319.87   22.30
   3   1   8 1303.07   23.40
  -3   1  -8 1316.47   22.20
  -4  -1  -8  999.20   18.70
  -4  -1  -8 1006.20   18.90
   4  -1   8 1030.30   18.70
   4  -1   8 1018.50   18.60
  -4   1  -8 1023.80   17.90
   4   1   8 1016.10   19.10
  -4   1  -8 1002.40   17.90
   4   1   8 1010.90   18.80
   5  -1   8    4.10    2.10
  -5  -1  -8    5.50    2.10
   5  -1   8    3.60    2.00
  -5  -1  -8    5.60    2.30
   5   1   8    2.70    2.10
  -5   1  -8    2.20    1.70
  -5   1  -8    6.30    2.00
   5   1   8    3.30    2.00
   6  -1   8   13.00    2.60
   6  -1   8    9.30    2.40
  -6  -1  -8    7.30    2.50
  -6  -1  -8    9.10    2.30
   6   1   8    8.30    2.40
   6   1   8   11.90    2.60
  -6   1  -8   12.10    2.10
  -6   1  -8    9.80    2.20
   7  -1   8 1047.70   20.50
  -7  -1  -8 1074.29   20.60
   7  -1   8 1039.20   20.50
  -7  -1  -8 1060.99   20.40
   7   1   8 1069.89   20.80
  -7   1  -8 1035.70   20.80
  -7   1  -8 1042.90   19.40
   7   1   8 1083.09   20.90
  -7   1  -8 1082.79   19.70
  -8  -1  -8  330.27    9.30
   8  -1   8  326.07    9.60
   8  -1   8  335.07    9.60
  -8  -1  -8  341.47    9.70
  -8   1  -8  323.77   10.50
   8   1   8  350.26    9.80
  -8   1  -8  335.57    8.60
   8   1   8  325.77    9.60
  -8   1  -8  336.67    8.80
  -9  -1  -8    0.90    2.60
   9  -1   8    2.50    2.70
   9  -1   8    1.50    2.50
  -9  -1  -8   -0.40    2.80
  -9   1  -8    6.60    4.10
   9   1   8    4.10    2.70
  -9   1  -8    5.70    2.50
   9   1   8    3.90    2.80
  -9   1  -8    9.10    2.80
 -10  -1  -8   16.70    3.20
 -10  -1  -8   15.40    3.70
  10  -1   8   17.40    3.60
  10  -1   8   15.70    3.40
 -10   1  -8   16.60    3.00
 -10   1  -8   17.90    3.30
  10   1   8   15.20    3.50
  10   1   8   15.50    3.40
 -10   1  -8   28.30    5.40
 -11  -1  -8  309.67    9.80
  11  -1   8  318.77   10.40
 -11  -1  -8  312.07   10.40
  11  -1   8  304.27   10.50
  11   1   8  304.37   10.20
 -11   1  -8  314.57    9.10
 -11   1  -8  302.27    9.40
  11   1   8  306.57   10.40
 -11   1  -8  314.37   11.60
 -12  -1  -8  172.18    8.40
  12  -1   8  169.88    8.30
  12  -1   8  189.68    8.90
 -12  -1  -8  182.78    8.10
  12   1   8  186.48    8.40
  12   1   8  193.28    8.80
 -12   1  -8  192.18   10.40
 -12   1  -8  177.78    7.20
 -12   1  -8  178.88    7.60
  13  -1   8    3.40    3.30
 -13  -1  -8   -7.40    3.10
 -13  -1  -8   -1.10    3.30
  13  -1   8   -6.10    2.90
  13   1   8   -0.60    3.30
  13   1   8   -2.30    3.00
 -13   1  -8    1.80    2.90
 -13   1  -8    2.30    4.50
  16  -2  -8  291.27   11.50
  16  -2  -8  286.97   10.50
 -16  -2   8  296.97   10.30
 -16  -2   8  249.08   15.30
 -16  -2   8  297.77   11.20
 -16   2   8  300.97   10.50
  16   2  -8  300.27    9.50
 -16   2   8  277.27   12.10
 -16   2   8  299.57    9.30
  16   2  -8  298.47   10.10
 -15  -2   8  154.38    8.60
  15  -2  -8  147.89    7.60
 -15  -2   8  168.88    8.00
  15  -2  -8  163.88    8.60
 -15  -2   8  143.89   11.10
 -15   2   8  148.49    8.80
 -15   2   8  161.38    7.00
 -15   2   8  158.38    7.90
  15   2  -8  150.18    6.70
  15   2  -8  161.28    7.50
 -14  -2   8    0.40    3.40
  14  -2  -8   -0.90    2.80
 -14  -2   8   -2.60    2.80
 -14  -2   8   -2.00    4.50
  14  -2  -8    3.20    3.30
 -14   2   8   -5.40    2.40
 -14   2   8   -2.10    3.10
  14   2  -8   -3.50    2.10
  14   2  -8    3.30    2.80
 -14   2   8   -0.90    3.20
 -13  -2   8   65.09    5.50
 -13  -2   8   68.89    6.50
  13  -2  -8   64.49    6.20
 -13  -2   8   53.39    6.20
  13  -2  -8   68.99    5.40
  13   2  -8   60.79    4.60
 -13   2   8   68.69    6.40
  13   2  -8   64.19    5.30
 -13   2   8   67.59    5.00
 -13   2   8   65.59    5.80
  12  -2  -8  235.98    9.00
  12  -2  -8  227.48    7.80
 -12  -2   8  210.38    8.80
 -12  -2   8  237.38    8.00
 -12  -2   8  220.48   11.80
 -12   2   8  222.68    7.20
 -12   2   8  222.38    9.40
  12   2  -8  216.58    7.10
 -12   2   8  237.28    8.30
  12   2  -8  228.28    7.80
 -11  -2   8   47.80    4.80
  11  -2  -8   53.29    4.70
 -11  -2   8   46.50    5.90
 -11  -2   8   39.30    4.30
  11  -2  -8   62.79    5.60
  11  -2  -8   75.19    8.60
 -11   2   8   51.19    4.40
  11   2  -8   51.99    4.60
  11   2  -8   59.89    4.00
 -11   2   8   58.79    5.30
 -11   2   8   49.00    5.60
 -10  -2   8  195.18    6.70
 -10  -2   8  189.68    9.60
  10  -2  -8  186.88    6.60
 -10  -2   8  182.38    7.50
  10  -2  -8  206.98   10.20
  10  -2  -8  188.48    7.50
  10   2  -8  190.38    6.50
 -10   2   8  203.48    6.30
  10   2  -8  199.28    6.00
 -10   2   8  195.28    8.10
 -10   2   8  188.68    7.10
   9  -2  -8  233.48    6.90
   9  -2  -8  235.38    9.70
  -9  -2   8  241.48    7.90
  -9  -2   8  239.48    9.70
   9  -2  -8  229.28    7.90
  -9  -2   8  241.88    7.00
   9   2  -8  227.98    6.80
  -9   2   8  232.78    8.60
  -9   2   8  236.48    7.40
   9   2  -8  229.98    6.30
  -9   2   8  242.28    6.70
  -8  -2   8 1290.67   24.00
   8  -2  -8 1336.37   24.50
   8  -2  -8 1296.37   23.30
  -8  -2   8 1291.57   26.70
   8  -2  -8 1306.67   26.30
  -8  -2   8 1322.77   23.10
  -8   2   8 1311.07   22.90
   8   2  -8 1299.37   23.00
   8   2  -8 1331.57   22.70
  -8   2   8 1304.87   23.80
  -8   2   8 1282.77   25.50
  -7  -2   8   90.89    6.20
  -7  -2   8   86.89    4.10
   7  -2  -8   99.29    5.00
   7  -2  -8   89.09    5.90
  -7  -2   8   98.39    4.90
   7  -2  -8   88.59    4.20
   7   2  -8   93.49    3.40
  -7   2   8   98.19    5.60
  -7   2   8  103.59    4.20
   7   2  -8   99.69    3.90
  -7   2   8   89.69    4.70
   6  -2  -8 4999.90   81.09
  -6  -2   8 4842.02   81.59
   6  -2  -8 4917.71   78.89
   6  -2  -8 4930.71   79.99
  -6  -2   8 4914.01   78.59
  -6  -2   8 4975.30   79.49
   6   2  -8 5097.29   77.99
  -6   2   8 4901.81   79.39
  -6   2   8 4875.21   78.69
  -6   2   8 4908.81   81.49
   6   2  -8 5007.30   78.39
  -5  -2   8  353.36    7.40
   5  -2  -8  357.26    9.50
   5  -2  -8  354.26    8.70
  -5  -2   8  341.27    8.10
   5  -2  -8  347.67    7.90
  -5  -2   8  318.27    9.80
  -5   2   8  354.76    7.70
   5   2  -8  360.76    7.00
  -5   2   8  366.86   10.00
  -5   2   8  356.76    8.40
   5   2  -8  367.56    6.70
   4  -2  -8 4340.27   69.19
  -4  -2   8 4245.38   69.19
  -4  -2   8 4403.66   70.99
  -4  -2   8 4387.66   68.69
   4  -2  -8 4297.27   70.09
   4  -2  -8 4372.26   71.19
  -4   2   8 4287.97   68.99
  -4   2   8 4386.46   69.69
  -4   2   8 4319.77   71.79
  -3  -2   8 1385.46   25.40
   3  -2  -8 1467.55   24.60
  -3  -2   8 1451.25   23.80
  -3  -2   8 1443.86   24.30
   3  -2  -8 1505.65   25.40
   3  -2  -8 1422.76   26.40
  -3   2   8 1453.55   24.90
  -3   2   8 1446.86   24.40
  -3   2   8 1462.75   27.10
   2  -2  -8 9075.49  141.49
  -2  -2   8 8913.91  141.09
  -2   2   8 9064.39  141.89
  -1  -2   8 1549.74   25.40
   1  -2  -8 1546.65   28.50
  -1  -2   8 1556.04   25.80
   1  -2  -8 1553.64   26.40
   1  -2  -8 1559.94   27.00
  -1  -2   8 1598.74   25.60
  -1   2   8 1558.14   28.80
  -1   2   8 1546.95   26.20
  -1   2   8 1597.74   26.70
   0  -2   8  836.82   14.10
   0  -2   8  811.62   14.40
   0  -2  -8  807.92   15.60
   0  -2  -8  818.32   15.10
   0  -2  -8  819.32   17.20
   0   2   8  808.42   17.30
   0   2   8  842.42   15.40
   0   2   8  816.42   14.90
   1  -2   8 4493.15   71.19
  -1  -2  -8 4389.06   74.09
  -1  -2  -8 4513.85   72.29
   1  -2   8 4445.76   70.89
  -1  -2  -8 4554.34   71.79
   1   2   8 4550.04   72.09
   1   2   8 4438.36   71.59
   2  -2   8 5892.01   92.39
  -2  -2  -8 5763.32   93.59
  -2  -2  -8 5899.91   93.19
  -2  -2  -8 5770.52   95.69
   2  -2   8 5861.21   92.59
   2   2   8 5942.61   93.49
   2   2   8 5840.92   93.09
  -3  -2  -8   -1.10    2.60
   3  -2   8    2.30    1.70
   3  -2   8    2.30    1.70
  -3  -2  -8    1.80    1.90
  -3  -2  -8    2.50    2.10
  -3   2  -8   -0.40    1.10
   3   2   8    1.90    2.00
   3   2   8   -0.30    1.80
  -3   2  -8    1.30    1.10
  -4  -2  -8 2058.89   35.90
  -4  -2  -8 2113.79   35.70
   4  -2   8 2100.39   35.20
   4  -2   8 2082.29   35.10
   4   2   8 2129.39   35.90
  -4   2  -8 2100.69   33.80
  -4   2  -8 2060.69   33.70
   4   2   8 2092.89   35.50
  -5  -2  -8   27.40    3.10
   5  -2   8   29.30    2.80
   5  -2   8   27.50    2.80
  -5  -2  -8   39.10    4.00
   5   2   8   25.10    3.00
  -5   2  -8   36.00    2.50
  -5   2  -8   30.70    2.70
   5   2   8   28.90    3.10
   6  -2   8  182.98    6.30
  -6  -2  -8  187.78    6.80
  -6  -2  -8  197.48    7.00
   6  -2   8  188.08    6.50
  -6   2  -8  182.58    5.00
  -6   2  -8  180.28    5.20
  -6   2  -8  196.78    5.40
   6   2   8  186.28    6.70
   6   2   8  186.28    6.60
  -7  -2  -8  653.93   14.40
   7  -2   8  656.33   14.00
   7  -2   8  675.23   14.20
  -7  -2  -8  633.94   14.20
  -7   2  -8  621.44   12.40
   7   2   8  642.24   14.30
  -7   2  -8  606.14   12.70
   7   2   8  640.04   14.10
  -8  -2  -8  807.82   16.80
   8  -2   8  820.72   16.90
   8  -2   8  777.92   16.60
  -8  -2  -8  767.02   16.80
  -8   2  -8  776.22   15.00
   8   2   8  788.52   16.90
  -8   2  -8  727.73   15.40
   8   2   8  781.72   16.80
  -9  -2  -8   41.50    4.30
   9  -2   8   34.10    4.00
  -9  -2  -8   32.00    3.80
   9  -2   8   38.40    4.20
   9   2   8   34.80    3.90
   9   2   8   36.50    4.10
  -9   2  -8   33.50    3.30
  -9   2  -8   31.90    3.00
 -10  -2  -8   39.00    4.40
  10  -2   8   41.60    4.30
  10  -2   8   40.90    4.50
 -10  -2  -8   31.90    4.00
 -10   2  -8   43.10    3.90
 -10   2  -8   39.00    5.20
  10   2   8   38.00    4.20
 -10   2  -8   41.40    4.20
  10   2   8   36.80    4.30
  11  -2   8  116.29    7.20
  11  -2   8  121.89    7.00
 -11  -2  -8  115.09    7.30
 -11  -2  -8   94.59    6.70
 -11   2  -8  111.09    6.80
  11   2   8  126.69    7.20
 -11   2  -8  121.59    5.40
 -11   2  -8  121.09    5.60
  11   2   8  102.99    6.50
 -12  -2  -8  147.59    8.00
  12  -2   8  140.39    7.70
 -12  -2  -8  133.09    7.60
  12  -2   8  146.19    8.10
  12   2   8  144.19    7.60
 -12   2  -8  153.58    6.10
 -12   2  -8  142.29    6.30
  12   2   8  141.39    8.00
 -12   2  -8  140.29    7.40
  13  -2   8   37.10    5.10
  13  -2   8   42.00    5.20
 -13  -2  -8   25.90    4.40
 -13  -2  -8   39.60    5.00
  13   2   8   30.80    4.60
 -13   2  -8   33.00    3.50
  13   2   8   29.60    4.50
 -13   2  -8   30.90    3.70
  15  -3  -8  345.27   12.20
  15  -3  -8  328.37   10.90
 -15  -3   8  325.87   10.70
 -15  -3   8  341.17   12.00
 -15  -3   8  327.57   15.60
  15   3  -8  324.87    9.40
 -15   3   8  331.87    9.30
  15   3  -8  337.07    9.70
 -15   3   8  330.87   13.00
 -15   3   8  343.07   10.20
 -14  -3   8   26.00    5.90
 -14  -3   8   36.00    4.90
  14  -3  -8   32.00    4.10
 -14  -3   8   28.50    4.00
  14  -3  -8   29.90    4.70
 -14   3   8   38.00    4.00
 -14   3   8   38.40    3.60
  14   3  -8   40.80    3.80
 -14   3   8   33.50    4.80
  14   3  -8   40.40    4.00
 -13  -3   8   59.99    5.50
 -13  -3   8   64.89    5.70
  13  -3  -8   68.79    5.50
  13  -3  -8   62.89    6.30
  13   3  -8   61.59    4.20
  13   3  -8   58.09    4.60
 -13   3   8   56.59    5.10
 -13   3   8   60.39    4.60
 -13   3   8   62.09    6.80
  12  -3  -8  306.27    9.20
 -12  -3   8  293.87   13.40
 -12  -3   8  296.27   10.30
  12  -3  -8  291.37   10.30
  12  -3  -8  298.17   13.10
  12   3  -8  306.07    8.30
 -12   3   8  299.37    9.00
 -12   3   8  315.37   11.60
 -12   3   8  314.97    8.20
  12   3  -8  303.07    7.90
 -11  -3   8  610.04   19.10
  11  -3  -8  627.14   15.40
  11  -3  -8  647.94   18.90
 -11  -3   8  650.93   15.20
  11   3  -8  636.64   12.70
  11   3  -8  636.14   13.00
 -11   3   8  655.43   16.90
 -11   3   8  652.43   13.20
 -11   3   8  628.84   13.90
 -10  -3   8    1.30    2.80
  10  -3  -8    6.30    3.00
 -10  -3   8   -0.50    2.40
  10  -3  -8    1.90    4.10
  10  -3  -8    1.00    2.20
 -10   3   8    2.30    2.40
  10   3  -8    2.80    1.80
  10   3  -8    2.50    1.70
 -10   3   8   -0.90    2.00
 -10   3   8    1.20    3.30
  -9  -3   8  183.88    6.20
   9  -3  -8  176.78    6.20
   9  -3  -8  172.78    8.70
   9  -3  -8  173.28    7.20
  -9  -3   8  181.28    7.00
   9   3  -8  171.98    4.70
  -9   3   8  171.88    6.10
  -9   3   8  180.18    5.60
   9   3  -8  180.38    5.00
  -9   3   8  172.38    8.20
   8  -3  -8   67.19    5.00
   8  -3  -8   64.99    6.20
  -8  -3   8   58.29    4.70
   8  -3  -8   67.19    4.10
  -8  -3   8   60.99    4.00
  -8   3   8   61.69    4.10
  -8   3   8   59.99    5.70
   8   3  -8   52.49    2.40
  -8   3   8   58.69    3.60
   7  -3  -8   41.50    5.20
   7  -3  -8   47.90    3.80
   7  -3  -8   48.00    4.40
  -7  -3   8   53.49    3.60
  -7  -3   8   51.19    4.10
  -7   3   8   50.79    3.80
  -7   3   8   52.09    3.30
  -7   3   8   55.59    5.40
   6  -3  -8  315.37    8.40
   6  -3  -8  308.87    7.50
   6  -3  -8  302.07    9.40
  -6  -3   8  310.37    7.70
  -6  -3   8  299.87    7.00
  -6   3   8  300.57    7.40
  -6   3   8  310.87    6.90
  -6   3   8  304.07    9.90
  -5  -3   8  510.55   10.50
   5  -3  -8  516.45   10.50
   5  -3  -8  524.65   11.50
  -5  -3   8  529.45    9.90
   5  -3  -8  525.85   12.70
  -5   3   8  512.25   13.50
  -5   3   8  516.15   10.50
  -5   3   8  520.35   10.00
   4  -3  -8  227.78    8.00
  -4  -3   8  228.98    5.70
   4  -3  -8  226.18    6.70
   4  -3  -8  229.68    6.00
  -4   3   8  242.88    8.70
  -4   3   8  231.38    5.90
  -4   3   8  227.78    5.50
   3  -3  -8  474.35    9.80
  -3  -3   8  467.85    9.00
   3  -3  -8  469.85   12.00
   3  -3  -8  482.05   10.50
  -3   3   8  496.35    9.20
  -3   3   8  471.15   12.70
  -3   3   8  468.25    9.50
   2  -3  -8  421.46    9.50
  -2  -3   8  415.96    7.80
  -2  -3   8  404.86    7.40
   2  -3  -8  408.36   11.20
   2  -3  -8  419.36    8.90
  -2   3   8  412.66   11.80
  -2   3   8  422.96    8.60
   1  -3  -8 1127.69   23.40
  -1  -3   8 1191.98   19.40
   1  -3  -8 1161.38   20.60
   1  -3  -8 1235.08   21.40
  -1  -3   8 1171.58   19.10
  -1   3   8 1139.29   23.90
  -1   3   8 1187.58   20.40
  -1   3   8 1211.58   20.10
   0  -3  -8  140.79    7.00
   0  -3   8  145.99    3.50
   0  -3  -8  154.88    5.40
   0  -3  -8  146.19    5.00
   0  -3   8  144.99    3.70
   0   3   8  144.19    4.70
   0   3   8  145.19    4.40
   0   3   8  153.48    7.50
  -1  -3  -8 1468.75   28.70
  -1  -3  -8 1450.55   25.50
   1  -3   8 1481.05   24.20
  -1  -3  -8 1506.15   26.10
   1  -3   8 1481.95   24.10
   1   3   8 1478.35   25.20
   1   3   8 1437.96   24.90
  -2  -3  -8   14.50    3.40
  -2  -3  -8   20.50    2.70
   2  -3   8   20.80    1.90
  -2  -3  -8   20.70    2.60
   2  -3   8   22.30    1.90
   2   3   8   21.10    2.30
   2   3   8   19.70    2.40
  -3  -3  -8  322.57   10.80
  -3  -3  -8  330.97    8.60
   3  -3   8  324.87    7.20
  -3  -3  -8  317.87    8.30
   3  -3   8  319.37    7.20
   3   3   8  332.47    8.00
   3   3   8  329.67    7.80
   4  -3   8   33.10    3.10
  -4  -3  -8   33.50    3.20
  -4  -3  -8   28.30    4.10
   4  -3   8   35.00    3.30
  -4  -3  -8   31.50    3.20
   4   3   8   36.10    3.50
   4   3   8   31.30    3.00
  -5  -3  -8  676.13   14.70
  -5  -3  -8  691.83   17.70
  -5  -3  -8  692.83   14.60
   5  -3   8  679.73   13.70
   5  -3   8  696.83   13.70
   5   3   8  676.83   14.00
   5   3   8  700.43   14.20
   6  -3   8   27.50    3.00
  -6  -3  -8   28.00    3.50
  -6  -3  -8   23.00    3.40
   6  -3   8   24.80    3.00
   6   3   8   21.00    3.00
  -6   3  -8   29.10    3.10
   6   3   8   28.10    3.20
   7  -3   8  782.12   16.30
  -7  -3  -8  775.32   16.90
   7  -3   8  795.62   16.20
  -7  -3  -8  785.32   16.90
   7   3   8  795.32   16.40
   7   3   8  802.32   16.40
  -7   3  -8  799.72   15.10
  -8  -3  -8   16.50    3.60
  -8  -3  -8   15.60    3.30
   8  -3   8   16.70    3.20
   8  -3   8   14.30    3.10
   8   3   8   21.20    3.30
  -8   3  -8   19.40    1.70
   8   3   8   18.40    3.10
  -8   3  -8   19.20    2.60
  -8   3  -8   17.30    1.80
   9  -3   8  229.38    8.40
  -9  -3  -8  230.28    8.60
   9  -3   8  221.48    8.00
  -9  -3  -8  220.88    8.80
  -9   3  -8  213.88    5.50
   9   3   8  224.48    8.10
  -9   3  -8  219.58    7.00
   9   3   8  223.38    7.90
  -9   3  -8  210.28    5.30
 -10  -3  -8   85.29    6.90
 -10  -3  -8   94.39    6.40
  10  -3   8   91.29    6.10
  10  -3   8   92.49    6.40
 -10   3  -8   88.69    5.30
  10   3   8   92.89    6.10
  10   3   8   93.79    5.90
 -10   3  -8   92.29    4.00
 -10   3  -8   87.79    3.70
 -11  -3  -8  437.46   13.00
 -11  -3  -8  448.56   12.70
  11  -3   8  448.36   12.50
  11  -3   8  427.16   12.70
 -11   3  -8  431.36    9.40
  11   3   8  431.36   12.10
 -11   3  -8  422.96    9.10
 -11   3  -8  426.06   11.20
  11   3   8  423.96   12.10
 -12  -3  -8  358.26   11.70
  12  -3   8  317.97   11.30
 -12  -3  -8  311.67   10.80
  12  -3   8  328.97   11.10
 -12   3  -8  321.97    8.00
 -12   3  -8  323.07    9.90
  12   3   8  321.37   10.50
  12   3   8  310.17   10.40
 -12   3  -8  325.07    7.60
 -14  -4   8  167.48   11.40
 -14  -4   8  179.08    8.80
  14  -4  -8  162.88    7.70
  14  -4  -8  176.68    9.00
 -14   4   8  173.68    5.90
 -14   4   8  178.78    6.50
 -14   4   8  169.18    9.90
  13  -4  -8   23.20    5.60
  13  -4  -8    8.00    3.20
  13  -4  -8   19.00    4.20
 -13  -4   8   18.00    4.10
 -13   4   8   17.60    2.80
 -13   4   8   19.40    2.60
 -13   4   8   17.70    4.70
  12  -4  -8  171.78    8.40
  12  -4  -8  179.68    7.30
 -12  -4   8  167.78    8.00
  12  -4  -8  185.48   10.70
 -12  -4   8  193.08    7.50
 -12   4   8  180.68    6.10
 -12   4   8  172.08    9.70
 -12   4   8  175.58    5.70
 -11  -4   8 1437.06   26.60
  11  -4  -8 1469.55   28.50
  11  -4  -8 1432.66   31.30
  11  -4  -8 1464.55   27.00
 -11  -4   8 1448.06   27.90
 -11   4   8 1427.06   25.00
 -11   4   8 1421.56   30.70
 -11   4   8 1472.75   25.50
  10  -4  -8  804.42   16.60
 -10  -4   8  816.42   17.40
 -10  -4   8  820.82   16.40
  10  -4  -8  791.22   20.30
  10  -4  -8  813.72   18.00
 -10   4   8  829.22   15.40
 -10   4   8  804.22   14.90
 -10   4   8  792.82   20.20
   9  -4  -8   32.80    3.30
  -9  -4   8   33.70    3.20
   9  -4  -8   38.20    4.00
  -9  -4   8   28.50    3.60
   9  -4  -8   39.30    5.10
  -9   4   8   36.00    3.10
  -9   4   8   38.00    5.20
  -9   4   8   33.50    3.30
   8  -4  -8   25.60    4.00
  -8  -4   8   30.40    2.90
   8  -4  -8   25.80    3.50
  -8  -4   8   23.40    3.10
   8  -4  -8   30.70    3.10
  -8   4   8   28.80    2.20
  -8   4   8   30.40    4.70
  -8   4   8   30.30    3.00
   7  -4  -8   49.30    4.70
  -7  -4   8   42.40    3.60
   7  -4  -8   47.80    4.00
   7  -4  -8   40.00    4.50
  -7  -4   8   40.80    4.00
  -7   4   8   46.60    3.00
  -7   4   8   47.60    2.80
  -7   4   8   36.80    4.60
  -6  -4   8 3042.20   48.50
   6  -4  -8 2980.40   49.20
   6  -4  -8 2989.70   50.39
   6  -4  -8 3041.70   52.49
  -6  -4   8 2998.30   49.20
  -6   4   8 2977.80   47.70
  -6   4   8 2919.21   47.80
  -6   4   8 3039.70   53.99
  -5  -4   8   42.90    2.80
   5  -4  -8   36.20    2.90
   5  -4  -8   33.20    4.00
   5  -4  -8   39.10    4.10
  -5  -4   8   45.60    3.30
  -5   4   8   41.90    5.10
  -5   4   8   40.10    2.30
   4  -4  -8 1218.58   21.40
  -4  -4   8 1225.58   20.10
  -4  -4   8 1204.48   20.50
   4  -4  -8 1233.38   24.70
   4  -4  -8 1211.58   22.20
  -4   4   8 1172.08   25.50
   3  -4  -8   60.09    4.20
  -3  -4   8   58.29    2.20
   3  -4  -8   59.29    3.80
   3  -4  -8   52.69    5.60
  -3   4   8   58.99    6.20
   2  -4  -8 1128.19   20.60
   2  -4  -8 1129.79   19.90
   2  -4  -8 1116.59   23.50
  -2   4   8 1096.59   24.10
   1  -4  -8  883.31   16.30
   1  -4  -8  910.91   17.00
  -1  -4   8  857.21   16.80
   1  -4  -8  884.61   19.90
  -1   4   8  869.81   20.40
   0  -4  -8    6.60    2.10
   0  -4  -8   10.20    3.30
   0  -4  -8   11.30    2.40
   0  -4   8    7.70    1.90
  -1  -4  -8  198.08    8.90
  -1  -4  -8  198.08    6.10
  -1  -4  -8  190.28    6.40
   1   4   8  193.78    4.60
   1   4   8  200.68    4.80
  -2  -4  -8  936.91   18.30
  -2  -4  -8  923.51   21.60
  -2  -4  -8  963.90   17.80
   2  -4   8  953.40   16.10
   2  -4   8  921.01   16.00
   2   4   8  957.10   16.50
   2   4   8  929.11   16.30
   3  -4   8 1570.54   26.30
  -3  -4  -8 1584.64   27.90
   3  -4   8 1593.24   26.30
  -3  -4  -8 1570.64   28.30
  -3  -4  -8 1532.95   32.10
   3   4   8 1589.44   26.60
   3   4   8 1580.74   26.50
   4  -4   8  594.84   11.80
  -4  -4  -8  583.14   13.30
  -4  -4  -8  595.04   16.80
  -4  -4  -8  610.64   13.20
   4  -4   8  620.14   11.80
   4   4   8  580.24   11.70
   4   4   8  606.64   12.00
  -5  -4  -8  419.86   14.20
  -5  -4  -8  443.26   11.10
   5  -4   8  423.96    9.60
  -5  -4  -8  424.36   10.80
   5  -4   8  439.56    9.60
   5   4   8  423.26    9.50
   5   4   8  424.86    9.60
   6  -4   8 1413.46   25.20
  -6  -4  -8 1424.06   26.70
  -6  -4  -8 1432.06   26.50
  -6  -4  -8 1396.26   30.90
   6  -4   8 1401.96   25.40
   6   4   8 1420.26   25.10
   6   4   8 1396.06   25.20
   7  -4   8  583.44   12.70
  -7  -4  -8  568.24   13.90
  -7  -4  -8  576.14   13.90
   7  -4   8  579.34   13.00
   7   4   8  568.84   12.50
   7   4   8  568.14   12.60
   8  -4   8   38.20    4.00
  -8  -4  -8   36.20    4.20
   8  -4   8   37.30    3.60
  -8  -4  -8   36.40    4.20
   8   4   8   40.30    4.20
   8   4   8   39.30    3.60
  -8   4  -8   33.10    4.00
   9  -4   8   40.70    4.30
  -9  -4  -8   39.20    4.50
   9  -4   8   32.30    3.80
  -9  -4  -8   36.90    4.50
   9   4   8   39.80    3.70
  -9   4  -8   35.70    4.20
   9   4   8   39.80    3.80
 -10  -4  -8   34.50    4.70
  10  -4   8   41.30    4.40
  10  -4   8   40.80    4.30
 -10  -4  -8   40.90    4.50
  10   4   8   40.30    4.00
 -10   4  -8   37.40    4.40
  10   4   8   44.80    4.10
 -11  -4  -8   52.09    5.20
  11  -4   8   59.59    6.20
  11  -4   8   55.89    5.10
 -11  -4  -8   74.69    7.00
  11   4   8   69.79    5.40
  11   4   8   63.99    5.20
 -11   4  -8   63.79    5.20
  13  -5  -8  102.29    6.40
 -13  -5   8  125.19    7.50
  13  -5  -8   99.39    7.50
 -13  -5   8   87.69    6.30
  13  -5  -8  107.49    9.80
 -13   5   8  110.09    9.00
 -12  -5   8  259.37    9.50
  12  -5  -8  269.47   10.20
  12  -5  -8  253.97   12.40
 -12  -5   8  249.48    8.70
 -12   5   8  257.97   12.00
 -11  -5   8  573.44   14.20
  11  -5  -8  571.24   17.40
  11  -5  -8  537.45   14.60
  11  -5  -8  578.34   13.40
 -11  -5   8  574.84   13.10
 -11   5   8  518.35   17.10
 -10  -5   8   14.40    2.90
  10  -5  -8   11.60    4.40
  10  -5  -8   15.30    3.50
  10  -5  -8   17.90    3.20
 -10  -5   8   14.90    3.40
 -10   5   8   15.20    4.00
  -9  -5   8   12.70    2.70
  -9  -5   8   18.30    3.20
   9  -5  -8   13.70    3.40
   9  -5  -8   16.30    4.60
   9  -5  -8   18.30    3.00
  -9   5   8   14.80    4.20
   8  -5  -8  551.74   13.40
  -8  -5   8  549.35   12.50
   8  -5  -8  568.34   12.30
   8  -5  -8  549.25   15.10
  -8  -5   8  545.15   11.60
  -8   5   8  541.45   16.40
   7  -5  -8  492.05   12.30
  -7  -5   8  495.95   10.50
   7  -5  -8  513.15   11.20
  -7  -5   8  491.25   11.20
   7  -5  -8  524.75   14.40
  -7   5   8  497.75   15.70
   6  -5  -8  187.58    8.60
  -6  -5   8  182.08    5.80
  -6  -5   8  181.38    5.20
   6  -5  -8  179.08    6.80
   6  -5  -8  179.78    6.10
  -6   5   8  172.08    9.70
  -5  -5   8   73.99    3.30
   5  -5  -8   73.09    6.40
   5  -5  -8   75.19    4.40
   5  -5  -8   72.39    4.90
  -5  -5   8   71.29    3.70
  -5   5   8   78.19    7.60
  -4  -5   8  379.96    7.80
   4  -5  -8  397.96    9.10
   4  -5  -8  387.26    9.80
   4  -5  -8  395.56   12.40
  -4   5   8  388.46   13.40
   3  -5  -8 1394.16   28.90
   3  -5  -8 1396.16   25.50
   3  -5  -8 1434.56   24.80
  -3   5   8 1426.06   30.30
  -2  -5   8    6.80    2.70
   2  -5  -8    6.30    3.40
   2  -5  -8    2.10    2.20
   2  -5  -8    4.70    2.40
  -2   5   8   10.30    4.20
   1  -5  -8  309.17    7.80
  -1  -5   8  302.37    8.80
   1  -5  -8  297.77   11.30
   1  -5  -8  306.07    8.30
   0  -5  -8  883.51   21.20
   0  -5  -8  880.01   16.60
   0  -5  -8  851.41   17.20
   0  -5   8  879.81   17.20
   1  -5   8   52.99    3.80
  -1  -5  -8   52.39    4.50
  -1  -5  -8   46.30    4.20
  -1  -5  -8   54.69    6.80
  -2  -5  -8   36.20    5.10
   2  -5   8   32.80    3.10
  -2  -5  -8   36.50    3.40
  -2  -5  -8   27.50    3.20
   2  -5   8   30.90    2.30
  -3  -5  -8  471.95   15.40
   3  -5   8  457.15    9.10
  -3  -5  -8  470.05   11.00
   3  -5   8  461.85    9.10
  -3  -5  -8  450.25   11.20
  -4  -5  -8  598.64   13.80
   4  -5   8  604.44   11.90
  -4  -5  -8  618.94   13.70
  -4  -5  -8  599.94   18.00
   4  -5   8  616.24   11.80
   5  -5   8   30.00    2.80
  -5  -5  -8   30.80    3.70
   5  -5   8   30.30    2.70
  -5  -5  -8   24.90    3.60
  -5  -5  -8   25.40    5.50
   6  -5   8  150.88    5.60
  -6  -5  -8  153.28    7.00
   6  -5   8  141.19    5.80
  -6  -5  -8  144.29    6.90
  -6  -5  -8  124.69    9.30
  -7  -5  -8  319.67   10.10
   7  -5   8  321.37    9.10
  -7  -5  -8  317.47   13.80
  -7  -5  -8  344.47   10.40
   7  -5   8  323.57    8.70
   7   5   8  329.67    7.30
   8  -5   8  165.18    7.00
   8  -5   8  171.08    6.70
  -8  -5  -8  180.98   11.00
  -8  -5  -8  166.68    7.80
  -8  -5  -8  175.28    8.00
   8   5   8  161.98    5.30
   8   5   8  176.38    5.30
   9  -5   8   30.30    3.60
  -9  -5  -8   26.20    6.10
   9  -5   8   29.50    3.90
  -9  -5  -8   29.50    4.40
  -9  -5  -8   24.70    4.10
   9   5   8   28.50    2.70
   9   5   8   32.30    2.90
  -9   5  -8   32.80    3.50
  10  -5   8  131.29    6.80
  10  -5   8  155.88    7.50
 -10  -5  -8  141.99    8.10
 -10  -5  -8  141.09    7.80
 -10  -5  -8  133.69   10.50
  10   5   8  142.19    5.30
 -10   5  -8  129.49    6.20
  10   5   8  124.29    5.30
  11  -6  -8   55.89    5.30
  11  -6  -8   32.80    5.90
 -11  -6   8   47.30    4.70
  11  -6  -8   48.80    5.10
 -11  -6   8   45.20    4.10
 -11   6   8   49.10    6.80
  10  -6  -8   57.29    6.40
 -10  -6   8   68.09    5.50
  10  -6  -8   67.59    6.10
 -10  -6   8   54.89    4.90
  10  -6  -8   57.19    5.20
 -10   6   8   64.99    7.40
   9  -6  -8   47.50    5.70
  -9  -6   8   55.99    5.00
   9  -6  -8   58.39    5.60
   9  -6  -8   57.09    4.90
  -9  -6   8   57.69    4.50
  -9   6   8   63.39    8.50
  -8  -6   8  186.78    6.20
   8  -6  -8  190.98    9.60
  -8  -6   8  188.28    6.90
   8  -6  -8  203.58    8.00
   8  -6  -8  191.78    6.90
  -8   6   8  191.08   11.00
   7  -6  -8   43.90    5.10
  -7  -6   8   46.90    4.30
   7  -6  -8   51.99    5.10
   7  -6  -8   42.40    4.40
  -7  -6   8   44.60    3.70
  -7   6   8   55.39    6.60
   6  -6  -8  950.10   19.50
   6  -6  -8  961.70   22.30
  -6  -6   8  947.21   17.80
  -6  -6   8  983.20   17.20
   6  -6  -8  940.51   18.20
  -6   6   8  970.00   24.40
  -5  -6   8  168.48    5.20
   5  -6  -8  181.48    7.00
   5  -6  -8  177.98    9.20
   5  -6  -8  192.98    6.30
  -5  -6   8  174.18    4.80
  -5   6   8  185.08   10.60
   4  -6  -8   48.90    4.20
   4  -6  -8   55.19    4.70
   4  -6  -8   40.40    5.10
  -4  -6   8   49.20    5.60
  -4   6   8   57.29    6.60
   3  -6  -8   96.89    7.70
   3  -6  -8  108.09    5.50
  -3  -6   8  105.59    6.80
   3  -6  -8  103.89    4.90
  -3   6   8  107.59    9.10
   2  -6  -8  938.21   22.90
  -2  -6   8  958.60   20.60
   2  -6  -8  978.00   18.10
   2  -6  -8  963.20   18.90
   1  -6  -8  446.16   11.00
   1  -6  -8  452.85   10.30
   1  -6  -8  461.25   15.00
  -1  -6   8  445.66   11.90
   0  -6  -8    2.80    3.80
   0  -6   8    4.40    2.40
   0  -6  -8   -0.70    2.30
   0  -6  -8    0.80    2.20
  -1  -6  -8   19.50    3.10
  -1  -6  -8   16.30    2.90
  -1  -6  -8   19.40    4.70
   1  -6   8   17.00    2.70
  -2  -6  -8  232.98   11.40
  -2  -6  -8  229.98    7.50
   2  -6   8  226.18    6.80
  -2  -6  -8  227.48    7.80
  -3  -6  -8  139.59    6.30
  -3  -6  -8  142.69    9.80
   3  -6   8  146.59    4.30
   3  -6   8  145.69    4.20
  -3  -6  -8  145.19    6.60
   3  -6   8  122.69    5.00
   4  -6   8  412.76    9.10
  -4  -6  -8  423.16   11.10
  -4  -6  -8  443.96   16.00
   4  -6   8  430.86    9.00
  -4  -6  -8  421.46   11.30
  -5  -6  -8   23.40    5.70
  -5  -6  -8   25.00    3.60
  -5  -6  -8   25.10    3.80
   5  -6   8   27.10    2.80
   5  -6   8   26.40    2.80
  -6  -6  -8   49.60    6.60
   6  -6   8   53.39    4.30
   6  -6   8   54.79    4.20
  -6  -6  -8   45.90    4.60
  -6  -6  -8   53.69    4.70
  -7  -6  -8   31.80    6.20
  -7  -6  -8   43.90    4.60
   7  -6   8   37.60    3.70
   7  -6   8   38.90    3.50
  -7  -6  -8   37.10    4.30
   8  -6   8   12.50    3.00
  -8  -6  -8   12.50    3.60
   8  -6   8   15.10    3.10
  -8  -6  -8   15.40    3.80
  -8  -6  -8   19.80    5.70
   9  -7  -8   96.69    6.50
   9  -7  -8   90.39    5.70
  -9  -7   8  100.39    5.80
  -9  -7   8   77.19    4.90
  -9   7   8  101.29    9.70
  -8  -7   8   12.80    2.70
   8  -7  -8   16.10    3.10
   8  -7  -8    9.10    4.40
  -8  -7   8   18.60    2.90
   8  -7  -8   20.30    3.50
  -8   7   8   18.00    5.00
  -7  -7   8   -0.50    2.00
   7  -7  -8    0.40    2.30
  -7  -7   8    2.20    2.30
   7  -7  -8    3.50    3.80
   7  -7  -8    0.00    2.70
  -7   7   8    3.80    4.40
  -6  -7   8    5.90    2.90
  -6  -7   8    2.30    1.80
  -6  -7   8    5.50    2.10
   6  -7  -8    1.20    2.40
   6  -7  -8    3.60    3.70
   6  -7  -8    2.00    2.50
  -6   7   8    5.40    4.30
  -5  -7   8  273.37    6.80
   5  -7  -8  266.47   11.50
   5  -7  -8  267.57    7.80
  -5  -7   8  267.97   10.80
   5  -7  -8  271.07    8.80
  -5   7   8  273.67   13.20
   4  -7  -8   12.70    4.40
   4  -7  -8   21.50    3.20
   4  -7  -8   20.30    2.90
  -4  -7   8   18.70    4.10
   3  -7  -8  292.07   12.20
  -3  -7   8  292.77   10.80
   3  -7  -8  305.67    8.20
   3  -7  -8  307.07    9.00
   2  -7  -8   35.60    3.30
   2  -7  -8   37.00    3.80
  -2  -7   8   43.30    5.50
   2  -7  -8   30.30    5.10
   1  -7  -8  218.18    7.70
   1  -7  -8  223.58    7.10
   1  -7  -8  228.18   11.40
  -1  -7   8  236.28    8.80
   0  -7   8   20.60    3.50
   0  -7  -8   18.50    3.20
   0  -7  -8   19.10    4.80
   0  -7  -8   22.10    3.10
  -1  -7  -8    2.90    2.40
  -1  -7  -8   -0.40    2.60
  -1  -7  -8    2.10    4.00
   1  -7   8    0.20    2.20
  -2  -7  -8  377.96   10.50
   2  -7   8  373.56    9.70
  -2  -7  -8  353.46   14.70
  -2  -7  -8  380.26   10.10
  -3  -7  -8   37.70    6.10
  -3  -7  -8   56.89    5.30
   3  -7   8   39.30    3.50
  -3  -7  -8   51.59    5.10
   4  -7   8    1.40    1.90
   4  -7   8    3.70    1.90
  -4  -7  -8    4.50    2.80
  -4  -7  -8   -0.50    2.70
  -4  -7  -8    9.60    4.70
   5  -7   8   88.09    4.30
   5  -7   8   83.89    4.40
  -5  -7  -8   88.09    6.20
  -5  -7  -8   95.29    9.80
  -5  -7  -8   88.39    6.10
   5  -7   8   68.79    4.80
  -6  -7  -8   -3.00    2.80
  -6  -7  -8   -3.70    4.40
   6  -7   8    0.00    2.20
   6  -7   8    3.60    2.20
  -6  -7  -8   -1.40    3.00
   4  -8  -8    0.40    3.80
   4  -8  -8    5.50    2.50
  -4  -8   8    3.70    3.20
   4  -8  -8    6.10    2.60
  -3  -8   8    9.30    3.50
   3  -8  -8    5.60    4.20
   3  -8  -8   17.60    2.90
   3  -8  -8   10.50    2.80
   2  -8  -8  221.58    7.20
   2  -8  -8  215.18   11.60
   2  -8  -8  182.98    7.30
  -2  -8   8  207.28    9.40
  -1  -8   8    2.00    2.90
   1  -8  -8    0.50    2.40
   1  -8  -8    4.10    4.10
   1  -8  -8   -1.50    2.30
   0  -8  -8   22.10    3.10
   0  -8  -8   19.70    4.60
   0  -8  -8   18.00    3.30
   0  -8   8   17.90    3.60
  -1  -8  -8   83.19    5.30
  -1  -8  -8   77.39    5.40
   1  -8   8   67.59    5.50
  -1  -8  -8   69.89    8.90
 -16   0   9    5.00    3.50
 -16   0   9   -0.10    4.30
  16   0  -9   -0.60    2.90
  16   0  -9    1.00    3.30
 -16   0   9    1.60    3.60
 -15   0   9    0.00    3.50
 -15   0   9    2.20    4.50
  15   0  -9   -1.60    2.50
 -15   0   9   -2.90    2.80
  15   0  -9   -1.30    3.10
  14   0  -9    0.60    3.00
 -14   0   9   -3.90    3.20
 -14   0   9   -1.30    3.40
 -14   0   9   -2.00    2.90
  14   0  -9   -4.60    2.30
  13   0  -9    1.30    2.90
 -13   0   9   -2.50    3.20
 -13   0   9    5.90    4.00
  13   0  -9   -0.80    2.40
 -13   0   9   -2.60    2.70
  12   0  -9    1.60    2.70
  12   0  -9   -1.50    2.40
 -12   0   9    6.00    3.80
 -12   0   9   -3.20    2.90
 -12   0   9   -3.90    2.50
  11   0  -9    2.20    2.80
 -11   0   9    2.00    2.90
  11   0  -9    1.20    2.30
 -11   0   9    3.90    3.40
 -11   0   9    2.80    2.60
  10   0  -9   -1.50    2.20
 -10   0   9    4.30    3.20
  10   0  -9   -1.60    2.00
 -10   0   9    1.40    2.80
 -10   0   9    0.30    2.20
   9   0  -9    0.30    1.90
   9   0  -9    4.70    2.40
  -9   0   9    2.10    2.20
  -9   0   9    0.20    2.50
  -9   0   9    4.80    2.80
  -8   0   9   -4.30    1.80
   8   0  -9   -1.50    1.70
   8   0  -9    1.10    2.10
  -8   0   9   -1.80    2.30
  -8   0   9   -0.80    2.20
  -7   0   9   -0.80    2.10
   7   0  -9    1.40    2.70
  -7   0   9   -2.70    2.00
   7   0  -9    0.00    2.00
  -7   0   9   -0.40    1.70
  -6   0   9    0.20    1.70
   6   0  -9    2.10    3.00
   6   0  -9    0.60    1.60
   6   0  -9    1.40    1.90
  -6   0   9    4.90    2.20
  -6   0   9    4.60    2.30
   5   0  -9   -2.20    1.90
  -5   0   9   -0.70    2.10
  -5   0   9   -2.80    1.70
   5   0  -9   -2.80    1.70
   4   0  -9    1.20    1.70
  -4   0   9    0.40    1.70
   4   0  -9    1.00    1.90
  -4   0   9    2.10    1.90
   4   0  -9    2.20    2.20
  -4   0   9   -1.30    2.10
  -3   0   9   -1.60    1.70
  -3   0   9    0.40    1.70
  -3   0   9    2.20    2.00
   3   0  -9   -2.10    1.60
   3   0  -9    2.30    1.80
   3   0  -9    3.50    2.00
   2   0  -9    0.90    1.70
   2   0  -9   -0.60    1.60
  -2   0   9   -1.60    1.70
  -2   0   9   -1.00    2.00
   2   0  -9    0.30    1.80
  -2   0   9   -2.80    1.60
   1   0  -9   -0.80    1.60
   1   0  -9    0.00    1.70
   1   0  -9    1.80    1.60
  -1   0   9   -0.40    1.70
  -1   0   9   -2.20    1.60
  -1   0   9   -1.40    1.90
   0   0   9   -1.20    1.70
   0   0  -9   -0.80    1.70
   0   0  -9    1.10    1.70
   0   0   9   -0.40    1.90
   0   0  -9    3.10    1.70
   0   0   9    0.50    1.80
   1   0   9    0.30    2.00
  -1   0  -9   -0.50    1.70
   1   0   9   -1.50    1.80
  -1   0  -9    0.80    1.80
  -1   0  -9   -2.20    1.70
  -2   0  -9   -1.10    1.80
  -2   0  -9    0.10    1.90
  -2   0  -9   -0.50    1.70
   2   0   9    1.40    1.90
   2   0   9    0.40    2.00
   3   0   9   -3.40    1.90
  -3   0  -9   -1.70    1.90
  -3   0  -9   -0.60    1.90
  -3   0  -9   -1.10    1.90
   3   0   9   -2.00    1.90
   4   0   9    2.70    2.00
  -4   0  -9   -2.30    1.60
   4   0   9    2.40    2.10
  -4   0  -9   -3.30    1.90
  -5   0  -9   -3.40    2.00
   5   0   9    1.20    2.10
   5   0   9    0.00    2.10
  -5   0  -9    0.10    1.90
  -6   0  -9   -1.00    1.90
  -6   0  -9    1.30    2.30
   6   0   9   -2.30    2.10
   6   0   9    1.00    2.30
  -7   0  -9    2.40    2.30
  -7   0  -9   -1.10    2.40
   7   0   9   -1.00    2.40
   7   0   9    0.40    2.30
   8   0   9   -4.70    2.40
   8   0   9   -1.10    2.60
  -8   0  -9   -1.30    2.70
  -8   0  -9   -0.30    2.40
  -9   0  -9    0.00    2.60
   9   0   9   -0.50    2.60
   9   0   9    0.50    2.70
  -9   0  -9   -3.10    2.30
 -10   0  -9    0.90    2.90
  10   0   9    0.00    3.00
 -10   0  -9    0.60    2.50
  10   0   9   -1.80    2.70
 -11   0  -9   -0.30    3.10
 -11   0  -9   -1.60    4.20
  11   0   9   -2.30    3.10
 -11   0  -9    0.90    2.70
  11   0   9    3.20    3.00
 -12   0  -9   -2.80    2.70
  12   0   9   -4.20    3.00
  12   0   9    0.90    2.80
 -12   0  -9   -3.40    4.40
 -12   0  -9    6.20    3.50
  13   0   9   -0.50    3.20
 -13   0  -9    0.30    2.90
 -13   0  -9   11.90    7.90
 -13   0  -9    2.40    3.30
  13   0   9    3.50    3.40
  16  -1  -9   90.79    7.40
  16  -1  -9   82.39    6.50
 -16  -1   9   98.29    7.00
 -16  -1   9   92.99   10.80
 -16  -1   9  101.09    7.70
 -16   1   9   99.09    8.70
 -16   1   9   84.19    7.20
  16   1  -9   78.79    5.80
 -16   1   9   96.69    6.60
  16   1  -9   87.59    6.70
  15  -1  -9   19.60    4.20
 -15  -1   9   18.40    4.40
 -15  -1   9    9.90    5.20
 -15  -1   9   14.70    3.60
  15  -1  -9   19.40    3.80
 -15   1   9   12.80    3.90
 -15   1   9   13.70    3.50
  15   1  -9   23.20    4.00
  15   1  -9   12.40    3.20
 -15   1   9   13.20    4.40
  14  -1  -9  117.29    6.40
 -14  -1   9  128.99    6.80
 -14  -1   9  107.39    9.30
 -14  -1   9  126.29    7.60
  14  -1  -9  106.79    7.30
 -14   1   9  117.79    7.20
 -14   1   9  125.29    8.20
  14   1  -9  126.79    7.20
  14   1  -9  121.29    6.10
 -14   1   9  122.59    6.40
 -13  -1   9    5.60    4.80
 -13  -1   9    3.20    2.90
 -13  -1   9    4.70    3.50
  13  -1  -9    5.00    2.80
  13  -1  -9    5.40    3.30
 -13   1   9    2.40    2.70
  13   1  -9    0.80    2.80
  13   1  -9    4.00    2.50
 -13   1   9    6.70    3.70
 -13   1   9   -0.30    3.00
 -12  -1   9   78.39    6.60
 -12  -1   9   85.89    9.80
 -12  -1   9   71.29    5.40
  12  -1  -9   76.09    6.20
  12  -1  -9   81.69    5.40
 -12   1   9   85.39    5.20
 -12   1   9  100.49    7.60
  12   1  -9   75.89    5.70
  12   1  -9   87.29    5.10
 -12   1   9   74.29    6.00
 -11  -1   9   12.40    3.00
 -11  -1   9   22.90    5.50
  11  -1  -9   18.80    3.00
  11  -1  -9   21.40    3.60
 -11  -1   9   13.30    3.40
 -11   1   9   26.80    4.40
 -11   1   9   14.10    3.40
  11   1  -9   16.00    3.10
 -11   1   9   18.70    3.00
  11   1  -9   17.10    2.80
 -10  -1   9  417.06   13.50
  10  -1  -9  414.56   10.10
  10  -1  -9  440.06   11.40
 -10  -1   9  414.16   11.20
 -10  -1   9  430.06   10.20
 -10   1   9  467.15   12.40
 -10   1   9  425.96   10.10
  10   1  -9  428.46    9.90
  10   1  -9  399.76   10.50
 -10   1   9  423.56   11.00
  -9  -1   9    1.10    2.00
   9  -1  -9    3.80    2.40
   9  -1  -9    4.40    3.40
  -9  -1   9    1.00    2.60
  -9  -1   9    1.60    3.10
  -9   1   9    3.90    2.60
  -9   1   9    5.70    2.50
   9   1  -9    4.20    2.30
   9   1  -9    2.50    1.80
  -9   1   9    1.90    2.00
  -8  -1   9   43.70    5.30
   8  -1  -9   48.70    4.30
   8  -1  -9   49.10    3.70
  -8  -1   9   49.40    3.80
   8  -1  -9   51.29    5.80
  -8  -1   9   50.29    4.50
  -8   1   9   48.70    3.70
   8   1  -9   52.79    3.50
  -8   1   9   50.59    4.70
   8   1  -9   53.59    4.00
  -8   1   9   50.79    4.50
   7  -1  -9   23.10    2.90
  -7  -1   9   19.40    2.40
  -7  -1   9   20.40    3.30
  -7  -1   9   13.10    2.60
   7  -1  -9   19.60    3.30
   7  -1  -9   19.30    2.40
  -7   1   9   16.70    2.20
  -7   1   9   19.90    2.80
  -7   1   9   17.60    2.80
   7   1  -9   19.00    2.10
   7   1  -9   24.20    2.70
  -6  -1   9  745.03   15.00
   6  -1  -9  754.42   16.40
  -6  -1   9  792.32   16.30
   6  -1  -9  738.63   14.10
   6  -1  -9  747.63   15.10
  -6  -1   9  748.93   14.00
   6   1  -9  750.62   14.40
  -6   1   9  752.32   15.00
  -6   1   9  755.22   14.20
  -6   1   9  750.82   15.80
   6   1  -9  761.82   13.80
  -5  -1   9  364.26    7.90
   5  -1  -9  354.26    8.00
  -5  -1   9  391.86    9.50
   5  -1  -9  362.66    8.90
  -5  -1   9  360.56    8.70
   5  -1  -9  373.36    9.70
  -5   1   9  355.36    8.10
   5   1  -9  373.86    7.60
   5   1  -9  367.86    8.20
  -5   1   9  365.56    9.40
   4  -1  -9  744.73   13.70
  -4  -1   9  739.53   14.20
   4  -1  -9  720.53   14.50
  -4  -1   9  732.43   13.50
   4  -1  -9  766.82   15.10
  -4   1   9  753.92   14.50
   4   1  -9  751.82   13.70
  -4   1   9  742.83   15.30
  -4   1   9  720.73   13.70
   4   1  -9  760.52   13.20
   3  -1  -9  306.97    8.10
  -3  -1   9  306.67    7.40
  -3  -1   9  301.07    6.70
   3  -1  -9  317.87    7.80
  -3  -1   9  321.97    7.20
   3  -1  -9  308.37    7.10
   3   1  -9  310.87    6.90
  -3   1   9  302.77    7.10
  -3   1   9  325.97    8.60
  -3   1   9  296.17    7.70
   3   1  -9  303.07    6.40
  -2  -1   9   70.49    3.20
   2  -1  -9   67.99    4.40
  -2  -1   9   69.09    3.80
   2  -1  -9   66.39    4.00
  -2  -1   9   62.69    3.20
   2  -1  -9   68.09    3.70
  -2   1   9   61.49    4.10
  -2   1   9   71.79    4.70
   2   1  -9   60.29    2.80
   2   1  -9   67.89    3.20
   2   1  -9   64.69    3.90
  -2   1   9   61.29    3.50
  -1  -1   9   13.30    1.90
  -1  -1   9   15.40    2.20
   1  -1  -9   11.80    2.10
   1  -1  -9   13.60    2.70
  -1  -1   9   16.00    1.70
   1  -1  -9   11.10    2.10
   1   1  -9   12.60    1.60
   1   1  -9   16.30    1.80
  -1   1   9   11.10    2.60
  -1   1   9   12.40    2.30
   1   1  -9   18.10    2.00
  -1   1   9   15.30    2.20
   0  -1  -9  474.35   10.80
   0  -1  -9  458.05   10.00
   0  -1   9  459.05    9.20
   0  -1   9  464.75    9.70
   0  -1  -9  464.35    9.60
   0   1   9  461.55   10.90
   0   1  -9  468.85    8.70
   0   1   9  473.45   10.10
   0   1  -9  453.65    8.90
   0   1   9  448.86    9.50
   1  -1   9    8.00    2.00
  -1  -1  -9    9.10    2.80
  -1  -1  -9    8.90    2.10
  -1  -1  -9    8.60    2.10
   1  -1   9   11.00    1.90
  -1   1  -9    9.90    1.70
   1   1   9   11.00    2.30
  -1   1  -9    9.60    1.70
   1   1   9    9.80    2.10
   2  -1   9   -0.30    1.70
  -2  -1  -9   -0.60    2.40
   2  -1   9    0.40    1.80
  -2  -1  -9    3.60    1.90
  -2  -1  -9    0.80    1.90
   2   1   9   -0.30    1.90
  -2   1  -9   -2.00    1.50
  -2   1  -9   -1.30    1.40
   2   1   9    0.60    1.90
  -3  -1  -9   96.09    4.50
   3  -1   9   87.29    4.30
  -3  -1  -9   89.59    5.40
  -3  -1  -9   87.29    4.50
   3  -1   9   88.19    4.20
  -3   1  -9   91.89    3.80
   3   1   9   92.99    4.50
  -3   1  -9   89.69    3.60
   3   1   9   87.79    4.60
  -4  -1  -9   32.50    3.00
  -4  -1  -9   36.00    3.70
   4  -1   9   35.00    3.50
   4  -1   9   27.20    2.90
  -4   1  -9   27.80    2.90
   4   1   9   27.10    2.80
   4   1   9   27.90    2.90
  -4   1  -9   32.80    3.10
  -5  -1  -9   58.89    4.30
   5  -1   9   49.80    4.10
   5  -1   9   50.09    4.00
  -5  -1  -9   50.59    4.30
   5   1   9   49.50    4.20
  -5   1  -9   51.29    3.60
  -5   1  -9   55.79    3.50
   5   1   9   49.40    4.30
   6  -1   9  230.08    7.30
  -6  -1  -9  222.58    7.40
  -6  -1  -9  215.58    7.10
   6  -1   9  226.08    7.20
  -6   1  -9  215.08    6.50
   6   1   9  219.58    7.40
   6   1   9  231.38    7.40
  -6   1  -9  224.88    6.40
  -7  -1  -9  127.39    5.90
  -7  -1  -9  124.19    6.10
   7  -1   9  125.49    5.80
   7  -1   9  122.99    6.00
  -7   1  -9  122.69    5.10
   7   1   9  113.59    6.10
  -7   1  -9  121.19    5.30
   7   1   9  122.69    6.00
  -7   1  -9  115.89    6.60
  -8  -1  -9  311.17    9.40
   8  -1   9  325.37    9.50
  -8  -1  -9  312.27    9.20
   8  -1   9  307.67    9.50
   8   1   9  313.37    9.60
  -8   1  -9  315.37    8.40
   8   1   9  301.17    9.40
  -8   1  -9  297.37   10.00
  -8   1  -9  305.37    8.50
  -9  -1  -9   -1.90    2.80
  -9  -1  -9   -1.40    2.50
   9  -1   9    1.80    2.80
   9  -1   9    1.90    2.90
  -9   1  -9   -2.20    2.20
  -9   1  -9   -3.70    2.40
   9   1   9    0.30    2.60
   9   1   9    1.40    2.80
 -10  -1  -9   14.70    3.60
 -10  -1  -9   13.50    3.20
  10  -1   9   18.80    3.60
  10  -1   9    7.90    3.10
  10   1   9   20.70    3.70
 -10   1  -9   14.50    3.30
 -10   1  -9   18.30    4.40
  10   1   9   20.50    3.80
 -10   1  -9   18.90    3.10
  11  -1   9  270.47   10.00
 -11  -1  -9  269.27    9.80
  11  -1   9  267.97    9.80
 -11  -1  -9  261.07    9.20
 -11   1  -9  278.17   11.20
 -11   1  -9  269.07    8.50
  11   1   9  275.87    9.80
  11   1   9  244.38    9.70
 -11   1  -9  257.27    8.70
 -12  -1  -9    5.70    3.30
  12  -1   9    0.60    3.20
 -12  -1  -9    3.70    3.20
  12  -1   9    6.40    3.50
  12   1   9    2.90    3.30
  12   1   9    5.10    3.10
 -12   1  -9   -1.80    3.00
 -12   1  -9    8.00    4.30
 -12   1  -9    6.00    2.80
  13  -1   9   13.30    3.90
 -13  -1  -9    0.60    3.30
  13  -1   9    0.50    3.20
 -13  -1  -9    9.00    3.60
 -13   1  -9    7.50    3.10
  13   1   9    7.50    3.30
  13   1   9   14.60    4.10
 -16  -2   9    6.20    3.60
  16  -2  -9    3.00    3.60
  16  -2  -9    1.70    3.30
 -16  -2   9    3.20    6.00
 -16  -2   9    3.00    3.50
 -16   2   9    4.80    3.90
  16   2  -9    3.40    2.80
  16   2  -9    2.50    2.40
 -16   2   9    4.50    2.80
 -16   2   9    3.40    3.60
 -15  -2   9   49.70    5.50
  15  -2  -9   58.19    5.70
 -15  -2   9   72.19    6.30
 -15  -2   9   61.39    7.90
  15  -2  -9   53.19    5.00
 -15   2   9   50.49    5.10
  15   2  -9   51.49    5.30
 -15   2   9   51.29    5.10
 -15   2   9   41.50    5.30
  15   2  -9   69.69    5.10
  14  -2  -9    3.30    2.80
  14  -2  -9    5.90    3.40
 -14  -2   9    1.60    3.20
 -14  -2   9   -0.70    4.80
 -14  -2   9    7.20    3.80
  14   2  -9    2.90    2.40
 -14   2   9    3.40    3.30
 -14   2   9    4.80    2.80
 -14   2   9    7.60    3.40
  14   2  -9    5.10    2.70
 -13  -2   9   18.10    4.00
 -13  -2   9   19.10    3.40
 -13  -2   9    7.30    4.60
  13  -2  -9   25.60    4.10
  13  -2  -9   16.40    3.20
 -13   2   9   22.80    3.20
  13   2  -9   21.70    3.40
 -13   2   9   23.60    3.80
  13   2  -9   22.40    3.00
 -13   2   9   16.00    3.80
 -12  -2   9   93.19    6.80
 -12  -2   9   91.89    9.10
  12  -2  -9   91.79    6.50
  12  -2  -9   90.29    5.60
 -12  -2   9   97.19    5.90
  12   2  -9   92.59    5.50
 -12   2   9   89.59    5.20
  12   2  -9   93.79    4.90
 -12   2   9   96.29    7.00
 -12   2   9   86.49    6.10
 -11  -2   9  186.88    7.90
 -11  -2   9  188.68   10.10
  11  -2  -9  190.58    6.90
 -11  -2   9  192.68    7.00
  11  -2  -9  198.78   10.80
  11  -2  -9  187.78    7.90
 -11   2   9  190.98    8.60
 -11   2   9  202.08    6.60
  11   2  -9  180.58    6.80
  11   2  -9  187.88    6.20
 -11   2   9  178.18    7.40
 -10  -2   9    0.50    3.60
  10  -2  -9    3.40    2.70
 -10  -2   9    5.20    2.90
 -10  -2   9    4.80    2.50
  10  -2  -9    4.00    3.60
 -10   2   9    5.60    2.90
 -10   2   9    4.40    2.30
  10   2  -9    4.90    2.00
  10   2  -9    4.00    2.20
 -10   2   9    8.50    2.80
  -9  -2   9  113.39    5.00
   9  -2  -9  108.39    7.30
  -9  -2   9  100.29    7.20
   9  -2  -9  106.09    5.90
  -9  -2   9  106.99    5.90
   9  -2  -9  105.39    5.00
  -9   2   9  104.69    4.80
   9   2  -9  118.19    4.30
  -9   2   9   99.29    5.50
   9   2  -9  107.59    4.80
  -9   2   9  103.99    6.30
  -8  -2   9    0.30    3.10
  -8  -2   9   -1.40    2.40
   8  -2  -9    5.70    3.50
  -8  -2   9    0.40    2.00
   8  -2  -9   -3.30    2.10
   8  -2  -9   -1.10    1.90
  -8   2   9    2.10    1.90
   8   2  -9    2.30    1.80
  -8   2   9    0.20    2.60
   8   2  -9    0.10    1.50
  -8   2   9    0.30    2.20
   7  -2  -9  350.96   10.30
  -7  -2   9  342.87   10.50
  -7  -2   9  346.97    8.00
   7  -2  -9  332.07    8.20
   7  -2  -9  341.47    9.10
  -7  -2   9  337.27    8.80
  -7   2   9  348.77    8.80
   7   2  -9  334.57    7.70
  -7   2   9  341.27   10.00
   7   2  -9  340.07    7.20
  -7   2   9  341.67    8.00
  -6  -2   9   65.79    4.30
   6  -2  -9   65.99    4.50
   6  -2  -9   71.19    5.20
   6  -2  -9   70.19    3.90
  -6  -2   9   69.99    3.70
  -6  -2   9   66.49    5.30
  -6   2   9   73.59    5.30
   6   2  -9   70.49    3.30
  -6   2   9   69.29    4.40
  -6   2   9   70.59    3.80
   6   2  -9   67.39    2.90
  -5  -2   9   66.09    3.40
   5  -2  -9   65.89    4.40
  -5  -2   9   65.29    4.10
   5  -2  -9   60.09    3.80
   5  -2  -9   81.69    5.20
  -5  -2   9   81.89    5.90
   5   2  -9   67.49    2.80
   5   2  -9   73.89    2.60
  -5   2   9   69.19    3.70
  -5   2   9   67.39    4.30
  -5   2   9   79.59    5.20
   4  -2  -9    6.20    2.10
  -4  -2   9   -0.30    1.50
  -4  -2   9   -2.60    2.10
   4  -2  -9    2.00    1.80
  -4  -2   9    3.20    1.90
   4  -2  -9    2.60    2.30
  -4   2   9   -1.80    2.00
  -4   2   9    1.30    2.50
   4   2  -9    0.10    1.00
  -4   2   9    3.20    1.80
   4   2  -9    4.60    1.00
  -3  -2   9    2.40    1.60
  -3  -2   9    1.50    1.70
  -3  -2   9    1.80    2.00
   3  -2  -9    2.90    2.10
   3  -2  -9    3.00    2.50
   3  -2  -9    3.30    1.90
  -3   2   9    5.00    2.10
  -3   2   9    4.20    1.80
  -3   2   9    2.10    2.40
  -2  -2   9 2381.36   38.20
   2  -2  -9 2371.56   39.80
   2  -2  -9 2348.67   41.00
   2  -2  -9 2361.56   39.00
  -2  -2   9 2482.25   38.80
  -2  -2   9 2389.16   38.70
  -2   2   9 2322.77   41.50
  -2   2   9 2387.26   39.50
  -2   2   9 2306.77   38.80
   1  -2  -9  672.73   12.80
  -1  -2   9  693.13   12.00
   1  -2  -9  664.83   13.40
   1  -2  -9  669.53   14.70
  -1  -2   9  663.33   12.40
  -1   2   9  687.63   15.30
  -1   2   9  648.14   13.10
  -1   2   9  661.73   12.70
   0  -2  -9  203.98    6.30
   0  -2  -9  203.08    5.90
   0  -2  -9  200.68    7.50
   0  -2   9  214.98    5.10
   0  -2   9  215.98    5.50
   0   2   9  208.88    7.80
   0   2   9  210.88    6.20
   0   2   9  200.28    5.70
   1  -2   9   55.09    3.10
  -1  -2  -9   51.99    3.80
   1  -2   9   50.69    3.20
  -1  -2  -9   51.09    3.90
  -1  -2  -9   46.30    5.20
   1   2   9   50.49    3.90
   1   2   9   46.10    3.50
   2  -2   9  332.97    7.40
  -2  -2  -9  335.37    8.50
   2  -2   9  328.87    7.70
  -2  -2  -9  349.57    8.30
  -2  -2  -9  336.57   10.10
   2   2   9  333.57    8.40
  -2   2  -9  341.47    6.20
   2   2   9  335.37    8.00
  -2   2  -9  327.17    6.10
  -3  -2  -9   47.60    4.00
  -3  -2  -9   45.10    4.00
   3  -2   9   42.10    3.30
   3  -2   9   48.00    3.40
  -3  -2  -9   42.30    5.10
  -3   2  -9   46.60    2.20
  -3   2  -9   46.10    2.30
   3   2   9   44.90    4.00
   3   2   9   37.80    3.60
   4  -2   9    2.00    1.90
  -4  -2  -9    1.90    2.70
   4  -2   9    0.70    2.00
  -4  -2  -9   -2.60    2.00
  -4  -2  -9    1.80    2.20
   4   2   9    2.60    2.10
  -4   2  -9    0.20    1.30
  -4   2  -9   -0.60    1.30
   4   2   9    5.80    2.20
   5  -2   9    9.30    2.40
   5  -2   9   13.90    2.60
  -5  -2  -9   10.80    2.70
  -5  -2  -9   10.30    2.60
  -5   2  -9    9.40    1.80
   5   2   9   13.00    2.60
   5   2   9   13.30    2.70
  -5   2  -9   11.60    1.70
   6  -2   9   15.40    2.80
  -6  -2  -9   10.50    2.70
  -6  -2  -9   17.70    3.10
   6  -2   9   15.70    2.90
  -6   2  -9   13.80    2.10
  -6   2  -9   16.20    2.10
   6   2   9   14.50    2.90
   6   2   9   16.50    2.90
  -7  -2  -9   17.90    3.30
   7  -2   9   17.00    3.10
  -7  -2  -9   18.90    3.30
   7  -2   9   22.30    3.20
  -7   2  -9   20.30    2.50
   7   2   9   20.40    3.40
  -7   2  -9   24.50    2.60
   7   2   9   12.30    2.90
  -8  -2  -9   41.80    4.40
  -8  -2  -9   39.80    4.00
   8  -2   9   48.40    5.00
   8  -2   9   41.10    4.00
   8   2   9   47.70    4.50
  -8   2  -9   36.70    3.10
   8   2   9   42.30    4.30
   9  -2   9  140.39    7.00
   9  -2   9  150.88    7.00
  -9  -2  -9  133.39    7.30
  -9  -2  -9  139.19    6.90
  -9   2  -9  155.98    5.70
   9   2   9  146.69    7.20
   9   2   9  140.09    6.90
  10  -2   9    0.60    2.80
 -10  -2  -9   -4.10    3.10
  10  -2   9    0.40    3.00
 -10  -2  -9   -6.90    2.50
 -10   2  -9    1.90    2.20
  10   2   9   -5.70    2.50
 -10   2  -9    2.00    2.40
 -10   2  -9    0.20    2.70
  10   2   9   -2.40    2.90
 -11  -2  -9   13.00    3.50
 -11  -2  -9   19.20    4.10
  11  -2   9   19.50    4.20
  11  -2   9   18.80    3.80
  11   2   9   23.30    4.00
 -11   2  -9   28.00    4.00
 -11   2  -9   19.00    3.10
  11   2   9   21.50    4.00
 -11   2  -9   21.30    3.00
 -12  -2  -9   17.40    4.10
  12  -2   9   21.00    4.00
 -12  -2  -9   16.40    3.80
  12  -2   9   18.00    4.10
  12   2   9   19.70    3.80
 -12   2  -9    9.50    2.70
 -12   2  -9   15.20    3.60
 -12   2  -9   18.70    3.10
  12   2   9   16.40    3.90
  15  -3  -9    8.00    3.20
  15  -3  -9   12.10    3.80
 -15  -3   9    7.40    3.40
 -15  -3   9   11.20    4.00
 -15   3   9   12.60    3.30
 -15   3   9    8.00    2.80
 -15   3   9    5.90    3.90
  15   3  -9    7.30    2.50
  15   3  -9    9.90    2.80
 -14  -3   9   11.10    5.00
 -14  -3   9   21.80    3.90
 -14  -3   9   19.80    4.40
  14  -3  -9   18.30    3.70
  14  -3  -9   27.40    4.40
 -14   3   9   17.80    3.60
 -14   3   9   25.90    3.30
  14   3  -9   18.80    2.80
 -14   3   9   20.40    4.40
  14   3  -9   24.70    3.10
 -13  -3   9   18.10    4.00
 -13  -3   9   15.80    5.10
  13  -3  -9   35.40    5.80
  13  -3  -9   24.40    4.20
 -13  -3   9   24.00    3.60
  13  -3  -9   20.20    3.50
 -13   3   9   19.80    4.10
  13   3  -9   22.20    2.80
 -13   3   9   27.60    3.80
 -13   3   9   27.00    3.20
  13   3  -9   23.10    3.00
  12  -3  -9   33.90    3.80
  12  -3  -9   33.90    5.70
 -12  -3   9   29.10    5.20
 -12  -3   9   23.50    4.10
  12  -3  -9   44.00    4.80
 -12  -3   9   33.70    3.80
  12   3  -9   36.00    3.30
 -12   3   9   32.30    5.20
  12   3  -9   33.00    2.90
 -12   3   9   35.00    3.30
 -12   3   9   41.70    4.00
 -11  -3   9  121.39    9.80
 -11  -3   9  123.69    6.20
  11  -3  -9  122.29   10.00
  11  -3  -9  134.49    7.20
 -11  -3   9  127.59    7.10
 -11   3   9  119.89    5.40
 -11   3   9  127.69    7.90
  11   3  -9  116.89    4.60
 -11   3   9  127.29    6.00
  11   3  -9  123.89    5.00
  10  -3  -9   60.09    7.30
  10  -3  -9   61.49    4.70
  10  -3  -9   54.69    5.50
 -10  -3   9   54.69    5.30
 -10  -3   9   57.39    7.20
 -10   3   9   64.39    4.80
 -10   3   9   57.29    6.20
 -10   3   9   54.69    4.20
  10   3  -9   65.09    3.70
  10   3  -9   62.49    3.30
  -9  -3   9    3.20    2.80
   9  -3  -9    3.50    2.70
   9  -3  -9   -0.90    3.20
   9  -3  -9    2.70    2.20
[truncated: 479,390 more chars]
