# Supplementary material for: Synthesis and crystal structure of catena-poly[[[aqua­{2-[(E)-(1-cyano-2-imino-2-meth­oxy­ethyl­idene)hydrazin­yl]benzene­sulfonato}­sodium]-di-μ-aqua] dihydrate]
Source: Acta Crystallogr E Crystallogr Commun. 2023 Apr 28;79(Pt 5):508–11. doi: 10.1107/S2056989023003602 (PMC10162073; doi:10.1107/S2056989023003602)
Supplement: Supplementary file 2 [file e-79-00508-Isup2.hkl]

data_I                                                                          
_shelx_title ' PA60_a.res in P2(1)/c'                                           
_shelx_refln_list_code          4                                               
_shelx_F_calc_maximum      128.12                                               
_exptl_crystal_F_000       824.00                                               
_reflns_d_resolution_high  0.7956                                               
                                                                                
loop_                                                                           
 _space_group_symop_operation_xyz                                               
 'x, y, z'                                                                      
 '-x, y+1/2, -z+1/2'                                                            
 '-x, -y, -z'                                                                   
 'x, -y-1/2, z-1/2'                                                             
                                                                                
_cell_length_a    13.3305                                                       
_cell_length_b     6.8212                                                       
_cell_length_c    20.9547                                                       
_cell_angle_alpha  90.000                                                       
_cell_angle_beta  106.681                                                       
_cell_angle_gamma  90.000                                                       
                                                                                
_shelx_F_squared_multiplier     1.000                                           
                                                                                
loop_                                                                           
 _refln_index_h                                                                 
 _refln_index_k                                                                 
 _refln_index_l                                                                 
 _refln_F_squared_calc                                                          
 _refln_F_squared_meas                                                          
 _refln_F_squared_sigma                                                         
 _refln_observed_status                                                         
   3   0   0        137.49         86.99         3.23 o                         
   5   0   0       6757.20       7115.67        79.63 o                         
   6   0   0       1429.68       1423.78        13.05 o                         
   7   0   0        661.10        691.73         8.00 o                         
   8   0   0        582.51        501.42         7.16 o                         
   9   0   0        928.33        952.83         9.56 o                         
  10   0   0      16415.37      16160.42       115.22 o                         
  11   0   0       1976.37       1861.01        21.89 o                         
  12   0   0        106.20         99.19         5.18 o                         
  13   0   0       1661.56       1712.22        16.27 o                         
  14   0   0        705.03        728.32         9.62 o                         
  15   0   0        268.66        276.28         6.41 o                         
   1   1   0       4278.61       4335.16        67.81 o                         
   2   1   0        173.83        152.04         1.75 o                         
   3   1   0       3605.40       3517.29        18.85 o                         
   4   1   0        191.25        216.57         2.21 o                         
   5   1   0       1344.44       1204.36         7.39 o                         
   6   1   0       2370.90       2411.18        14.60 o                         
   7   1   0        765.81        798.46         6.01 o                         
   8   1   0        559.66        576.07         4.76 o                         
   9   1   0       2364.72       2264.99        13.78 o                         
  10   1   0         32.31         43.97         2.40 o                         
  11   1   0        170.21        200.55         3.60 o                         
  12   1   0        225.16        237.49         3.89 o                         
  13   1   0        953.87        915.24         7.46 o                         
  14   1   0        746.99        768.24         6.98 o                         
  15   1   0         24.21         20.05         2.15 o                         
   0   2   0       2749.34       2734.07        46.47 o                         
   2   2   0        129.64         94.79         2.14 o                         
   3   2   0       8829.14       9003.98        69.35 o                         
   4   2   0       1418.50       1258.31         6.99 o                         
   5   2   0       1477.76       1470.23        13.90 o                         
   6   2   0       1055.12       1077.86         6.62 o                         
   7   2   0       5508.91       5440.38        28.15 o                         
   8   2   0        921.29        911.51         6.45 o                         
   9   2   0       2005.42       2062.12        12.64 o                         
  10   2   0        566.33        575.29         6.29 o                         
  11   2   0        727.76        746.88         6.31 o                         
  12   2   0        265.75        257.60         3.85 o                         
  13   2   0       1461.53       1479.05        12.84 o                         
  14   2   0        394.66        417.41         5.01 o                         
  15   2   0        437.30        457.11         5.84 o                         
   1   3   0       1154.99       1042.88        12.82 o                         
   2   3   0        121.56        158.88         5.66 o                         
   3   3   0        345.77        390.32         4.21 o                         
   4   3   0       3771.76       3900.14        26.11 o                         
   5   3   0        964.71        885.72         7.33 o                         
   6   3   0       2410.91       2371.63        27.89 o                         
   7   3   0        129.57        136.49         2.98 o                         
   8   3   0          7.55          4.84         1.01 o                         
   9   3   0       2749.88       2754.76        16.11 o                         
  10   3   0        228.98        218.39         3.10 o                         
  11   3   0          0.05         -0.86         1.28 o                         
  12   3   0         75.01         73.30         2.35 o                         
  13   3   0        439.12        448.29         4.94 o                         
  14   3   0        146.10        140.84         3.98 o                         
   0   4   0      13660.46      13423.46       215.75 o                         
   1   4   0       2953.40       2837.74        36.80 o                         
   2   4   0        936.73        922.32        14.65 o                         
   3   4   0        875.65        838.37         8.69 o                         
   4   4   0        285.69        266.28         3.57 o                         
   5   4   0       1077.25       1028.45         8.39 o                         
   6   4   0         99.85         81.72         2.59 o                         
   7   4   0        225.27        193.32         4.11 o                         
   8   4   0        337.79        317.94         4.69 o                         
   9   4   0          1.56          0.27         1.30 o                         
  10   4   0        667.26        654.51         6.08 o                         
  11   4   0         47.74         44.16         2.31 o                         
  12   4   0         16.45         15.90         1.82 o                         
  13   4   0        534.33        522.94         6.83 o                         
  14   4   0          0.90          1.78         1.78 o                         
   1   5   0        861.84        895.82        16.18 o                         
   2   5   0        345.57        381.93         9.98 o                         
   3   5   0       1682.77       1730.38        14.85 o                         
   4   5   0        337.90        321.17         3.62 o                         
   5   5   0       1620.89       1613.50        12.35 o                         
   6   5   0         46.53         49.06         2.11 o                         
   7   5   0        835.57        819.09         8.00 o                         
   8   5   0        602.98        598.15         7.57 o                         
   9   5   0        605.57        615.19         7.13 o                         
  10   5   0        267.62        252.93         4.90 o                         
  11   5   0          8.96         10.94         2.16 o                         
  12   5   0          2.95         -0.11         2.24 o                         
  13   5   0        101.74         96.70        11.17 o                         
   0   6   0       1084.28       1119.44        28.24 o                         
   1   6   0        127.21        134.95         7.52 o                         
   2   6   0        468.68        465.96        12.02 o                         
   3   6   0         40.64         41.08         2.40 o                         
   4   6   0       1094.34       1094.00         8.68 o                         
   5   6   0        747.36        759.09         6.88 o                         
   6   6   0          4.65          0.11         1.50 o                         
   7   6   0         53.76         54.47         2.68 o                         
   8   6   0       1057.04       1075.95        11.26 o                         
   9   6   0        736.55        763.09         8.32 o                         
  10   6   0        112.68        105.71         4.37 o                         
  11   6   0         74.43         78.85         3.39 o                         
   1   7   0        202.83        211.43         9.61 o                         
   2   7   0         21.29         22.16         2.41 o                         
   3   7   0        187.92        182.38         4.34 o                         
   4   7   0        327.05        340.75         4.38 o                         
   5   7   0       1391.14       1400.15        11.67 o                         
   6   7   0        363.26        368.46         4.88 o                         
   7   7   0        200.38        209.79         4.05 o                         
   8   7   0          0.53          1.24         3.36 o                         
   9   7   0        471.60        452.52         8.30 o                         
   0   8   0        498.91        527.38        20.53 o                         
   1   8   0        252.42        229.58        10.27 o                         
   2   8   0        113.65        101.28         4.65 o                         
   3   8   0         81.72         93.36         3.05 o                         
   4   8   0        175.89        190.35         3.54 o                         
   5   8   0         10.34         13.22         1.81 o                         
 -16   1   1         58.82         60.36         2.59 o                         
 -15   1   1        248.28        253.23         6.60 o                         
 -14   1   1        372.30        401.82         6.20 o                         
 -13   1   1         40.48         38.71         2.02 o                         
 -12   1   1        524.26        537.91         5.53 o                         
 -11   1   1          2.50          4.71         1.98 o                         
 -10   1   1        178.81        169.79         3.18 o                         
  -9   1   1          0.17          3.05         1.29 o                         
  -8   1   1        100.07        115.63         2.31 o                         
  -7   1   1        589.09        561.38         4.69 o                         
  -6   1   1        114.89        103.40         2.15 o                         
  -5   1   1        219.31        217.31         2.42 o                         
  -4   1   1        675.02        692.34         5.72 o                         
  -3   1   1       2235.65       2074.22        10.80 o                         
  -2   1   1        404.80        381.74         3.75 o                         
  -1   1   1       1071.36        880.78         8.57 o                         
   0   1   1       1289.36       1188.78        10.00 o                         
   1   1   1       3135.14       2806.28        21.21 o                         
   2   1   1        270.36        293.45         2.22 o                         
   3   1   1       2072.48       2136.39        11.44 o                         
   4   1   1         17.56         29.64         1.44 o                         
   5   1   1         16.03         20.49         1.18 o                         
   6   1   1        188.82        212.41         2.97 o                         
   7   1   1         69.09         67.46         2.17 o                         
   8   1   1         15.98         18.14         1.31 o                         
   9   1   1        836.18        812.76         6.29 o                         
  10   1   1       2277.20       2229.53        13.90 o                         
  11   1   1         45.02         45.13         1.96 o                         
  12   1   1        275.04        293.53         4.07 o                         
  13   1   1         55.57         69.01         2.41 o                         
  14   1   1        106.91        100.22         3.26 o                         
  15   1   1         71.55         72.88         2.88 o                         
 -15   2   1          9.48          7.37         1.76 o                         
 -14   2   1         47.47         46.86         2.34 o                         
 -13   2   1        318.85        307.02         5.39 o                         
 -12   2   1         13.08         16.75         1.86 o                         
 -11   2   1        424.31        427.92         4.60 o                         
 -10   2   1       1118.39       1101.66         7.89 o                         
  -9   2   1        276.74        293.68         3.42 o                         
  -8   2   1        885.83        873.35         6.21 o                         
  -7   2   1        196.63        214.38         2.54 o                         
  -6   2   1         11.63         17.11         1.28 o                         
  -5   2   1          2.85          4.49         0.86 o                         
  -4   2   1        101.68        111.35         1.52 o                         
  -3   2   1         11.76          5.09         0.91 o                         
  -2   2   1       3186.02       3126.70        25.46 o                         
   1   2   1       4374.70       4335.71        34.61 o                         
   2   2   1         93.50         85.37         2.46 o                         
   3   2   1         56.97         63.94         1.41 o                         
   4   2   1        972.66        970.00         7.07 o                         
   5   2   1          1.78          1.24         0.86 o                         
   6   2   1         50.48         50.45         1.56 o                         
   7   2   1         94.65         90.63         2.24 o                         
   8   2   1         51.11         50.82         2.25 o                         
   9   2   1        482.95        498.86         4.56 o                         
  10   2   1       1129.22       1120.65         8.07 o                         
  11   2   1       1244.96       1242.00         8.93 o                         
  12   2   1          6.63          6.63         1.58 o                         
  13   2   1         94.67        101.90         3.12 o                         
  14   2   1        319.33        334.47         4.66 o                         
  15   2   1         43.90         44.47         2.33 o                         
 -15   3   1          3.15          5.41         1.62 o                         
 -14   3   1         32.73         30.12         2.02 o                         
 -13   3   1         21.57         27.37         2.16 o                         
 -12   3   1        224.22        204.03         3.37 o                         
 -11   3   1        110.74        102.11         2.62 o                         
 -10   3   1         32.95         32.07         1.58 o                         
  -9   3   1         10.26          8.51         1.17 o                         
  -8   3   1          3.96          5.53         1.00 o                         
  -7   3   1        178.17        185.85         2.34 o                         
  -6   3   1        204.73        225.55         2.68 o                         
  -5   3   1        106.19         96.22         3.16 o                         
  -4   3   1        381.61        381.70         4.63 o                         
  -3   3   1        186.25        194.84         2.44 o                         
  -2   3   1        737.57        763.47        12.59 o                         
  -1   3   1          7.62          0.99         2.04 o                         
   0   3   1       1147.22       1179.42        17.18 o                         
   1   3   1        147.10        177.59         5.82 o                         
   2   3   1        462.30        469.87         5.29 o                         
   3   3   1       3740.80       3899.53        31.44 o                         
   4   3   1        431.35        429.57         4.19 o                         
   5   3   1        109.60        123.26         2.00 o                         
   6   3   1          6.27          9.56         1.09 o                         
   7   3   1         89.19         87.77         1.75 o                         
   8   3   1         37.08         33.32         1.29 o                         
   9   3   1        336.33        328.67         3.54 o                         
  10   3   1          0.34          3.64         1.25 o                         
  11   3   1        204.46        200.33         3.20 o                         
  12   3   1        166.78        163.45         3.28 o                         
  13   3   1        290.27        304.54         4.14 o                         
  14   3   1        100.47        105.14         3.06 o                         
 -14   4   1          0.09         -0.27         1.21 o                         
 -13   4   1         23.32         23.17         1.55 o                         
 -12   4   1        137.98        123.03         3.38 o                         
 -11   4   1         40.36         42.53         2.05 o                         
 -10   4   1          7.40          9.44         1.41 o                         
  -9   4   1        159.48        160.31         3.86 o                         
  -8   4   1        447.32        454.27         6.26 o                         
  -7   4   1        252.94        268.57         4.05 o                         
  -6   4   1        239.06        258.96         3.72 o                         
  -5   4   1         28.61         24.94         1.45 o                         
  -4   4   1         99.35        112.07         2.41 o                         
  -3   4   1       1081.28       1153.43         8.67 o                         
  -2   4   1        547.44        551.15         9.24 o                         
  -1   4   1         41.48         32.51         3.86 o                         
   0   4   1        159.02        172.35         6.67 o                         
   1   4   1        199.00        190.88         6.78 o                         
   2   4   1        190.97        183.37         5.51 o                         
   3   4   1        632.74        645.50        11.28 o                         
   4   4   1       1333.15       1334.69        10.05 o                         
   5   4   1         37.20         47.91         1.93 o                         
   6   4   1        289.01        268.48         7.04 o                         
   7   4   1        185.42        182.52         3.57 o                         
   8   4   1        265.55        266.39         3.36 o                         
   9   4   1         74.84         83.85         2.50 o                         
  10   4   1         90.83         93.74         2.91 o                         
  11   4   1          6.09          3.64         1.62 o                         
  12   4   1         20.99         22.25         1.99 o                         
  13   4   1         95.59         99.04         3.81 o                         
 -13   5   1         11.29         15.36         4.87 o                         
 -12   5   1         20.42         22.21         2.68 o                         
 -11   5   1        199.90        193.52         4.69 o                         
 -10   5   1          3.42          2.15         1.99 o                         
  -9   5   1          9.77         11.22         1.93 o                         
  -8   5   1         50.26         48.98         2.39 o                         
  -7   5   1          2.47          1.73         1.59 o                         
  -6   5   1         28.71         21.09         1.76 o                         
  -5   5   1        231.58        237.18         3.54 o                         
  -4   5   1         50.61         58.62         2.07 o                         
  -3   5   1        708.75        722.08        11.05 o                         
  -2   5   1        117.46         98.53         6.12 o                         
  -1   5   1        144.40        139.88         6.68 o                         
   0   5   1          6.38         11.98         3.13 o                         
   1   5   1        216.00        234.23        12.72 o                         
   2   5   1         33.38         32.19         1.80 o                         
   3   5   1         13.66         13.28         1.60 o                         
   4   5   1        133.92        151.28         2.74 o                         
   5   5   1         40.01         45.60         2.38 o                         
   6   5   1        283.52        285.69         5.24 o                         
   7   5   1        248.09        240.76         4.71 o                         
   8   5   1        250.55        255.88         4.80 o                         
   9   5   1         21.36         16.23         2.11 o                         
  10   5   1          8.71          5.89         1.96 o                         
  11   5   1          0.02         -1.17         2.19 o                         
  12   5   1         19.01         21.00         2.67 o                         
 -11   6   1         10.25         10.75         2.21 o                         
 -10   6   1          3.26         -0.24         1.93 o                         
  -9   6   1         22.11         22.53         2.61 o                         
  -8   6   1         21.24         21.57         2.10 o                         
  -7   6   1        345.53        327.40         4.82 o                         
  -6   6   1        114.88        107.59         4.52 o                         
  -5   6   1        300.11        291.81         3.98 o                         
  -4   6   1        337.99        325.48         3.94 o                         
  -3   6   1        177.53        179.59         3.82 o                         
  -2   6   1        114.18        118.14         7.29 o                         
  -1   6   1        194.92        178.17         8.24 o                         
   0   6   1         19.75         22.91         4.11 o                         
   1   6   1         89.24        107.98         8.87 o                         
   2   6   1        132.55        122.60         3.45 o                         
   3   6   1         64.77         63.27         3.03 o                         
   4   6   1          3.93          7.25         1.32 o                         
   5   6   1         35.35         41.89         2.31 o                         
   6   6   1        799.91        822.76         7.52 o                         
   7   6   1         95.47         84.93         3.12 o                         
   8   6   1         15.31         19.86         2.79 o                         
   9   6   1         22.76         21.20         2.22 o                         
  10   6   1          0.91         -1.31         1.90 o                         
  11   6   1        196.51        201.46         5.30 o                         
  -9   7   1         14.38         14.61         2.92 o                         
  -8   7   1          0.01          1.42         1.81 o                         
  -7   7   1          7.30         12.29         1.89 o                         
  -6   7   1         53.50         49.64         2.20 o                         
  -5   7   1        219.89        229.99         5.31 o                         
  -4   7   1         15.22         19.05         1.76 o                         
  -3   7   1         66.05         53.23         3.44 o                         
  -2   7   1         36.04         35.44         4.79 o                         
  -1   7   1          3.56          8.46         3.72 o                         
   0   7   1         28.41         26.77         4.52 o                         
   1   7   1          3.48          2.45         2.04 o                         
   2   7   1          0.39         -0.16         1.63 o                         
   3   7   1         61.43         65.53         3.31 o                         
   4   7   1          0.33          0.45         1.95 o                         
   5   7   1          7.51          8.28         1.55 o                         
   6   7   1         51.89         60.01         2.68 o                         
   7   7   1         15.59         10.19         1.91 o                         
   8   7   1          5.64         -0.34         2.08 o                         
   9   7   1         21.21         29.76         6.65 o                         
  -5   8   1        251.38        250.57         4.17 o                         
  -4   8   1         33.53         26.61         1.77 o                         
  -3   8   1          0.87          5.49         1.32 o                         
  -2   8   1          3.31          2.93         3.99 o                         
  -1   8   1         58.82         66.79         6.54 o                         
   0   8   1         10.97         17.54         4.33 o                         
   1   8   1          1.02          0.57         2.28 o                         
   2   8   1          1.73          0.69         1.84 o                         
   3   8   1          1.10          4.79         2.01 o                         
   4   8   1        158.77        156.22         4.52 o                         
   5   8   1        310.79        309.50         4.59 o                         
 -16   0   2        388.35        448.28        17.28 o                         
 -15   0   2         49.75         56.61         3.46 o                         
 -14   0   2        989.76        994.25        11.38 o                         
 -13   0   2        396.60        426.76         6.97 o                         
 -12   0   2        999.59       1005.20        14.27 o                         
 -11   0   2        172.41        176.29         4.54 o                         
 -10   0   2       3451.73       3472.88        30.85 o                         
  -9   0   2        103.52        126.37         4.11 o                         
  -8   0   2         86.51         71.39         3.33 o                         
  -7   0   2       2901.72       2883.57        24.11 o                         
  -6   0   2        299.05        240.29         3.74 o                         
  -5   0   2         72.55         82.08         2.44 o                         
  -3   0   2        179.11        181.68         3.93 o                         
  -2   0   2       1487.27       1405.05        11.65 o                         
  -1   0   2        283.19        245.96         5.25 o                         
   2   0   2       2316.32       2429.13        22.40 o                         
   4   0   2       1276.05       1297.06        11.60 o                         
   5   0   2       6663.40       6599.27        52.84 o                         
   6   0   2       1146.61       1128.40        10.94 o                         
   7   0   2         99.40        110.07         3.32 o                         
   8   0   2         16.17         12.85         2.15 o                         
   9   0   2       1244.58       1276.28        11.92 o                         
  10   0   2        438.23        451.42         6.49 o                         
  11   0   2          2.34         11.33         2.21 o                         
  12   0   2          2.66         -1.86         2.15 o                         
  13   0   2       2857.88       2918.47        31.40 o                         
  14   0   2        342.94        375.04        10.35 o                         
  15   0   2        601.46        636.69         9.39 o                         
 -16   1   2         34.45         36.73         2.31 o                         
 -15   1   2          1.79         -1.69         1.69 o                         
 -14   1   2          1.72          1.08         1.76 o                         
 -13   1   2       1491.46       1523.39        11.11 o                         
 -12   1   2        585.95        577.20         5.76 o                         
 -11   1   2         70.67         65.10         3.12 o                         
 -10   1   2        589.48        575.20         5.20 o                         
  -9   1   2       5864.63       5783.08        31.85 o                         
  -8   1   2        179.25        142.06         2.44 o                         
  -7   1   2         16.72          9.42         1.17 o                         
  -6   1   2         81.47        101.90         2.47 o                         
  -5   1   2        986.13        930.98         5.69 o                         
  -4   1   2       9951.14       9511.49       149.74 o                         
  -3   1   2       2649.25       2512.49        13.67 o                         
  -1   1   2       2285.31       2202.31        17.91 o                         
   2   1   2       3343.05       3396.16        17.12 o                         
   3   1   2        302.83        323.60         2.71 o                         
   4   1   2       1559.83       1699.85        10.79 o                         
   5   1   2       1216.87       1031.57         6.87 o                         
   6   1   2       9931.71       9849.31        52.22 o                         
   7   1   2         94.70         92.66         2.13 o                         
   8   1   2       1109.06       1068.95         7.95 o                         
   9   1   2        626.27        588.56         5.54 o                         
  10   1   2       1941.05       1937.38        14.74 o                         
  11   1   2         23.56         27.17         1.78 o                         
  12   1   2         87.32         91.67         3.03 o                         
  13   1   2         36.53         27.59         1.95 o                         
  14   1   2       1349.43       1381.02        10.17 o                         
  15   1   2          0.26          1.16         1.90 o                         
 -15   2   2        118.34        127.03         3.74 o                         
 -14   2   2        588.84        602.38         5.95 o                         
 -13   2   2        333.18        340.41         4.46 o                         
 -12   2   2        224.14        235.83         3.69 o                         
 -11   2   2       4358.74       4387.09        25.13 o                         
 -10   2   2       2164.12       2126.59        13.18 o                         
  -9   2   2        229.93        219.37         3.30 o                         
  -8   2   2       3264.27       3197.97        17.41 o                         
  -7   2   2       1036.06       1015.72         6.48 o                         
  -6   2   2       1425.69       1650.60         9.38 o                         
  -5   2   2       2356.39       2408.89        12.84 o                         
  -4   2   2        341.33        269.57         2.22 o                         
  -3   2   2          0.19          7.78         0.70 o                         
  -2   2   2          3.65          8.02         1.14 o                         
  -1   2   2       5442.69       5245.94        41.98 o                         
   1   2   2         78.14        146.15         4.68 o                         
   2   2   2       1166.06       1363.22         8.74 o                         
   3   2   2       1696.05       1756.05        11.27 o                         
   4   2   2        524.76        443.01         3.12 o                         
   5   2   2       6227.13       6002.90        30.49 o                         
   6   2   2        882.53        859.48         5.81 o                         
   7   2   2        123.84        144.22         2.30 o                         
   8   2   2       1058.09        974.00         6.84 o                         
   9   2   2        515.59        524.31         4.72 o                         
  10   2   2       2622.83       2611.16        15.81 o                         
  11   2   2          2.10          4.74         1.56 o                         
  12   2   2        140.05        142.94         3.51 o                         
  13   2   2        584.13        578.42         5.87 o                         
  14   2   2         17.19         18.17         1.89 o                         
  15   2   2        916.95        907.28         8.57 o                         
 -15   3   2        271.35        293.62         4.33 o                         
 -14   3   2         35.20         37.74         1.99 o                         
 -13   3   2        705.56        691.92         6.24 o                         
 -12   3   2         25.11         16.43         1.58 o                         
 -11   3   2          7.99          6.38         1.36 o                         
 -10   3   2          2.06          4.37         1.23 o                         
  -9   3   2        501.11        497.45         4.24 o                         
  -8   3   2          1.19         -0.33         0.92 o                         
  -7   3   2        305.84        287.65         2.72 o                         
  -6   3   2         65.74         52.36         1.56 o                         
  -5   3   2       1181.19       1050.44         8.39 o                         
  -4   3   2        337.09        295.20         3.35 o                         
  -3   3   2         15.30         10.55         0.93 o                         
  -2   3   2         15.43         15.00         1.21 o                         
  -1   3   2       1767.68       1807.40        19.90 o                         
   0   3   2        373.88        433.43        10.92 o                         
   1   3   2        374.04        423.64         8.77 o                         
   2   3   2       1297.22       1537.16        12.97 o                         
   3   3   2        491.50        529.35         4.57 o                         
   4   3   2        488.92        447.80         4.00 o                         
   5   3   2        613.84        617.43         4.77 o                         
   6   3   2        163.72        165.22         2.91 o                         
   7   3   2        270.68        276.77         2.98 o                         
   8   3   2        215.15        209.44         2.69 o                         
   9   3   2        920.71        901.07         6.58 o                         
  10   3   2         12.14         10.64         1.33 o                         
  11   3   2        664.32        685.41         5.87 o                         
  12   3   2         50.58         47.48         1.96 o                         
  13   3   2         44.76         39.23         2.06 o                         
  14   3   2        925.36        993.34        11.13 o                         
 -14   4   2        254.07        249.53         4.15 o                         
 -13   4   2        266.33        279.67         3.62 o                         
 -12   4   2         23.42         25.97         1.76 o                         
 -11   4   2        135.10        134.53         3.05 o                         
 -10   4   2       1332.37       1311.86         9.63 o                         
  -9   4   2          2.41          1.74         1.75 o                         
  -8   4   2        524.14        543.20         6.13 o                         
  -7   4   2        172.80        156.32         3.32 o                         
  -6   4   2        477.39        497.06         5.27 o                         
  -5   4   2         12.15         13.92         1.33 o                         
  -4   4   2       4727.63       4632.09        31.05 o                         
  -3   4   2        251.73        213.34         3.59 o                         
  -2   4   2       2301.86       2408.55        23.44 o                         
  -1   4   2         42.15         54.49         3.73 o                         
   0   4   2       6820.65       7160.85        84.10 o                         
   1   4   2       2057.44       1954.79        18.88 o                         
   2   4   2          0.35         -0.80         1.38 o                         
   3   4   2        547.41        545.86         7.79 o                         
   4   4   2          6.52         10.18         1.13 o                         
   5   4   2       1160.81       1234.06         9.72 o                         
   6   4   2        289.55        287.63         3.96 o                         
   7   4   2         47.94         51.03         1.95 o                         
   8   4   2         91.52         95.96         2.53 o                         
   9   4   2       1962.42       1984.68        14.12 o                         
  10   4   2        125.23        126.17         3.19 o                         
  11   4   2         10.05          7.95         1.73 o                         
  12   4   2         65.73         65.89         2.68 o                         
  13   4   2        620.84        628.46         7.10 o                         
 -13   5   2        645.47        655.89        11.81 o                         
 -12   5   2         62.68         61.49         3.06 o                         
 -11   5   2         22.98         23.23         2.38 o                         
 -10   5   2        460.44        461.79         7.67 o                         
  -9   5   2       1929.49       1925.42        17.35 o                         
  -8   5   2         75.66         79.56         3.12 o                         
  -7   5   2        881.98        859.24         8.07 o                         
  -6   5   2        410.13        420.18         5.69 o                         
  -5   5   2       1320.09       1308.33        10.45 o                         
  -4   5   2       1303.61       1286.97        10.07 o                         
  -3   5   2        749.94        760.99         8.62 o                         
  -2   5   2       1060.85       1063.63        11.64 o                         
  -1   5   2         95.93        107.39         6.26 o                         
   0   5   2         71.96         84.97         3.18 o                         
   1   5   2        674.62        697.23         7.96 o                         
   2   5   2        859.71        820.30         9.04 o                         
   3   5   2          2.19          2.73         1.51 o                         
   4   5   2        162.40        167.17         2.70 o                         
   5   5   2        603.40        613.15         5.98 o                         
   6   5   2       2461.25       2487.08        20.17 o                         
   7   5   2        242.65        234.89         4.11 o                         
   8   5   2        489.87        491.42         6.08 o                         
   9   5   2        206.35        203.23         4.87 o                         
  10   5   2        462.33        463.07         7.96 o                         
  11   5   2        263.74        249.14         7.02 o                         
  12   5   2         11.10          9.57         2.87 o                         
 -11   6   2        143.51        144.94         4.40 o                         
 -10   6   2        107.85         95.50         3.83 o                         
  -9   6   2         28.14         28.36         2.68 o                         
  -8   6   2       1619.32       1627.40        13.58 o                         
  -7   6   2        278.31        284.71         5.47 o                         
  -6   6   2        112.65        113.76         3.13 o                         
  -5   6   2        472.13        486.20         5.17 o                         
  -4   6   2        499.54        516.72         5.11 o                         
  -3   6   2        135.21        145.65         4.43 o                         
  -2   6   2        364.50        369.78         5.36 o                         
  -1   6   2        905.32        919.27        17.65 o                         
   0   6   2       1087.13       1136.47        11.70 o                         
   1   6   2       1489.79       1497.48        14.79 o                         
   2   6   2         15.46         17.48         2.00 o                         
   3   6   2          1.02         -0.88         1.71 o                         
   4   6   2        363.08        386.57         4.45 o                         
   5   6   2       3607.54       3606.30        23.88 o                         
   6   6   2         23.62         22.77         2.61 o                         
   7   6   2          0.13         -1.51         1.51 o                         
   8   6   2        275.94        270.52         4.75 o                         
   9   6   2        981.16        990.00         9.86 o                         
  10   6   2         38.99         37.19         3.07 o                         
  11   6   2        145.88        145.80        12.64 o                         
  -9   7   2        343.15        336.77         6.73 o                         
  -8   7   2         67.17         64.10         2.82 o                         
  -7   7   2        321.88        331.38         5.18 o                         
  -6   7   2         27.26         31.85         2.00 o                         
  -5   7   2        596.38        610.31         7.36 o                         
  -4   7   2        374.56        386.12         4.69 o                         
  -3   7   2          0.06          0.10         1.84 o                         
  -2   7   2        432.71        427.51         7.05 o                         
  -1   7   2         25.41         27.01         2.44 o                         
   0   7   2        397.61        378.13         5.87 o                         
   1   7   2         87.28         88.36         4.33 o                         
   2   7   2         12.60         11.90         1.96 o                         
   3   7   2        251.92        279.58         5.47 o                         
   4   7   2         90.49         87.17         2.62 o                         
   5   7   2        299.75        303.84         4.40 o                         
   6   7   2        295.35        299.21         4.88 o                         
   7   7   2         10.43         17.36         2.39 o                         
   8   7   2        589.47        592.58         8.82 o                         
  -5   8   2        122.31        120.21         3.22 o                         
  -4   8   2        527.07        526.27         5.88 o                         
  -3   8   2        627.32        653.74         8.71 o                         
  -2   8   2        196.85        192.39         4.65 o                         
  -1   8   2         81.50         89.27         3.51 o                         
   0   8   2        847.68        833.73        10.21 o                         
   1   8   2        351.31        364.27         6.30 o                         
   2   8   2          3.06         -0.65         1.90 o                         
   3   8   2         90.20         91.33         4.02 o                         
   4   8   2         89.03        100.77         4.25 o                         
   5   8   2         18.19         20.87         2.95 o                         
 -16   1   3         25.25         26.96         2.14 o                         
 -15   1   3        205.27        230.91         4.09 o                         
 -14   1   3          0.51         -1.68         1.68 o                         
 -13   1   3        293.42        274.48         4.31 o                         
 -12   1   3         59.82         61.57         4.23 o                         
 -11   1   3        144.97        159.90         3.50 o                         
 -10   1   3       1870.02       1802.95        11.09 o                         
  -9   1   3        227.66        245.03         3.20 o                         
  -8   1   3        109.46        122.33         2.33 o                         
  -7   1   3       1378.19       1464.30         9.63 o                         
  -6   1   3       1754.67       1799.70        10.16 o                         
  -5   1   3       1973.15       1973.73        13.38 o                         
  -4   1   3        520.23        525.23         4.84 o                         
  -3   1   3         75.50         66.92         1.30 o                         
  -2   1   3        142.34        117.37         1.29 o                         
  -1   1   3        513.74        593.02         4.06 o                         
   0   1   3       3727.42       3508.73        21.22 o                         
   1   1   3       4019.39       3823.65        24.78 o                         
   2   1   3          2.05          5.61         0.90 o                         
   3   1   3       1291.18       1313.76        11.58 o                         
   4   1   3        725.65        714.76         6.03 o                         
   5   1   3          7.99         10.65         1.15 o                         
   6   1   3         45.54         60.90         1.94 o                         
   7   1   3          1.99          1.60         1.06 o                         
   8   1   3         17.57         17.00         1.35 o                         
   9   1   3         65.35         63.41         2.09 o                         
  10   1   3        254.68        248.11         3.94 o                         
  11   1   3        471.33        490.95         5.84 o                         
  12   1   3        214.58        203.19         3.74 o                         
  13   1   3        540.38        538.69         6.42 o                         
  14   1   3          5.47          3.91         1.80 o                         
  15   1   3          1.70          5.81         1.91 o                         
 -15   2   3          0.00         -1.80         1.80 o                         
 -14   2   3        511.14        512.92         5.50 o                         
 -13   2   3          4.11          0.47         1.52 o                         
 -12   2   3          9.73         12.50         1.66 o                         
 -11   2   3         27.61         32.17         1.76 o                         
 -10   2   3       1484.50       1465.59         9.75 o                         
  -9   2   3         18.39         15.39         1.26 o                         
  -8   2   3        186.82        216.51         2.71 o                         
  -7   2   3       2379.95       2533.65        14.70 o                         
  -6   2   3       1365.57       1448.40         8.85 o                         
  -5   2   3        184.81        185.75         2.08 o                         
  -4   2   3        305.91        299.75         2.36 o                         
  -3   2   3        303.69        322.84         2.69 o                         
  -2   2   3         18.21         24.85         1.75 o                         
  -1   2   3        204.26        169.70         3.79 o                         
   0   2   3       4101.21       4084.24        44.05 o                         
   1   2   3       5182.92       5154.15        31.05 o                         
   2   2   3        319.94        308.44         2.77 o                         
   3   2   3       1153.68       1271.78         7.94 o                         
   4   2   3       1822.18       1949.09        10.49 o                         
   5   2   3        201.80        252.91         2.58 o                         
   6   2   3         17.33         11.64         1.12 o                         
   7   2   3         18.46         17.46         1.18 o                         
   8   2   3         82.50         89.60         2.24 o                         
   9   2   3         11.20          8.92         1.32 o                         
  10   2   3        180.70        183.68         3.17 o                         
  11   2   3        811.65        810.90         6.75 o                         
  12   2   3          4.30          5.34         1.55 o                         
  13   2   3        109.11        107.81         3.15 o                         
  14   2   3        105.58        112.26         3.39 o                         
 -15   3   3         14.67         16.34         1.94 o                         
 -14   3   3          5.51          7.08         1.58 o                         
 -13   3   3         34.14         35.31         1.88 o                         
 -12   3   3        359.85        350.97         4.16 o                         
 -11   3   3        452.75        460.13         4.59 o                         
 -10   3   3         26.78         25.85         1.47 o                         
  -9   3   3        565.72        545.45         4.48 o                         
  -8   3   3        327.27        320.60         3.28 o                         
  -7   3   3        337.20        347.96         3.01 o                         
  -6   3   3         60.79         70.64         1.77 o                         
  -5   3   3         35.15         28.72         1.46 o                         
  -4   3   3          1.56          1.00         1.82 o                         
  -3   3   3        875.63        798.75        15.95 o                         
  -2   3   3         30.82         37.73         1.89 o                         
  -1   3   3        109.04         97.84         2.55 o                         
   0   3   3          8.43         19.95         1.50 o                         
   1   3   3       1012.73       1003.30        10.55 o                         
   2   3   3        262.31        220.38         3.46 o                         
   3   3   3         28.79         48.67         1.66 o                         
   4   3   3        625.21        603.69         6.51 o                         
   5   3   3          5.21          2.90         0.98 o                         
   6   3   3       1193.21       1227.79         8.47 o                         
   7   3   3        117.51        106.36         2.68 o                         
   8   3   3         84.58         93.53         2.10 o                         
   9   3   3         14.81         11.87         1.27 o                         
  10   3   3          1.63          1.23         1.24 o                         
  11   3   3         52.04         50.77         1.96 o                         
  12   3   3        194.04        192.75         3.94 o                         
  13   3   3          4.27          4.63         1.58 o                         
  14   3   3          0.75          4.84         2.49 o                         
 -14   4   3         54.93         64.92         3.14 o                         
 -13   4   3       1040.19       1020.59         9.92 o                         
 -12   4   3        250.07        250.66         3.27 o                         
 -11   4   3        735.41        755.47         5.65 o                         
 -10   4   3        496.91        518.95         6.87 o                         
  -9   4   3        921.13        929.43        10.04 o                         
  -8   4   3          2.31          6.14         1.67 o                         
  -7   4   3         46.52         55.21         2.41 o                         
  -6   4   3        272.76        282.34         3.89 o                         
  -5   4   3       1055.18       1088.67        16.25 o                         
  -4   4   3        477.25        491.75         6.19 o                         
  -3   4   3        677.37        706.74         7.87 o                         
  -2   4   3       1032.74       1070.95        10.70 o                         
  -1   4   3       2205.84       2255.74        18.11 o                         
   0   4   3       7899.94       8140.46        65.50 o                         
   1   4   3       2843.76       2875.06        24.78 o                         
   2   4   3         62.95         70.24         2.98 o                         
   3   4   3        213.25        246.29         3.98 o                         
   4   4   3        631.53        646.38         5.73 o                         
   5   4   3          5.49         10.47         1.54 o                         
   6   4   3        481.11        517.79         5.51 o                         
   7   4   3        332.46        334.30         3.68 o                         
   8   4   3        253.44        246.47         3.47 o                         
   9   4   3        265.13        262.03         3.95 o                         
  10   4   3        439.98        448.80         5.32 o                         
  11   4   3        414.32        424.85         5.43 o                         
  12   4   3        520.57        508.25         6.99 o                         
  13   4   3          5.12          6.50         1.91 o                         
 -13   5   3          0.08         -1.63         2.43 o                         
 -12   5   3         70.86         63.57         3.52 o                         
 -11   5   3          3.66          1.74         2.00 o                         
 -10   5   3         17.91         23.57         2.56 o                         
  -9   5   3          4.35          5.73         1.92 o                         
  -8   5   3         62.06         56.81         2.78 o                         
  -7   5   3         21.75         21.27         1.86 o                         
  -6   5   3         29.19         28.22         1.79 o                         
  -5   5   3         50.60         58.90         2.36 o                         
  -4   5   3         79.71         83.50         2.78 o                         
  -3   5   3        199.23        195.99         3.75 o                         
  -2   5   3         47.66         41.32         2.23 o                         
  -1   5   3        160.54        187.55         3.61 o                         
   0   5   3        217.92        226.36         4.06 o                         
   1   5   3          1.81         -0.24         1.47 o                         
   2   5   3         50.40         40.00         3.51 o                         
   3   5   3        120.34        121.03         4.50 o                         
   4   5   3          4.35          2.99         1.30 o                         
   5   5   3        165.70        169.51         3.05 o                         
   6   5   3          2.96          6.42         1.56 o                         
   7   5   3         22.13         17.84         1.88 o                         
   8   5   3        201.78        189.16         4.06 o                         
   9   5   3         18.59         21.39         2.16 o                         
  10   5   3        393.14        402.47         6.51 o                         
  11   5   3         70.95         74.35         4.02 o                         
  12   5   3         44.53         51.50         3.24 o                         
 -11   6   3          9.33         11.40         2.15 o                         
 -10   6   3         68.59         72.16         3.59 o                         
  -9   6   3          5.17          4.51         2.15 o                         
  -8   6   3         58.24         61.84         2.61 o                         
  -7   6   3        134.44        143.65         3.62 o                         
  -6   6   3         15.37         11.86         1.64 o                         
  -5   6   3          0.01         -0.09         1.34 o                         
  -4   6   3          1.79          0.16         1.33 o                         
  -3   6   3        220.48        215.27         4.40 o                         
  -2   6   3        952.70        927.33        10.24 o                         
  -1   6   3        106.30        117.58         5.17 o                         
   0   6   3          0.19          5.28         1.76 o                         
   1   6   3        115.37        120.15         3.78 o                         
   2   6   3         22.93         17.12         2.13 o                         
   3   6   3         18.33         12.82         2.28 o                         
   4   6   3          0.00          1.40         1.44 o                         
   5   6   3         65.10         77.36         3.26 o                         
   6   6   3          0.00          0.69         1.72 o                         
   7   6   3        161.25        151.19         3.57 o                         
   8   6   3        172.09        171.94         3.96 o                         
   9   6   3         39.84         42.94         2.89 o                         
  10   6   3         35.12         35.11         3.83 o                         
  -9   7   3         43.73         37.62         3.32 o                         
  -8   7   3         53.35         48.35         3.45 o                         
  -7   7   3         47.80         49.27         2.90 o                         
  -6   7   3         15.81         16.63         1.74 o                         
  -5   7   3         31.81         23.90         1.72 o                         
  -4   7   3          2.95          3.87         1.54 o                         
  -3   7   3          0.00         -1.71         1.71 o                         
  -2   7   3          5.92          8.43         1.87 o                         
  -1   7   3         47.99         41.62         3.10 o                         
   0   7   3         26.99         21.74         2.14 o                         
   1   7   3         28.59         31.22         2.38 o                         
   2   7   3          0.55          1.58         1.86 o                         
   3   7   3          5.88          6.02         2.00 o                         
   4   7   3        257.05        248.91         5.55 o                         
   5   7   3          0.28          0.28         1.97 o                         
   6   7   3         23.01         19.66         2.29 o                         
   7   7   3         41.35         36.14         2.51 o                         
   8   7   3         57.33         56.31         2.61 o                         
  -5   8   3          4.69          5.51         1.52 o                         
  -4   8   3          7.50         12.64         1.80 o                         
  -3   8   3          7.55         10.65         2.40 o                         
  -2   8   3         34.69         38.82         2.61 o                         
  -1   8   3         21.45         25.62         2.37 o                         
   0   8   3         59.79         60.75         3.41 o                         
   1   8   3          5.24          5.69         2.18 o                         
   2   8   3         13.65          7.94         2.25 o                         
   3   8   3          5.06          4.79         2.11 o                         
   4   8   3          4.38          2.83         2.24 o                         
 -16   0   4         41.40         38.62         3.29 o                         
 -15   0   4        134.17        139.59         5.10 o                         
 -14   0   4        271.14        288.00         6.09 o                         
 -13   0   4        306.09        303.74         5.98 o                         
 -12   0   4        131.35        137.58         5.57 o                         
 -11   0   4       3825.99       3836.73        30.20 o                         
 -10   0   4         32.68         31.64         2.24 o                         
  -9   0   4       2193.42       2277.78        18.65 o                         
  -8   0   4       7505.48       8169.93        59.12 o                         
  -7   0   4       3616.50       3184.36        24.31 o                         
  -5   0   4       9403.50       9147.92        64.89 o                         
  -4   0   4       4336.50       4065.46        57.83 o                         
  -2   0   4       3033.48       2993.38        19.72 o                         
   0   0   4        258.61        305.63         2.81 o                         
   2   0   4       2883.64       2447.23        20.18 o                         
   3   0   4       4906.07       4808.75        38.65 o                         
   5   0   4       1642.07       1637.80        14.78 o                         
   6   0   4       2739.81       2481.43        21.59 o                         
   7   0   4        277.31        254.80         4.72 o                         
   8   0   4        272.06        329.35         7.04 o                         
   9   0   4         86.41         80.94         3.72 o                         
  10   0   4        810.77        889.61        10.98 o                         
  11   0   4        177.24        185.23         4.95 o                         
  12   0   4          6.92          1.14         2.26 o                         
  13   0   4        333.70        333.02         9.27 o                         
  14   0   4       1214.03       1242.98        15.56 o                         
  15   0   4        467.91        528.02        10.17 o                         
 -16   1   4        187.78        205.74         4.14 o                         
 -15   1   4         79.14         83.27         2.81 o                         
 -14   1   4        181.08        165.14         3.74 o                         
 -13   1   4        584.86        598.59         5.75 o                         
 -12   1   4       2233.22       2183.48        14.22 o                         
 -11   1   4         31.99         28.82         1.81 o                         
 -10   1   4        359.94        370.66         3.93 o                         
  -9   1   4        742.20        761.44         5.69 o                         
  -8   1   4       1355.98       1309.74         9.26 o                         
  -7   1   4         49.93         60.00         2.78 o                         
  -6   1   4        649.93        623.57         5.35 o                         
  -5   1   4        936.07        907.09         5.61 o                         
  -4   1   4      10759.10      10672.02       487.81 o                         
  -3   1   4        100.84        102.21         1.81 o                         
  -2   1   4       5618.82       5703.06        30.06 o                         
  -1   1   4       3829.79       3853.16        23.24 o                         
   0   1   4       2163.44       2029.62        11.88 o                         
   1   1   4       1373.56       1319.52         7.63 o                         
   2   1   4        134.41        100.65         1.70 o                         
   3   1   4       2917.40       2934.26        16.07 o                         
   4   1   4       2645.98       2743.43        16.22 o                         
   5   1   4          3.20          2.48         1.05 o                         
   6   1   4       2214.70       2224.89        13.09 o                         
   7   1   4       1204.48       1252.18         8.28 o                         
   8   1   4         70.51         55.50         2.52 o                         
   9   1   4         69.50         56.72         2.51 o                         
  10   1   4        243.47        224.02         3.57 o                         
  11   1   4       1068.94       1124.48         9.21 o                         
  12   1   4         85.30         88.56         2.78 o                         
  13   1   4        218.00        231.14         4.69 o                         
  14   1   4        885.05        943.19         8.40 o                         
 -16   2   4         28.17         21.24         2.23 o                         
 -15   2   4        353.59        346.43         4.93 o                         
 -14   2   4         62.67         68.29         3.10 o                         
 -13   2   4          0.74         -0.06         1.46 o                         
 -12   2   4        927.31        949.39         7.47 o                         
 -11   2   4        917.72        908.35         7.08 o                         
 -10   2   4          8.52          7.09         1.35 o                         
  -9   2   4       1037.24       1086.55         7.26 o                         
  -8   2   4        282.96        258.62         2.90 o                         
  -7   2   4         34.58         71.00         1.82 o                         
  -6   2   4        844.71       1023.12         6.32 o                         
  -5   2   4       5135.40       5105.65        27.50 o                         
  -4   2   4         12.84         12.26         0.99 o                         
  -3   2   4       2556.33       2880.67        16.74 o                         
  -2   2   4       1125.76       1314.98         9.52 o                         
  -1   2   4       1527.72       1569.80        11.13 o                         
   0   2   4       3468.84       3716.31        24.37 o                         
   2   2   4       8343.99       7867.99        46.63 o                         
   3   2   4       1653.48       1711.02        11.13 o                         
   4   2   4        374.22        339.19         2.86 o                         
   5   2   4      13643.32      14050.19       107.12 o                         
   6   2   4       1327.82       1285.49         8.12 o                         
   7   2   4        817.13        882.30         6.24 o                         
   8   2   4          0.43         -0.15         1.12 o                         
   9   2   4        434.54        414.48         4.47 o                         
  10   2   4        135.76        144.35         3.13 o                         
  11   2   4       1162.99       1145.99         8.56 o                         
  12   2   4        133.61        138.36         3.26 o                         
  13   2   4        211.32        228.46         3.96 o                         
  14   2   4        544.60        594.73         6.23 o                         
 -15   3   4         12.94         18.53         1.80 o                         
 -14   3   4        113.12        126.78         3.16 o                         
 -13   3   4        747.37        746.80         7.29 o                         
 -12   3   4        821.31        817.22         6.69 o                         
 -11   3   4        372.92        361.71         3.95 o                         
 -10   3   4        117.05        107.03         2.44 o                         
  -9   3   4       2010.12       1935.88        12.01 o                         
  -8   3   4        263.21        250.09         2.74 o                         
  -7   3   4        104.11        100.61         1.76 o                         
  -6   3   4        326.57        357.21         3.41 o                         
  -5   3   4          6.21          1.47         0.85 o                         
  -4   3   4       1043.18        966.13         7.69 o                         
  -3   3   4       1423.44       1429.24        16.21 o                         
  -2   3   4       2399.08       2174.63        35.30 o                         
  -1   3   4       1632.48       1630.48        14.93 o                         
   0   3   4         72.55         65.93         2.61 o                         
   1   3   4       4901.35       5267.35        43.30 o                         
   2   3   4        974.63        912.43         7.74 o                         
   3   3   4         11.81          9.98         0.87 o                         
   4   3   4          3.87          1.12         0.88 o                         
   5   3   4        618.67        611.98         4.90 o                         
   6   3   4       2430.93       2391.15        15.88 o                         
   7   3   4         59.72         55.75         2.01 o                         
   8   3   4        626.48        622.18         4.94 o                         
   9   3   4         44.56         42.75         1.67 o                         
  10   3   4       1201.53       1174.67         8.87 o                         
  11   3   4         41.70         39.91         1.82 o                         
  12   3   4         35.53         30.31         1.81 o                         
  13   3   4         63.93         58.88         2.36 o                         
  14   3   4        379.22        377.96         4.75 o                         
 -14   4   4        800.75        816.70         9.29 o                         
 -13   4   4         46.86         52.49         1.98 o                         
 -12   4   4         90.18         93.26         2.32 o                         
 -11   4   4       1501.92       1486.76        10.01 o                         
 -10   4   4       1464.38       1400.33        10.04 o                         
  -9   4   4        157.13        153.60         3.85 o                         
  -8   4   4       2266.38       2208.18        16.86 o                         
  -7   4   4       2760.10       2662.51        19.44 o                         
  -6   4   4       1088.04       1137.56         9.44 o                         
  -5   4   4        319.02        312.32         3.87 o                         
  -4   4   4       4022.96       4133.74        28.02 o                         
  -3   4   4       3974.56       3785.62        32.25 o                         
  -2   4   4        428.42        396.47         5.48 o                         
  -1   4   4       1940.57       2012.43        16.57 o                         
   0   4   4       7409.98       7836.79        63.30 o                         
   1   4   4          4.75          5.04         1.94 o                         
   2   4   4         86.87         91.21         3.06 o                         
   3   4   4        840.50        854.14         8.37 o                         
   4   4   4        638.30        614.14         6.01 o                         
   5   4   4        951.39        969.88         8.12 o                         
   6   4   4         13.66         12.57         1.58 o                         
   7   4   4         23.99         16.04         1.41 o                         
   8   4   4        250.02        231.43         3.63 o                         
   9   4   4        985.54        978.83         8.36 o                         
  10   4   4         37.54         33.04         2.03 o                         
  11   4   4        294.85        314.24         4.80 o                         
  12   4   4         73.30         76.77         3.77 o                         
  13   4   4        332.08        315.52         5.18 o                         
 -13   5   4        198.19        191.56         5.65 o                         
 -12   5   4        127.01        129.82         4.38 o                         
 -11   5   4          5.91          5.06         2.02 o                         
 -10   5   4        260.98        264.24         5.65 o                         
  -9   5   4        432.51        429.92         5.87 o                         
  -8   5   4        546.84        537.39         6.30 o                         
  -7   5   4        229.55        221.98         3.94 o                         
  -6   5   4        330.64        345.75         4.50 o                         
  -5   5   4        552.15        532.78         5.50 o                         
  -4   5   4       3352.26       3312.87        29.15 o                         
  -3   5   4       1102.75       1085.89        10.54 o                         
  -2   5   4        667.39        683.25         7.50 o                         
  -1   5   4         30.12         38.79         2.16 o                         
   0   5   4       2044.48       2107.29        29.76 o                         
   1   5   4       1305.98       1238.32        12.60 o                         
   2   5   4         45.52         45.54         2.39 o                         
   3   5   4         89.15         78.84         3.37 o                         
   4   5   4        436.01        421.12         5.49 o                         
   5   5   4          8.06         10.31         1.43 o                         
   6   5   4       1271.90       1297.13        10.73 o                         
   7   5   4        808.96        806.39         7.91 o                         
   8   5   4        157.81        161.45         4.15 o                         
   9   5   4          6.03          7.44         2.10 o                         
  10   5   4        175.50        186.29         4.89 o                         
  11   5   4       1406.85       1402.76        14.23 o                         
  12   5   4          0.45         -4.43         4.43 o                         
 -11   6   4       1401.21       1343.52        12.74 o                         
 -10   6   4        266.84        262.03         5.09 o                         
  -9   6   4         31.29         29.83         3.43 o                         
  -8   6   4         90.78         91.39         4.00 o                         
  -7   6   4       1137.81       1137.51        10.19 o                         
  -6   6   4          0.32         -1.57         1.57 o                         
  -5   6   4        546.56        559.83         5.87 o                         
  -4   6   4         84.04         89.77         3.46 o                         
  -3   6   4        110.30        113.08         3.57 o                         
  -2   6   4       1754.73       1748.27        17.06 o                         
  -1   6   4       1487.59       1467.80        14.82 o                         
   0   6   4       1717.54       1700.74        16.68 o                         
   1   6   4       1097.42       1114.07        12.14 o                         
   2   6   4       2051.52       2029.81        19.46 o                         
   3   6   4         86.81         78.30         3.71 o                         
   4   6   4         94.80        105.46         2.66 o                         
   5   6   4        684.36        711.48         8.02 o                         
   6   6   4        454.16        472.24         5.41 o                         
   7   6   4          7.38         10.15         1.75 o                         
   8   6   4        640.31        647.25         7.08 o                         
   9   6   4        652.09        684.00         7.84 o                         
  10   6   4         84.60         91.77         5.42 o                         
  -9   7   4        236.09        234.50         4.79 o                         
  -8   7   4        294.68        299.94         7.36 o                         
  -7   7   4          0.52         -1.63         1.63 o                         
  -6   7   4         83.36         75.88         2.86 o                         
  -5   7   4         19.02         18.59         1.64 o                         
  -4   7   4        441.47        443.63         7.05 o                         
  -3   7   4         47.31         58.15         3.14 o                         
  -2   7   4       1332.64       1348.61        14.32 o                         
  -1   7   4        186.11        190.36         4.62 o                         
   0   7   4          0.19          0.00         1.83 o                         
   1   7   4         15.75         15.51         2.19 o                         
   2   7   4        265.57        264.47         5.50 o                         
   3   7   4         30.65         29.18         2.58 o                         
   4   7   4          4.39          7.72         2.20 o                         
   5   7   4          4.19          5.85         2.41 o                         
   6   7   4        601.53        606.09         6.79 o                         
   7   7   4        264.45        252.62         4.73 o                         
   8   7   4        968.35        952.48        11.63 o                         
  -5   8   4          2.53          2.65         1.55 o                         
  -4   8   4        230.26        218.25         5.34 o                         
  -3   8   4         36.71         52.82         3.00 o                         
  -2   8   4        634.05        573.88         8.30 o                         
  -1   8   4        498.25        461.08         7.40 o                         
   0   8   4        460.20        463.01         8.94 o                         
   1   8   4        111.43        110.16         4.33 o                         
   2   8   4         27.81         23.82         2.57 o                         
   3   8   4         88.14         87.68         7.13 o                         
   4   8   4          0.51         -1.31         2.75 o                         
 -16   1   5        336.00        378.35         5.12 o                         
 -15   1   5          1.77          0.33         1.64 o                         
 -14   1   5          0.66         -1.56         1.57 o                         
 -13   1   5         17.30         16.37         1.72 o                         
 -12   1   5        187.13        178.99         3.35 o                         
 -11   1   5         34.81         42.24         1.82 o                         
 -10   1   5        130.95        120.53         2.77 o                         
  -9   1   5        248.87        240.36         3.25 o                         
  -8   1   5        812.77        797.12         5.77 o                         
  -7   1   5       2472.21       2587.76        15.47 o                         
  -6   1   5        356.58        438.00         8.26 o                         
  -5   1   5        249.78        295.70         2.78 o                         
  -4   1   5        436.43        499.58         3.65 o                         
  -3   1   5       4512.90       4564.86        22.11 o                         
  -2   1   5        501.97        569.27         3.61 o                         
  -1   1   5        407.78        450.41         3.11 o                         
   0   1   5       1982.93       1925.34        10.15 o                         
   1   1   5        243.96        260.63         2.27 o                         
   2   1   5        214.00        240.07         2.40 o                         
   3   1   5        200.44        161.58         2.05 o                         
   4   1   5       2016.87       2139.48        13.05 o                         
   5   1   5         93.63         82.14         2.08 o                         
   6   1   5          1.80          1.17         1.04 o                         
   7   1   5        522.38        550.44         4.70 o                         
   8   1   5        325.68        314.29         3.66 o                         
   9   1   5         89.63         77.44         2.40 o                         
  10   1   5         52.49         55.09         2.07 o                         
  11   1   5        126.73        119.75         3.59 o                         
  12   1   5          0.63         -0.76         1.72 o                         
  13   1   5         55.88         54.76         3.17 o                         
  14   1   5        583.04        619.46         6.39 o                         
 -16   2   5         52.51         64.32         2.48 o                         
 -15   2   5         19.88         30.34         2.00 o                         
 -14   2   5         95.48        100.62         3.14 o                         
 -13   2   5         60.89         62.72         2.35 o                         
 -12   2   5         16.78         20.38         1.66 o                         
 -11   2   5        393.23        428.20         4.54 o                         
 -10   2   5         16.30         11.47         1.40 o                         
  -9   2   5        159.82        158.20         2.74 o                         
  -8   2   5         32.05         29.46         1.38 o                         
  -7   2   5        107.94         99.72         1.97 o                         
  -6   2   5        165.50        171.88         2.20 o                         
  -5   2   5        557.71        556.31         4.02 o                         
  -4   2   5       4645.27       4920.48        53.31 o                         
  -3   2   5        150.06        117.29         2.20 o                         
  -2   2   5        409.76        457.70         3.85 o                         
  -1   2   5          3.61          9.55         1.11 o                         
   0   2   5        129.62        146.07         2.52 o                         
   1   2   5          7.18         12.04         0.93 o                         
   2   2   5        117.78         99.53         2.91 o                         
   3   2   5          0.26          0.20         0.96 o                         
   4   2   5         60.12         62.36         1.55 o                         
   5   2   5          0.13          0.53         0.91 o                         
   6   2   5        386.72        382.39         3.50 o                         
   7   2   5        562.73        525.52         4.45 o                         
   8   2   5         72.61         60.28         2.27 o                         
   9   2   5         57.12         56.52         2.06 o                         
  10   2   5         14.63         13.14         1.61 o                         
  11   2   5        234.54        234.04         3.71 o                         
  12   2   5         22.55         24.92         1.85 o                         
  13   2   5         10.48          7.38         1.70 o                         
  14   2   5          6.02          9.37         1.97 o                         
 -15   3   5          1.86          2.94         1.62 o                         
 -14   3   5          8.47         10.44         1.89 o                         
 -13   3   5         11.29          7.99         1.58 o                         
 -12   3   5         18.82         26.15         1.67 o                         
 -11   3   5         77.50         72.96         2.36 o                         
 -10   3   5        299.26        322.70         3.55 o                         
  -9   3   5        884.15        859.86         6.39 o                         
  -8   3   5         34.16         32.53         1.26 o                         
  -7   3   5         11.16          7.29         1.14 o                         
  -6   3   5        659.59        625.55         4.99 o                         
  -5   3   5         84.15        101.90         1.92 o                         
  -4   3   5        153.66        131.13         1.90 o                         
  -3   3   5         30.93         40.30         2.23 o                         
  -2   3   5        246.10        277.93         4.49 o                         
  -1   3   5        913.63       1000.68        10.77 o                         
   0   3   5        520.88        520.65         5.79 o                         
   1   3   5       2044.40       2015.77        14.15 o                         
   2   3   5         11.29         13.00         0.98 o                         
   3   3   5         54.31         39.00         1.42 o                         
   4   3   5        137.14        124.43         2.10 o                         
   5   3   5         55.70         62.86         2.30 o                         
   6   3   5        625.28        605.97         5.51 o                         
   7   3   5        410.55        395.20         4.51 o                         
   8   3   5         12.73          9.98         1.17 o                         
   9   3   5         52.40         53.87         1.86 o                         
  10   3   5          0.30          0.10         1.27 o                         
  11   3   5        261.02        258.70         3.64 o                         
  12   3   5         62.07         60.32         2.21 o                         
  13   3   5         42.35         39.85         2.33 o                         
 -14   4   5         96.48         97.50         4.03 o                         
 -13   4   5         99.27         90.49         2.41 o                         
 -12   4   5          1.25          2.54         1.16 o                         
 -11   4   5         89.99         94.57         2.81 o                         
 -10   4   5        362.55        371.09         5.63 o                         
  -9   4   5         34.40         36.30         1.64 o                         
  -8   4   5          5.74          2.07         1.64 o                         
  -7   4   5         48.31         46.76         2.07 o                         
  -6   4   5         13.28         11.73         1.49 o                         
  -5   4   5          0.08          0.41         1.43 o                         
  -4   4   5        449.94        434.42         4.45 o                         
  -3   4   5         51.30         41.13         2.19 o                         
  -2   4   5          0.31         -1.45         1.45 o                         
  -1   4   5        210.80        190.96         3.81 o                         
   0   4   5        256.39        282.42         4.64 o                         
   1   4   5          0.20         -1.48         1.48 o                         
   2   4   5         13.18          5.40         1.60 o                         
   3   4   5        174.54        176.62         4.88 o                         
   4   4   5        117.05        120.29         2.44 o                         
   5   4   5        209.81        223.82         2.78 o                         
   6   4   5         72.42         70.40         2.12 o                         
   7   4   5         40.17         39.04         2.16 o                         
   8   4   5         38.81         37.24         1.91 o                         
   9   4   5          4.73          8.46         1.62 o                         
  10   4   5        221.31        217.92         4.03 o                         
  11   4   5        289.14        286.97         4.66 o                         
  12   4   5         14.77         18.80         2.03 o                         
 -13   5   5         36.76         38.94         3.74 o                         
 -12   5   5        483.64        472.20         6.98 o                         
 -11   5   5          6.11          6.99         2.13 o                         
 -10   5   5        215.61        201.34         4.56 o                         
  -9   5   5         62.54         54.83         2.73 o                         
  -8   5   5         57.52         53.80         2.36 o                         
  -7   5   5        152.40        147.41         3.46 o                         
  -6   5   5        103.45        113.48         3.02 o                         
  -5   5   5        106.37        106.41         2.73 o                         
  -4   5   5         39.32         40.80         2.45 o                         
  -3   5   5         12.73         15.28         1.83 o                         
  -2   5   5        262.63        269.51         4.59 o                         
  -1   5   5         47.82         49.69         2.62 o                         
   0   5   5         10.08          7.76         2.13 o                         
   1   5   5        352.72        366.27         5.80 o                         
   2   5   5         27.59         24.59         2.17 o                         
   3   5   5          0.45         -1.72         1.75 o                         
   4   5   5         17.02         16.01         1.44 o                         
   5   5   5         41.57         42.23         1.85 o                         
   6   5   5          0.74          1.95         1.51 o                         
   7   5   5         27.75         25.69         2.05 o                         
   8   5   5         82.21         73.13         3.17 o                         
   9   5   5         83.64         82.65         4.88 o                         
  10   5   5          5.92          4.21         2.17 o                         
  11   5   5          2.08          1.77         1.66 o                         
 -11   6   5        294.71        313.32         6.88 o                         
 -10   6   5        159.62        157.98         4.34 o                         
  -9   6   5         48.67         46.89         2.56 o                         
  -8   6   5          1.17         -1.61         1.71 o                         
  -7   6   5          1.23          0.73         1.63 o                         
  -6   6   5          2.98          3.49         1.53 o                         
  -5   6   5         18.17         19.38         1.62 o                         
  -4   6   5        214.08        223.22         4.73 o                         
  -3   6   5         74.68         82.76         3.82 o                         
  -2   6   5          8.71         13.63         2.49 o                         
  -1   6   5        185.89        189.35         4.63 o                         
   0   6   5        919.14        918.21        10.64 o                         
   1   6   5        603.42        564.86         7.87 o                         
   2   6   5          8.32          9.74         2.21 o                         
   3   6   5        108.12         98.42         4.12 o                         
   4   6   5         40.68         40.10         2.34 o                         
   5   6   5          0.25          0.63         1.47 o                         
   6   6   5          0.91          0.07         1.62 o                         
   7   6   5         21.86         22.63         1.97 o                         
   8   6   5         16.52         23.04         2.34 o                         
   9   6   5          0.15          2.10         2.02 o                         
  10   6   5        525.30        522.30         7.30 o                         
  -9   7   5         71.18         65.46         2.97 o                         
  -8   7   5         57.87         54.38         2.63 o                         
  -7   7   5          9.20          8.73         1.74 o                         
  -6   7   5         25.71         25.13         1.84 o                         
  -5   7   5          5.04          1.81         1.39 o                         
  -4   7   5          6.73          4.61         2.04 o                         
  -3   7   5         30.38         28.27         2.48 o                         
  -2   7   5          7.81         10.25         2.11 o                         
  -1   7   5          5.69          4.82         2.61 o                         
   0   7   5         12.72          7.12         2.08 o                         
   1   7   5          1.28          1.30         1.93 o                         
   2   7   5          9.00          7.51         2.17 o                         
   3   7   5         28.04         27.89         2.80 o                         
   4   7   5         11.38          7.53         2.26 o                         
   5   7   5          9.00         11.00         2.48 o                         
   6   7   5          3.09          2.43         2.24 o                         
   7   7   5          0.65         -1.83         1.83 o                         
  -5   8   5         14.85         15.16         2.16 o                         
  -4   8   5        152.49        172.28         5.00 o                         
  -3   8   5          5.76          1.77         2.20 o                         
  -2   8   5         74.32         65.97         3.74 o                         
  -1   8   5         79.61         90.79         5.07 o                         
   0   8   5          0.87          0.81         2.10 o                         
   1   8   5         30.50         33.65         2.86 o                         
   2   8   5          7.61          8.80         3.27 o                         
   3   8   5        102.83        104.48         4.52 o                         
 -16   0   6        439.77        509.89         8.28 o                         
 -15   0   6        452.71        497.00         7.91 o                         
 -14   0   6        137.06        159.31         5.20 o                         
 -13   0   6       1195.33       1200.34        12.43 o                         
 -12   0   6        133.31        138.95         4.40 o                         
 -11   0   6       1029.94       1020.11        10.54 o                         
 -10   0   6       1745.11       1927.91        16.56 o                         
  -9   0   6       1942.78       2033.24        16.94 o                         
  -8   0   6        652.87        579.98         6.52 o                         
  -7   0   6        606.59        523.70         5.92 o                         
  -5   0   6       2679.05       2750.20        19.11 o                         
  -4   0   6       1067.54       1086.67         8.38 o                         
  -3   0   6          1.42          3.31         1.14 o                         
  -2   0   6       1494.53       1534.47        10.79 o                         
  -1   0   6        316.63        334.30         3.98 o                         
   0   0   6       6010.66       5837.02        37.86 o                         
   3   0   6       3587.71       3812.08        31.30 o                         
   4   0   6       4601.55       5027.49        40.94 o                         
   5   0   6       6800.63       7190.45        57.94 o                         
   6   0   6       3710.44       3524.52        29.92 o                         
   7   0   6       9345.42       9257.72        74.58 o                         
   8   0   6         11.33         12.93         2.96 o                         
   9   0   6        203.02        175.26         4.69 o                         
  10   0   6        446.27        481.61         8.82 o                         
  11   0   6          3.93          1.80         2.71 o                         
  12   0   6         14.91         18.28         2.65 o                         
  13   0   6        113.64        108.90         5.04 o                         
  14   0   6        465.66        500.17         8.35 o                         
 -16   1   6        105.68         84.25         3.37 o                         
 -15   1   6         60.03         72.30         2.61 o                         
 -14   1   6        185.27        185.53         3.64 o                         
 -13   1   6        109.89        108.17         4.22 o                         
 -12   1   6       1801.86       1804.02        11.57 o                         
 -11   1   6        488.46        458.49         4.59 o                         
 -10   1   6          9.72          6.79         1.29 o                         
  -9   1   6         50.48         54.76         1.84 o                         
  -8   1   6        648.57        645.87         4.76 o                         
  -7   1   6        133.27        150.54         2.38 o                         
  -6   1   6         91.13        170.26         2.69 o                         
  -5   1   6        814.26        874.09         5.34 o                         
  -4   1   6        917.61        762.28         4.86 o                         
  -3   1   6        284.37        261.26         2.34 o                         
  -2   1   6        119.99        115.42         1.51 o                         
  -1   1   6       5176.34       4987.15        24.01 o                         
   0   1   6        285.96        283.69         2.62 o                         
   1   1   6       2020.96       1944.12        10.99 o                         
   2   1   6         15.95          6.79         0.90 o                         
   3   1   6       3020.65       2992.85        22.70 o                         
   4   1   6        208.79        228.52         3.78 o                         
   5   1   6        454.77        505.91         4.88 o                         
   6   1   6          0.16          0.54         1.02 o                         
   7   1   6       1583.54       1616.01        10.32 o                         
   8   1   6        298.04        314.25         3.78 o                         
   9   1   6        496.70        504.41         5.04 o                         
  10   1   6          0.00         -0.04         1.49 o                         
  11   1   6        846.03        859.09         7.30 o                         
  12   1   6        209.38        214.44         4.29 o                         
  13   1   6        203.29        214.50         4.10 o                         
  14   1   6         22.25         26.10         2.22 o                         
 -16   2   6         21.07         19.34         2.18 o                         
 -15   2   6        272.57        281.80         4.28 o                         
 -14   2   6         46.33         40.43         2.16 o                         
 -13   2   6        155.09        140.20         3.16 o                         
 -12   2   6         94.68         92.25         2.79 o                         
 -11   2   6       2682.21       2610.77        19.55 o                         
 -10   2   6        183.65        187.47         2.95 o                         
  -9   2   6       2399.18       2423.12        13.87 o                         
  -8   2   6        737.87        774.06         5.51 o                         
  -7   2   6          0.34         12.88         1.06 o                         
  -6   2   6       2774.06       2863.96        15.38 o                         
  -5   2   6        438.38        409.24         3.32 o                         
  -4   2   6        264.87        266.37         2.88 o                         
  -3   2   6       5616.72       5146.85        61.61 o                         
  -2   2   6        202.76        122.20         2.15 o                         
  -1   2   6        211.77        240.94         2.81 o                         
   0   2   6       6510.84       7132.68        67.00 o                         
   1   2   6      12537.42      12365.15        79.46 o                         
   2   2   6        297.58        225.17         2.84 o                         
   3   2   6          8.89         10.34         1.27 o                         
   4   2   6       5758.91       5880.80        31.50 o                         
   5   2   6        871.34        893.89         6.01 o                         
   6   2   6        279.17        269.19         3.49 o                         
   7   2   6        407.38        340.84         3.54 o                         
   8   2   6        269.14        284.77         3.46 o                         
   9   2   6          3.51          5.53         1.38 o                         
  10   2   6         75.64         85.78         2.73 o                         
  11   2   6         52.86         52.57         2.13 o                         
  12   2   6        101.74         98.78         3.03 o                         
  13   2   6         38.40         45.94         2.25 o                         
 -15   3   6         46.04         42.67         2.26 o                         
 -14   3   6        260.37        257.21         4.08 o                         
 -13   3   6          9.29          6.35         1.48 o                         
 -12   3   6       1976.43       1954.05        12.20 o                         
 -11   3   6        245.40        228.03         3.79 o                         
 -10   3   6         15.48         14.97         1.44 o                         
  -9   3   6        114.35        118.57         2.31 o                         
  -8   3   6       1408.88       1351.68         8.27 o                         
  -7   3   6        640.37        617.95         5.20 o                         
  -6   3   6         87.68         90.12         2.08 o                         
  -5   3   6        834.00        846.01         6.64 o                         
  -4   3   6       5137.83       4968.65        34.32 o                         
  -3   3   6       1689.36       1706.74        10.56 o                         
  -2   3   6       2949.73       3035.54        20.93 o                         
  -1   3   6        813.98        988.03         9.54 o                         
   0   3   6       1218.72       1247.41         8.91 o                         
   1   3   6        540.71        465.14         4.47 o                         
   2   3   6        439.17        453.52         3.99 o                         
   3   3   6        966.16        971.08         6.73 o                         
   4   3   6        871.66        945.10         7.10 o                         
   5   3   6         33.17         34.06         1.60 o                         
   6   3   6       2804.10       2802.98        18.45 o                         
   7   3   6       2186.57       2108.11        14.67 o                         
   8   3   6        147.45        133.95         2.38 o                         
   9   3   6         45.19         45.29         1.67 o                         
  10   3   6        218.28        211.81         3.21 o                         
  11   3   6       1568.84       1601.39        10.88 o                         
  12   3   6        138.32        140.95         3.11 o                         
  13   3   6        153.74        165.40         3.35 o                         
 -14   4   6         73.99         72.84         2.33 o                         
 -13   4   6         90.14         88.31         2.71 o                         
 -12   4   6          3.72          5.55         1.60 o                         
 -11   4   6       1059.27       1065.39         8.54 o                         
 -10   4   6        191.05        183.95         4.18 o                         
  -9   4   6        258.84        250.43         3.39 o                         
  -8   4   6         54.91         53.45         1.85 o                         
  -7   4   6       3042.36       2965.37        21.50 o                         
  -6   4   6       2360.02       2391.77        17.59 o                         
  -5   4   6         11.79         12.49         1.34 o                         
  -4   4   6         99.45        126.78         2.47 o                         
  -3   4   6        154.51        150.81         3.87 o                         
  -2   4   6        764.87        728.41         8.61 o                         
  -1   4   6        261.24        312.82         4.67 o                         
   0   4   6        442.43        422.93         5.88 o                         
   1   4   6       1558.97       1670.43        15.74 o                         
   2   4   6       1636.64       1635.20        15.48 o                         
   3   4   6        143.02        151.85         2.61 o                         
   4   4   6        208.22        209.23         2.53 o                         
   5   4   6       1155.29       1195.44         7.95 o                         
   6   4   6       2196.27       2146.25        14.60 o                         
   7   4   6        589.97        580.44         5.69 o                         
   8   4   6         15.13         19.65         1.87 o                         
   9   4   6        268.45        264.79         4.20 o                         
  10   4   6        847.25        839.96         7.95 o                         
  11   4   6          2.02          3.52         1.75 o                         
  12   4   6        352.91        348.08         5.33 o                         
 -13   5   6         17.50         16.66         2.46 o                         
 -12   5   6        802.51        811.67        10.54 o                         
 -11   5   6        452.60        452.58         7.39 o                         
 -10   5   6        631.45        626.58         7.51 o                         
  -9   5   6        161.37        147.50         3.97 o                         
  -8   5   6        405.99        404.22         5.49 o                         
  -7   5   6         94.27         88.06         3.00 o                         
  -6   5   6       1000.08        995.00         8.86 o                         
  -5   5   6        560.66        569.48         5.83 o                         
  -4   5   6       1154.37       1168.73        14.74 o                         
  -3   5   6       1049.38       1059.97        11.75 o                         
  -2   5   6       2095.70       2149.42        18.38 o                         
  -1   5   6       2361.27       2338.13        21.51 o                         
   0   5   6        109.70        106.44         3.77 o                         
   1   5   6          6.36          2.71         1.83 o                         
   2   5   6          0.77          0.90         1.82 o                         
   3   5   6        696.56        709.07         7.26 o                         
   4   5   6          2.43         -0.09         1.26 o                         
   5   5   6        163.02        152.05         3.32 o                         
   6   5   6        140.14        137.43         3.23 o                         
   7   5   6        625.18        622.37         7.05 o                         
   8   5   6        296.94        291.75         5.26 o                         
   9   5   6        136.53        138.85         4.32 o                         
  10   5   6          5.37          7.24         1.52 o                         
  11   5   6         84.81         82.04         2.76 o                         
 -11   6   6       1165.83       1150.56        11.54 o                         
 -10   6   6        201.33        203.59         4.71 o                         
  -9   6   6        235.44        227.36         4.85 o                         
  -8   6   6         60.53         55.04         2.51 o                         
  -7   6   6        228.78        233.40         4.20 o                         
  -6   6   6        499.78        519.16         5.93 o                         
  -5   6   6         32.44         37.71         1.84 o                         
  -4   6   6         27.18         28.13         2.36 o                         
  -3   6   6        330.59        346.24         6.93 o                         
  -2   6   6       3861.57       3937.29        34.61 o                         
  -1   6   6         65.30         65.79         3.44 o                         
   0   6   6       1906.58       1950.26        19.00 o                         
   1   6   6        203.08        192.56         4.94 o                         
   2   6   6       2572.25       2578.34        24.02 o                         
   3   6   6        460.34        442.39         7.03 o                         
   4   6   6        223.00        219.24         4.59 o                         
   5   6   6        122.58        125.61         3.97 o                         
   6   6   6        494.00        498.96         6.09 o                         
   7   6   6          9.33          8.88         1.84 o                         
   8   6   6        321.98        327.23         5.44 o                         
   9   6   6         37.73         31.50         2.47 o                         
  -9   7   6         49.52         55.49         4.85 o                         
  -8   7   6        348.24        354.25         8.18 o                         
  -7   7   6          0.03         -0.05         1.64 o                         
  -6   7   6          0.75         -0.43         1.59 o                         
  -5   7   6          5.85          4.40         1.66 o                         
  -4   7   6        508.23        531.56         8.03 o                         
  -3   7   6        534.07        506.64         7.77 o                         
  -2   7   6         58.87         57.24         3.26 o                         
  -1   7   6        246.01        241.17         5.41 o                         
   0   7   6         41.53         52.18         3.02 o                         
   1   7   6        220.53        209.66         5.19 o                         
   2   7   6          0.80         -1.43         2.01 o                         
   3   7   6         71.13         54.96         3.13 o                         
   4   7   6          3.88         -1.18         1.82 o                         
   5   7   6         69.01         58.36         2.61 o                         
   6   7   6        434.18        445.18         5.90 o                         
   7   7   6        445.56        454.57         6.22 o                         
  -5   8   6         16.17         12.80         2.37 o                         
  -4   8   6          1.06         -0.39         2.06 o                         
  -3   8   6          4.93          8.49         2.84 o                         
  -2   8   6        603.70        569.90         9.72 o                         
  -1   8   6       1284.32       1193.75        13.92 o                         
   0   8   6        238.05        188.10         5.33 o                         
   1   8   6        117.49         83.56         4.36 o                         
   2   8   6        234.23        222.56         5.83 o                         
   3   8   6        171.08        189.20         7.62 o                         
 -16   1   7         89.96        102.51         4.31 o                         
 -15   1   7          9.89         12.13         1.80 o                         
 -14   1   7        257.50        250.61         4.01 o                         
 -13   1   7        356.30        356.20         4.44 o                         
 -12   1   7        378.41        376.90         4.86 o                         
 -11   1   7        241.28        240.09         3.77 o                         
 -10   1   7        303.16        307.70         3.61 o                         
  -9   1   7        114.28         98.20         2.60 o                         
  -8   1   7        113.92        124.04         2.38 o                         
  -7   1   7         10.82          5.43         1.02 o                         
  -6   1   7        921.66       1043.36         6.80 o                         
  -5   1   7         64.70         78.92         1.78 o                         
  -4   1   7        136.12        173.41         2.14 o                         
  -3   1   7         81.94         88.22         1.71 o                         
  -2   1   7       4762.38       4965.37        24.06 o                         
  -1   1   7        148.50        156.45         1.80 o                         
   0   1   7         19.23         23.91         0.96 o                         
   1   1   7       1101.38       1121.69         6.89 o                         
   2   1   7         54.85         58.68         1.72 o                         
   3   1   7        806.66        785.35         5.72 o                         
   4   1   7         30.64         49.24         2.55 o                         
   5   1   7         53.89         56.91         1.85 o                         
   6   1   7         14.70         12.37         1.22 o                         
   7   1   7         73.07         75.44         2.32 o                         
   8   1   7         50.70         44.05         1.83 o                         
   9   1   7          7.11          8.17         1.51 o                         
  10   1   7         96.14         97.65         2.91 o                         
  11   1   7         28.69         22.91         1.89 o                         
  12   1   7         12.66         17.28         2.09 o                         
  13   1   7         70.26         57.44         2.69 o                         
  14   1   7         44.99          1.81        11.49 o                         
 -16   2   7        461.30        497.04         5.69 o                         
 -15   2   7          2.07          3.14         1.58 o                         
 -14   2   7         88.23         72.80         2.50 o                         
 -13   2   7         17.36         15.42         1.63 o                         
 -12   2   7          8.42          4.80         1.58 o                         
 -11   2   7          2.25          0.12         1.42 o                         
 -10   2   7        530.16        539.22         4.91 o                         
  -9   2   7         27.59         40.85         1.71 o                         
  -8   2   7          9.65          6.39         1.13 o                         
  -7   2   7        289.04        338.80         3.37 o                         
  -6   2   7       5353.36       5400.62        29.38 o                         
  -5   2   7        109.68        114.38         1.94 o                         
  -4   2   7         52.48         45.15         1.66 o                         
  -3   2   7        105.00        118.75         2.18 o                         
  -2   2   7         35.70         43.96         1.65 o                         
  -1   2   7       1469.46       1375.43         8.83 o                         
   0   2   7        349.27        354.01         3.32 o                         
   1   2   7        992.32       1018.17         7.43 o                         
   2   2   7        183.96        197.57         2.82 o                         
   3   2   7        310.06        311.50         3.17 o                         
   4   2   7        977.65       1066.72         7.90 o                         
   5   2   7       1609.22       1776.67        11.37 o                         
   6   2   7         11.20         11.73         1.24 o                         
   7   2   7         37.61         32.49         1.78 o                         
   8   2   7         92.92         90.79         2.95 o                         
   9   2   7         51.58         54.13         2.27 o                         
  10   2   7        144.59        137.31         3.22 o                         
  11   2   7         61.21         58.63         2.24 o                         
  12   2   7         62.04         50.79         2.24 o                         
  13   2   7         18.95         19.70         1.92 o                         
 -15   3   7         19.52         18.09         1.79 o                         
 -14   3   7        359.29        369.39         4.73 o                         
 -13   3   7        269.76        262.07         3.95 o                         
 -12   3   7         77.59         69.99         2.33 o                         
 -11   3   7          0.27          1.75         1.29 o                         
 -10   3   7         62.21         58.85         2.04 o                         
  -9   3   7          0.47         -0.67         1.11 o                         
  -8   3   7        148.54        143.31         2.20 o                         
  -7   3   7         12.38         12.81         1.27 o                         
  -6   3   7         71.09         64.73         2.01 o                         
  -5   3   7        978.86       1025.34         7.20 o                         
  -4   3   7        210.13        209.34         2.56 o                         
  -3   3   7        133.20        132.15         1.99 o                         
  -2   3   7         51.04         72.25         2.32 o                         
  -1   3   7          8.75         18.61         1.49 o                         
   0   3   7        808.51        825.53         6.55 o                         
   1   3   7         40.46         37.62         1.42 o                         
   2   3   7          5.33          1.20         1.01 o                         
   3   3   7        504.05        499.90         4.64 o                         
   4   3   7        249.01        257.81         3.41 o                         
   5   3   7        148.04        157.74         3.13 o                         
   6   3   7          0.09         -0.61         1.31 o                         
   7   3   7          1.08          2.50         1.44 o                         
   8   3   7        205.36        171.22         2.61 o                         
   9   3   7        236.65        214.22         3.06 o                         
  10   3   7        418.17        427.12         4.44 o                         
  11   3   7         18.39         18.62         1.61 o                         
  12   3   7         19.33         16.61         1.65 o                         
  13   3   7         13.98         16.77         1.67 o                         
 -14   4   7         13.14         10.54         1.37 o                         
 -13   4   7         24.74         17.61         1.94 o                         
 -12   4   7        254.11        214.44         3.91 o                         
 -11   4   7          9.14         11.75         2.49 o                         
 -10   4   7         86.22         77.93         2.43 o                         
  -9   4   7       1122.59       1096.90         8.31 o                         
  -8   4   7        250.53        229.51         3.15 o                         
  -7   4   7         68.32         81.60         2.48 o                         
  -6   4   7          2.28          6.34         2.05 o                         
  -5   4   7         86.58         75.36         2.49 o                         
  -4   4   7        750.80        773.81         7.35 o                         
  -3   4   7        573.86        630.13         8.20 o                         
  -2   4   7        637.68        692.04         8.53 o                         
  -1   4   7        109.28        113.89         3.34 o                         
   0   4   7        200.89        225.56         4.39 o                         
   1   4   7        718.84        735.00         8.43 o                         
   2   4   7        587.15        595.35         5.94 o                         
   3   4   7         20.33         21.17         1.33 o                         
   4   4   7        722.45        727.76         5.69 o                         
   5   4   7         66.77         71.60         2.97 o                         
   6   4   7         33.34         31.29         1.72 o                         
   7   4   7        147.21        128.95         3.06 o                         
   8   4   7          4.92          2.68         1.53 o                         
   9   4   7        480.29        448.99         5.42 o                         
  10   4   7         27.31         23.53         2.02 o                         
  11   4   7         84.78         72.09         2.98 o                         
  12   4   7        124.10        106.39         3.55 o                         
 -13   5   7          4.96          1.46         2.29 o                         
 -12   5   7         12.95         17.74         3.35 o                         
 -11   5   7        381.61        372.59         6.09 o                         
 -10   5   7        110.97        116.11         3.97 o                         
  -9   5   7        347.18        329.64         5.24 o                         
  -8   5   7         28.14         22.39         2.01 o                         
  -7   5   7         18.72         21.09         1.96 o                         
  -6   5   7          1.17          0.88         1.47 o                         
  -5   5   7         54.78         60.76         2.30 o                         
  -4   5   7         70.08         71.42         3.70 o                         
  -3   5   7         22.76         25.33         2.39 o                         
  -2   5   7         29.34         37.88         2.67 o                         
  -1   5   7        384.34        423.49         6.48 o                         
   0   5   7         57.34         56.51         2.86 o                         
   1   5   7        584.59        575.67         7.86 o                         
   2   5   7         10.00         12.24         2.03 o                         
   3   5   7          9.31          6.29         1.31 o                         
   4   5   7        114.47         97.72         2.78 o                         
   5   5   7         44.04         47.57         2.25 o                         
   6   5   7          8.25          6.37         1.75 o                         
   7   5   7         50.59         52.08         2.61 o                         
   8   5   7          0.42          1.13         2.83 o                         
   9   5   7        150.10        162.10         3.34 o                         
  10   5   7         97.66         98.13         3.04 o                         
  11   5   7         94.30         88.49         8.70 o                         
 -11   6   7          7.97         10.57         2.82 o                         
 -10   6   7        107.38        108.04         3.95 o                         
  -9   6   7         10.54          7.92         2.09 o                         
  -8   6   7         89.63         89.57         3.33 o                         
  -7   6   7         15.93         17.35         1.90 o                         
  -6   6   7         26.05         26.68         1.92 o                         
  -5   6   7          1.66          3.42         1.43 o                         
  -4   6   7        191.72        202.39         4.75 o                         
  -3   6   7         34.91         35.76         2.61 o                         
  -2   6   7        319.84        348.94         6.29 o                         
  -1   6   7        466.95        450.04         7.17 o                         
   0   6   7         21.91         24.30         2.54 o                         
   1   6   7        110.65        130.69         4.42 o                         
   2   6   7        171.90        169.07         4.77 o                         
   3   6   7          4.44          7.66         2.54 o                         
   4   6   7         66.74         60.63         2.64 o                         
   5   6   7        131.82        121.02         3.82 o                         
   6   6   7         52.68         60.57         3.04 o                         
   7   6   7          0.39         -1.54         1.94 o                         
   8   6   7         88.95         80.63         3.62 o                         
   9   6   7         17.93         18.21         2.23 o                         
  -9   7   7          1.28          2.51         2.41 o                         
  -8   7   7         67.05         60.82         3.48 o                         
  -7   7   7          8.19          9.96         1.82 o                         
  -6   7   7         72.36         69.17         2.74 o                         
  -5   7   7         44.22         38.41         2.18 o                         
  -4   7   7         52.59         57.47         3.23 o                         
  -3   7   7          0.59          1.53         2.09 o                         
  -2   7   7          2.10          4.15         2.10 o                         
  -1   7   7          8.40         13.77         2.33 o                         
   0   7   7         23.98         31.46         2.70 o                         
   1   7   7         98.91         77.36         4.07 o                         
   2   7   7          2.12          1.01         2.08 o                         
   3   7   7         32.65         34.92         2.90 o                         
   4   7   7        100.78        103.13         3.27 o                         
   5   7   7         29.06         25.33         2.19 o                         
   6   7   7          4.59          8.05         1.88 o                         
  -5   8   7          1.03         -4.76         4.76 o                         
  -4   8   7          0.55          0.15         2.28 o                         
  -3   8   7          0.22          2.15         2.70 o                         
  -2   8   7        151.71        159.45         5.09 o                         
  -1   8   7        141.39        140.07         4.95 o                         
   0   8   7         85.36         69.37         3.89 o                         
   1   8   7         15.49         15.25         2.43 o                         
   2   8   7         15.54         19.35         2.65 o                         
 -16   0   8         24.69         24.96         2.92 o                         
 -15   0   8        213.84        200.39         8.66 o                         
 -14   0   8         40.25         38.31         2.88 o                         
 -13   0   8         25.10         26.00         2.64 o                         
 -12   0   8         57.11         65.67         3.09 o                         
 -11   0   8       4701.12       4689.87        36.07 o                         
 -10   0   8       2759.80       2801.26        22.64 o                         
  -9   0   8          0.52          3.87         1.68 o                         
  -8   0   8        169.99        163.07         3.54 o                         
  -7   0   8        153.53         98.17         4.06 o                         
  -6   0   8        956.88        963.49        14.29 o                         
  -5   0   8       3862.86       4076.79        27.63 o                         
  -4   0   8       1996.05       1940.78        14.47 o                         
  -3   0   8       5741.48       6188.44        46.72 o                         
  -2   0   8       6441.25       6886.02        44.81 o                         
  -1   0   8       6549.68       6567.17        42.78 o                         
   0   0   8        586.19        621.37         5.40 o                         
   1   0   8        868.41       1166.72         9.73 o                         
   2   0   8       1193.43        929.67         8.28 o                         
   3   0   8       3390.79       3240.56        27.24 o                         
   4   0   8        113.37        118.50         3.36 o                         
   5   0   8        151.41        185.94         4.17 o                         
   6   0   8       1623.02       1600.66        15.33 o                         
   7   0   8       3739.74       3893.82        33.41 o                         
   8   0   8       2223.80       2267.96        21.15 o                         
   9   0   8         23.06         34.93         2.81 o                         
  10   0   8         88.00         77.36         4.40 o                         
  11   0   8        748.14        712.76        11.30 o                         
  12   0   8         19.67         16.67         2.70 o                         
  13   0   8         20.74         17.26         2.76 o                         
 -16   1   8        257.66        244.21         4.30 o                         
 -15   1   8        429.57        462.21         5.35 o                         
 -14   1   8         97.39         95.58         2.91 o                         
 -13   1   8        139.31        127.75         3.16 o                         
 -12   1   8       1265.98       1255.59         8.86 o                         
 -11   1   8       2059.21       1898.40        14.61 o                         
 -10   1   8        181.56        204.77         3.95 o                         
  -9   1   8        303.18        309.82         3.37 o                         
  -8   1   8        242.05        229.23         2.78 o                         
  -7   1   8       2425.16       2382.68        12.80 o                         
  -6   1   8       1134.92       1151.64         7.26 o                         
  -5   1   8        187.37        198.95         2.66 o                         
  -4   1   8        420.79        351.28         4.32 o                         
  -3   1   8       4506.02       4435.79        21.77 o                         
  -2   1   8         13.08         19.22         0.93 o                         
  -1   1   8       2538.34       2449.63        11.88 o                         
   0   1   8        845.50        706.03         4.64 o                         
   1   1   8       1153.13       1130.85        12.16 o                         
   2   1   8          2.03          0.92         0.94 o                         
   3   1   8       2047.76       2154.88        12.61 o                         
   4   1   8       1718.50       1664.28        10.78 o                         
   5   1   8          6.51          6.75         1.17 o                         
   6   1   8         17.65         17.12         1.38 o                         
   7   1   8       1791.96       1740.32        11.16 o                         
   8   1   8        473.80        548.82         5.18 o                         
   9   1   8         12.70          6.05         1.51 o                         
  10   1   8         25.74         28.43         1.91 o                         
  11   1   8        487.44        508.42         5.55 o                         
  12   1   8        278.11        298.90         4.56 o                         
  13   1   8          2.35         -1.90         1.90 o                         
 -16   2   8        454.38        481.84         5.61 o                         
 -15   2   8        260.57        257.37         4.14 o                         
 -14   2   8          0.35         -1.49         1.49 o                         
 -13   2   8         92.83        106.69         2.90 o                         
 -12   2   8        405.40        371.56         4.30 o                         
 -11   2   8        106.81         88.33         3.73 o                         
 -10   2   8        303.34        317.79         3.56 o                         
  -9   2   8        394.24        386.52         3.71 o                         
  -8   2   8       2185.37       2147.24        11.91 o                         
  -7   2   8        182.23        155.65         2.61 o                         
  -6   2   8       7919.40       8119.32        39.40 o                         
  -5   2   8        609.00        581.75         4.48 o                         
  -4   2   8       6966.90       7123.41        38.29 o                         
  -3   2   8       2475.69       2380.39        13.73 o                         
  -2   2   8      14720.31      14808.48       134.14 o                         
  -1   2   8       2745.35       2567.62        14.58 o                         
   0   2   8       1166.58       1347.98         8.93 o                         
   1   2   8       6972.55       7364.23        44.67 o                         
   2   2   8       9640.56       9613.13        57.98 o                         
   3   2   8          4.03          1.82         0.87 o                         
   4   2   8       3376.12       3435.60        20.36 o                         
   5   2   8         66.98         50.65         2.30 o                         
   6   2   8        325.14        307.58         3.30 o                         
   7   2   8       1111.00       1051.06         9.79 o                         
   8   2   8       1416.81       1281.53        11.63 o                         
   9   2   8         44.65         57.52         2.17 o                         
  10   2   8         59.65         64.58         2.35 o                         
  11   2   8        196.19        190.06         4.39 o                         
  12   2   8        257.33        236.33         4.00 o                         
  13   2   8         53.92         55.13         2.77 o                         
 -15   3   8        542.33        547.79         5.67 o                         
 -14   3   8         58.57         58.79         2.39 o                         
 -13   3   8         98.78        101.02         2.84 o                         
 -12   3   8        507.70        498.72         5.01 o                         
 -11   3   8       1064.09       1049.58         8.15 o                         
 -10   3   8          4.27          2.82         1.21 o                         
  -9   3   8        287.20        290.42         3.20 o                         
  -8   3   8        100.34         97.92         2.17 o                         
  -7   3   8         82.39         83.20         2.35 o                         
  -6   3   8        515.55        503.52         4.55 o                         
  -5   3   8        871.55        853.40         6.36 o                         
  -4   3   8        353.16        377.57         3.97 o                         
  -3   3   8        764.56        782.44         6.30 o                         
  -2   3   8        576.73        681.54         5.56 o                         
  -1   3   8       1914.49       1940.34        17.55 o                         
   0   3   8        186.99        240.51         2.72 o                         
   1   3   8       2426.45       2417.72        15.77 o                         
   2   3   8         42.78         34.01         1.45 o                         
   3   3   8        531.28        534.41         5.01 o                         
   4   3   8         41.08         54.12         2.05 o                         
   5   3   8       1147.81       1129.34         9.01 o                         
   6   3   8         40.92         43.00         1.96 o                         
   7   3   8       1355.63       1299.40        10.11 o                         
   8   3   8         20.74         29.76         1.40 o                         
   9   3   8        354.04        360.39         3.91 o                         
  10   3   8        149.67        149.06         2.89 o                         
  11   3   8        722.62        709.35         6.22 o                         
  12   3   8        535.72        532.05         5.38 o                         
 -14   4   8        276.80        284.79         4.90 o                         
 -13   4   8         27.85         29.29         2.18 o                         
 -12   4   8        304.30        293.36         4.34 o                         
 -11   4   8       2374.23       2377.27        16.01 o                         
 -10   4   8       1318.74       1331.56         9.93 o                         
  -9   4   8         49.70         56.86         2.12 o                         
  -8   4   8         44.79         46.91         1.80 o                         
  -7   4   8         76.21         73.81         2.43 o                         
  -6   4   8       4889.86       4921.31        28.90 o                         
  -5   4   8         72.94         66.31         2.12 o                         
  -4   4   8       2035.21       1990.99        14.84 o                         
  -3   4   8         97.80         95.85         2.63 o                         
  -2   4   8       1781.72       1838.86        17.90 o                         
  -1   4   8       1207.25       1448.36        13.11 o                         
   0   4   8         20.18         14.60         1.87 o                         
   1   4   8        292.56        322.39         4.18 o                         
   2   4   8       1525.20       1546.09        10.71 o                         
   3   4   8       2591.63       2589.15        17.09 o                         
   4   4   8        937.12        984.17         8.00 o                         
   5   4   8        694.66        704.24         6.43 o                         
   6   4   8       2283.55       2319.39        16.29 o                         
   7   4   8        927.84        942.71         8.76 o                         
   8   4   8         66.45         61.47         2.45 o                         
   9   4   8         79.87         62.30         2.53 o                         
  10   4   8         62.22         66.37         2.68 o                         
  11   4   8        108.09        103.07         4.01 o                         
 -13   5   8        178.52        172.37         6.54 o                         
 -12   5   8        436.97        423.50         7.55 o                         
 -11   5   8        972.51        923.50        14.35 o                         
 -10   5   8         31.09         25.10         2.32 o                         
  -9   5   8         29.63         26.18         2.24 o                         
  -8   5   8        927.91        906.04         8.89 o                         
  -7   5   8        863.05        823.74         8.16 o                         
  -6   5   8        295.39        296.92         4.40 o                         
  -5   5   8        117.61        120.74         3.00 o                         
  -4   5   8        600.27        638.37         7.27 o                         
  -3   5   8       2306.21       2320.86        22.24 o                         
  -2   5   8         11.62          9.01         2.02 o                         
  -1   5   8        477.59        500.70         7.22 o                         
   0   5   8       1459.62       1433.69        14.62 o                         
   1   5   8         85.59         84.22         3.70 o                         
   2   5   8         67.54         52.97         2.44 o                         
   3   5   8        793.40        757.14         7.77 o                         
   4   5   8       1022.58        999.63         9.83 o                         
   5   5   8         51.50         47.92         2.45 o                         
   6   5   8        243.39        238.77         6.47 o                         
   7   5   8        553.97        536.72         6.28 o                         
   8   5   8        283.07        279.37         4.18 o                         
   9   5   8         49.65         49.17         2.09 o                         
  10   5   8        222.75        224.77         4.84 o                         
 -11   6   8         86.39         78.05         3.49 o                         
 -10   6   8        119.66        100.97         3.86 o                         
  -9   6   8        108.86         92.78         3.60 o                         
  -8   6   8        313.69        314.63         5.12 o                         
  -7   6   8         71.62         76.83         3.11 o                         
  -6   6   8       1527.49       1574.04        13.03 o                         
  -5   6   8        291.75        292.86         4.76 o                         
  -4   6   8         75.47         82.67         3.99 o                         
  -3   6   8        164.51        172.13         4.64 o                         
  -2   6   8       1516.83       1579.79        16.33 o                         
  -1   6   8        744.86        739.85         9.61 o                         
   0   6   8          2.07          2.75         2.05 o                         
   1   6   8         22.67         29.25         2.58 o                         
   2   6   8        355.23        375.09         6.51 o                         
   3   6   8        250.68        231.79         4.35 o                         
   4   6   8        695.89        696.57         7.80 o                         
   5   6   8         49.26         42.66         2.50 o                         
   6   6   8         94.92         85.50         3.45 o                         
   7   6   8         66.53         63.47         3.09 o                         
   8   6   8         23.05         23.93         2.62 o                         
  -9   7   8        150.32        150.23         6.45 o                         
  -8   7   8         35.03         27.06         2.31 o                         
  -7   7   8          0.38          1.96         1.74 o                         
  -6   7   8          3.69          5.76         1.56 o                         
  -5   7   8        414.50        443.94         6.08 o                         
  -4   7   8         32.21         32.18         2.87 o                         
  -3   7   8        501.75        495.04         7.96 o                         
  -2   7   8         63.61         60.10         3.41 o                         
  -1   7   8        356.29        370.56         6.86 o                         
   0   7   8         33.87         33.43         2.87 o                         
   1   7   8          2.44          1.82         2.14 o                         
   2   7   8        608.21        614.33         8.89 o                         
   3   7   8         76.44         76.18         7.46 o                         
   4   7   8         11.66          5.07         2.27 o                         
   5   7   8        143.37        138.36         4.73 o                         
   6   7   8          0.51         -0.67         1.96 o                         
  -4   8   8          7.11          7.01         2.38 o                         
  -3   8   8         19.24         20.63         4.11 o                         
  -2   8   8        323.00        339.00        11.41 o                         
  -1   8   8          2.63          1.42         2.23 o                         
   0   8   8         36.97         32.41         2.90 o                         
   1   8   8        106.93        124.95         5.47 o                         
 -16   1   9        142.17        148.79         3.72 o                         
 -15   1   9         22.85         27.02         2.04 o                         
 -14   1   9        194.95        198.58         3.69 o                         
 -13   1   9          5.92          5.86         1.59 o                         
 -12   1   9        136.33        133.82         3.55 o                         
 -11   1   9         26.02         29.71         1.95 o                         
 -10   1   9        709.05        699.07         6.71 o                         
  -9   1   9          1.38          4.81         1.22 o                         
  -8   1   9         85.01         82.47         2.08 o                         
  -7   1   9         27.65         31.96         1.29 o                         
  -6   1   9       1159.66       1237.97         7.35 o                         
  -5   1   9        547.96        601.86         4.42 o                         
  -4   1   9       1254.17       1220.91         7.32 o                         
  -3   1   9        512.60        507.11         3.69 o                         
  -2   1   9         72.14        108.00         1.70 o                         
  -1   1   9         23.85         23.70         0.99 o                         
   0   1   9        768.83        759.37         5.02 o                         
   1   1   9         11.62         15.88         1.10 o                         
   2   1   9          0.08          0.00         0.97 o                         
   3   1   9        144.53        148.11         2.35 o                         
   4   1   9         67.62         50.24         2.04 o                         
   5   1   9         85.84         85.77         2.32 o                         
   6   1   9        363.64        366.28         4.10 o                         
   7   1   9        194.96        200.51         3.19 o                         
   8   1   9        529.16        509.45         5.06 o                         
   9   1   9          1.87         -1.00         1.51 o                         
  10   1   9         29.74         27.75         1.92 o                         
  11   1   9        433.25        436.32         5.23 o                         
  12   1   9          5.46          6.44         1.77 o                         
  13   1   9          5.14         12.22         2.73 o                         
 -16   2   9          6.21          5.79         1.71 o                         
 -15   2   9         97.65         92.80         4.20 o                         
 -14   2   9         10.12          6.84         1.61 o                         
 -13   2   9         45.63         33.64         2.15 o                         
 -12   2   9        189.50        151.57         3.12 o                         
 -11   2   9        323.65        311.20         3.73 o                         
 -10   2   9         10.08          7.59         1.36 o                         
  -9   2   9        185.33        177.32         2.68 o                         
  -8   2   9          1.17          0.60         1.04 o                         
  -7   2   9        503.47        560.26         4.26 o                         
  -6   2   9        134.60        113.54         1.99 o                         
  -5   2   9         90.21        115.03         3.11 o                         
  -4   2   9          1.68          3.22         1.09 o                         
  -3   2   9          0.96          4.75         1.07 o                         
  -2   2   9       3602.27       3898.78        21.59 o                         
  -1   2   9        971.22       1100.63         7.65 o                         
   0   2   9        367.07        341.93         3.53 o                         
   1   2   9         80.52         83.60         2.27 o                         
   2   2   9        529.40        550.66         4.16 o                         
   3   2   9         83.26         74.25         1.75 o                         
   4   2   9          3.57          1.77         0.99 o                         
   5   2   9         14.87         18.79         1.32 o                         
   6   2   9         18.53         24.94         1.51 o                         
   7   2   9         49.59         32.94         1.73 o                         
   8   2   9         84.67         68.78         2.52 o                         
   9   2   9        271.46        238.24         4.36 o                         
  10   2   9          3.85         -1.66         1.66 o                         
  11   2   9         25.55         34.24         2.01 o                         
  12   2   9         32.00         27.99         1.96 o                         
 -15   3   9          7.85         15.09         1.74 o                         
 -14   3   9         42.63         35.57         2.02 o                         
 -13   3   9         41.77         39.15         2.03 o                         
 -12   3   9         64.12         57.32         1.98 o                         
 -11   3   9        218.26        203.21         3.28 o                         
 -10   3   9        108.00         99.24         2.47 o                         
  -9   3   9          0.03          2.02         1.11 o                         
  -8   3   9          4.49          5.62         1.48 o                         
  -7   3   9         44.11         35.55         1.77 o                         
  -6   3   9         24.30         31.33         1.65 o                         
  -5   3   9        114.18        114.65         2.35 o                         
  -4   3   9        127.37        141.54         2.38 o                         
  -3   3   9         81.03         84.18         2.06 o                         
  -2   3   9        871.02        926.51         6.68 o                         
  -1   3   9          4.15          9.84         1.07 o                         
   0   3   9          0.06         -0.91         0.98 o                         
   1   3   9        156.70        165.80         2.65 o                         
   2   3   9          8.24          6.29         1.21 o                         
   3   3   9          7.16         10.08         1.34 o                         
   4   3   9         32.80         34.21         1.77 o                         
   5   3   9         11.70         10.99         1.63 o                         
   6   3   9        332.51        335.80         4.80 o                         
   7   3   9         22.44         21.09         2.30 o                         
   8   3   9          9.48         14.62         1.45 o                         
   9   3   9        174.95        171.25         2.86 o                         
  10   3   9          7.02          7.29         1.42 o                         
  11   3   9        244.09        219.33         3.50 o                         
  12   3   9          5.09          5.98         1.44 o                         
 -14   4   9         22.83         26.71         2.09 o                         
 -13   4   9         99.09        100.15         4.02 o                         
 -12   4   9        427.71        444.40         6.20 o                         
 -11   4   9        103.62        103.84         3.32 o                         
 -10   4   9        278.35        283.36         4.04 o                         
  -9   4   9        349.92        348.41         4.23 o                         
  -8   4   9        131.13        143.39         2.87 o                         
  -7   4   9        158.53        135.46         3.19 o                         
  -6   4   9       1592.30       1584.27        10.68 o                         
  -5   4   9        467.41        442.54         4.13 o                         
  -4   4   9        107.42        134.46         2.59 o                         
  -3   4   9         10.61         12.95         1.19 o                         
  -2   4   9         50.40         57.95         2.11 o                         
  -1   4   9        309.88        301.31         3.60 o                         
   0   4   9        489.99        502.12         4.37 o                         
   1   4   9        315.90        324.03         3.74 o                         
   2   4   9         24.36         26.78         1.44 o                         
   3   4   9          0.75          3.20         1.32 o                         
   4   4   9         53.40         55.60         2.16 o                         
   5   4   9        287.28        286.84         4.08 o                         
   6   4   9         16.95         18.25         1.83 o                         
   7   4   9        341.62        337.12         4.79 o                         
   8   4   9          2.35          2.09         1.72 o                         
   9   4   9         15.54          7.84         1.74 o                         
  10   4   9          0.11         -0.84         1.63 o                         
  11   4   9         49.40         52.70         2.53 o                         
 -13   5   9         23.64         23.26         3.07 o                         
 -12   5   9         39.39         34.18         3.52 o                         
 -11   5   9        117.25        114.33         4.27 o                         
 -10   5   9          0.48         -1.92         1.92 o                         
  -9   5   9         76.82         69.82         3.01 o                         
  -8   5   9        264.08        245.32         4.57 o                         
  -7   5   9        306.68        301.47         4.71 o                         
  -6   5   9        204.84        191.57         3.76 o                         
  -5   5   9         24.83         23.06         1.74 o                         
  -4   5   9         24.60         18.66         1.55 o                         
  -3   5   9          0.85          3.85         2.20 o                         
  -2   5   9         24.79         26.05         2.32 o                         
  -1   5   9         66.18         71.36         3.94 o                         
   0   5   9         34.97         33.19         2.62 o                         
   1   5   9        120.81        138.05         6.54 o                         
   2   5   9         63.57         70.54         3.44 o                         
   3   5   9        106.70        112.58         3.30 o                         
   4   5   9        497.60        510.27         6.47 o                         
   5   5   9          0.09         -1.65         1.81 o                         
   6   5   9         32.50         34.92         1.81 o                         
   7   5   9         13.59         10.43         1.60 o                         
   8   5   9         12.03         14.49         1.76 o                         
   9   5   9          3.71          2.05         1.70 o                         
  10   5   9          3.09          5.92         1.69 o                         
 -11   6   9         14.99         14.46         3.33 o                         
 -10   6   9          3.13         -1.03         2.05 o                         
  -9   6   9        228.93        214.69         5.40 o                         
  -8   6   9         41.12         34.97         2.59 o                         
  -7   6   9        251.79        258.09         4.56 o                         
  -6   6   9          2.39          7.22         2.47 o                         
  -5   6   9          4.92          7.17         1.60 o                         
  -4   6   9         78.82         82.92         3.98 o                         
  -3   6   9         45.19         48.30         3.92 o                         
  -2   6   9          7.65          9.48         2.34 o                         
  -1   6   9          0.48          4.36         2.13 o                         
   0   6   9          0.59          0.51         2.87 o                         
   1   6   9        402.73        400.20         6.77 o                         
   2   6   9        114.14         97.85         3.96 o                         
   3   6   9          2.65          3.85         1.68 o                         
   4   6   9        100.67        106.58         3.62 o                         
   5   6   9         11.37         11.16         2.66 o                         
   6   6   9         33.52         35.41         2.58 o                         
   7   6   9        180.84        186.91         6.61 o                         
   8   6   9         62.23         64.67         3.40 o                         
  -9   7   9         32.78         41.22         9.36 o                         
  -8   7   9         13.42          8.21         2.14 o                         
  -7   7   9         73.43         74.30         3.11 o                         
  -6   7   9         35.21         38.34         2.96 o                         
  -5   7   9         12.32         15.06         2.49 o                         
  -4   7   9         35.05         37.34         3.10 o                         
  -3   7   9          0.94         -0.30         2.18 o                         
  -2   7   9         62.21         66.99         3.53 o                         
  -1   7   9         69.15         60.11         3.38 o                         
   0   7   9         14.68         14.13         2.47 o                         
   1   7   9          0.88         -2.12         2.12 o                         
   2   7   9        182.31        172.43         5.06 o                         
   3   7   9         23.18         26.28         3.51 o                         
   4   7   9          0.01          4.31         2.31 o                         
   5   7   9          0.34         -2.00         2.00 o                         
  -3   8   9          6.67          3.53         5.83 o                         
  -2   8   9          2.04          8.99         2.41 o                         
  -1   8   9          5.83          4.24         2.85 o                         
 -16   0  10        471.09        480.11         8.04 o                         
 -15   0  10        214.46        179.61         5.31 o                         
 -14   0  10         13.82         27.79         2.75 o                         
 -13   0  10        774.92        662.16         8.55 o                         
 -12   0  10        744.62        637.27        13.36 o                         
 -11   0  10        800.04        790.19         9.01 o                         
 -10   0  10       1974.84       1995.26        17.14 o                         
  -9   0  10       2814.51       2774.05        22.23 o                         
  -8   0  10       2504.41       2660.93        21.19 o                         
  -7   0  10         93.20        105.16         3.04 o                         
  -6   0  10       2612.15       2601.19        18.76 o                         
  -5   0  10       4487.37       4230.49        28.82 o                         
  -4   0  10       6145.58       6310.64        82.40 o                         
  -3   0  10       4763.01       5528.98        46.37 o                         
  -2   0  10       8684.53       9081.08        58.98 o                         
  -1   0  10       1038.96        872.60         7.23 o                         
   0   0  10       5689.94       5936.92        39.20 o                         
   1   0  10       1668.22       1629.16        13.23 o                         
   2   0  10       9584.24       9258.87        66.14 o                         
   3   0  10       1861.60       1891.30        17.17 o                         
   4   0  10        435.22        445.53         5.56 o                         
   5   0  10        733.72        747.13         8.78 o                         
   6   0  10         17.34         13.31         2.28 o                         
   7   0  10       1657.26       1564.03        15.69 o                         
   8   0  10        587.40        462.32         7.25 o                         
   9   0  10         26.77         64.74         3.36 o                         
  10   0  10        849.91        841.45        15.00 o                         
  11   0  10          0.45          1.73         2.43 o                         
  12   0  10        335.07        304.13         9.27 o                         
 -16   1  10        288.52        285.20         4.55 o                         
 -15   1  10        566.85        552.88         6.14 o                         
 -14   1  10          5.34          5.12         1.63 o                         
 -13   1  10        260.40        265.75         3.95 o                         
 -12   1  10        148.87        154.65         3.22 o                         
 -11   1  10       2384.08       2309.13        13.90 o                         
 -10   1  10        298.64        346.14         5.12 o                         
  -9   1  10        331.26        332.23         3.73 o                         
  -8   1  10         80.77        114.45         2.67 o                         
  -7   1  10        845.93        882.82         5.85 o                         
  -6   1  10        295.59        279.02         2.87 o                         
  -5   1  10         24.29         28.10         1.25 o                         
  -4   1  10          6.05          8.96         1.00 o                         
  -3   1  10       1292.33       1306.59         9.50 o                         
  -2   1  10          0.93         13.26         0.96 o                         
  -1   1  10         49.12         31.00         1.13 o                         
   0   1  10        159.83        115.13         1.99 o                         
   1   1  10        182.43        165.59         2.36 o                         
   2   1  10        411.71        392.92         3.61 o                         
   3   1  10         21.98         15.78         1.19 o                         
   4   1  10        413.70        370.86         3.66 o                         
   5   1  10         65.52         69.84         2.27 o                         
   6   1  10         79.33         88.88         3.18 o                         
   7   1  10        263.75        227.39         3.45 o                         
   8   1  10         45.42         61.53         2.24 o                         
   9   1  10        573.56        549.82         5.55 o                         
  10   1  10        113.49        107.14         3.19 o                         
  11   1  10         34.29         30.13         2.16 o                         
  12   1  10        364.92        379.31         5.12 o                         
 -16   2  10         72.50         61.75         3.23 o                         
 -15   2  10         46.56         57.31         3.17 o                         
 -14   2  10         11.44         15.85         1.70 o                         
 -13   2  10        156.08        139.24         3.16 o                         
 -12   2  10        964.14        899.21         6.87 o                         
 -11   2  10        698.71        664.89         5.51 o                         
 -10   2  10        334.77        340.03         3.74 o                         
  -9   2  10         61.31         72.18         2.15 o                         
  -8   2  10         88.24         79.39         2.08 o                         
  -7   2  10          2.17          1.29         0.99 o                         
  -6   2  10       2005.25       2034.04        11.12 o                         
  -5   2  10       6557.29       6597.45        32.29 o                         
  -4   2  10          3.63         12.13         0.94 o                         
  -3   2  10         42.57         40.24         1.45 o                         
  -2   2  10       2805.79       3027.79        17.21 o                         
  -1   2  10       1543.39       1845.00        11.90 o                         
   0   2  10        311.77        313.63         3.50 o                         
   1   2  10        897.67        906.33         7.27 o                         
   2   2  10       1035.10       1088.38         7.11 o                         
   3   2  10       1555.24       1495.61         9.36 o                         
   4   2  10        897.48        883.00         6.36 o                         
   5   2  10       1380.37       1401.84         9.26 o                         
   6   2  10       1111.46       1089.80         7.55 o                         
   7   2  10       2726.07       2697.87        26.80 o                         
   8   2  10        465.03        498.49         7.06 o                         
   9   2  10         16.39          4.85         1.64 o                         
  10   2  10          4.97          2.75         1.66 o                         
  11   2  10       1714.58       1681.98        11.76 o                         
  12   2  10         34.86         44.38         2.21 o                         
 -15   3  10        725.16        736.49         6.68 o                         
 -14   3  10        120.48        121.51         3.05 o                         
 -13   3  10         93.52         85.51         2.55 o                         
 -12   3  10          4.30          6.70         1.36 o                         
 -11   3  10       2201.21       2096.27        12.33 o                         
 -10   3  10        665.19        665.51         5.22 o                         
  -9   3  10         27.73         28.31         1.40 o                         
  -8   3  10         56.69         53.78         1.88 o                         
  -7   3  10        310.74        307.21         3.80 o                         
  -6   3  10       1541.34       1557.06        10.62 o                         
  -5   3  10        809.92        829.17         6.46 o                         
  -4   3  10          2.76          1.31         1.11 o                         
  -3   3  10       1811.85       1845.05        11.96 o                         
  -2   3  10        281.04        283.41         3.03 o                         
  -1   3  10       3373.73       3574.25        21.48 o                         
   0   3  10       2603.40       2412.36        19.47 o                         
   1   3  10        193.53        202.25         3.03 o                         
   2   3  10        158.17        144.21         2.81 o                         
   3   3  10       1561.46       1584.41        11.58 o                         
   4   3  10       4325.65       4289.34        27.67 o                         
   5   3  10         26.78         28.77         1.91 o                         
   6   3  10         50.75         41.48         2.18 o                         
   7   3  10        761.49        785.33         7.69 o                         
   8   3  10       1556.04       1549.50        13.26 o                         
   9   3  10          1.85          1.56         1.21 o                         
  10   3  10        586.07        571.83         5.32 o                         
  11   3  10        101.71         97.76         3.11 o                         
 -14   4  10        444.92        450.48         5.60 o                         
 -13   4  10        221.99        213.26         3.97 o                         
 -12   4  10         91.94         90.14         3.05 o                         
 -11   4  10         36.79         28.03         2.12 o                         
 -10   4  10       1267.19       1240.32        10.36 o                         
  -9   4  10        340.54        335.90         4.61 o                         
  -8   4  10       1095.87       1050.89         8.80 o                         
  -7   4  10        140.58        148.69         3.15 o                         
  -6   4  10       2547.28       2558.31        17.44 o                         
  -5   4  10        268.97        257.93         3.25 o                         
  -4   4  10         26.96         30.90         1.39 o                         
  -3   4  10        460.15        447.40         4.10 o                         
  -2   4  10       1029.24       1060.89         7.57 o                         
  -1   4  10       1887.11       1852.45        11.31 o                         
   0   4  10        239.97        224.14         2.99 o                         
   1   4  10        111.72        132.26         2.57 o                         
   2   4  10       2889.14       2939.06        19.39 o                         
   3   4  10       2648.74       2597.50        17.57 o                         
   4   4  10         20.38         21.77         1.76 o                         
   5   4  10          1.93          5.42         1.63 o                         
   6   4  10         98.75         91.57         3.11 o                         
   7   4  10        945.08        954.60         8.72 o                         
   8   4  10         16.10         14.82         2.38 o                         
   9   4  10        276.45        277.12         4.85 o                         
  10   4  10        132.95        128.35         4.14 o                         
 -13   5  10        318.33        303.81        11.68 o                         
 -12   5  10         34.58         44.44         3.40 o                         
 -11   5  10        880.20        893.35        11.06 o                         
 -10   5  10        143.97        136.54         4.21 o                         
  -9   5  10          0.35         -1.85         1.85 o                         
  -8   5  10        403.11        394.78         5.62 o                         
  -7   5  10        160.47        168.36         3.85 o                         
  -6   5  10        823.77        853.22         8.30 o                         
  -5   5  10        394.78        422.66         6.15 o                         
  -4   5  10        203.13        206.35         4.34 o                         
  -3   5  10        722.27        763.96         8.42 o                         
  -2   5  10       1079.88       1037.32        10.92 o                         
  -1   5  10        226.22        244.50         8.17 o                         
   0   5  10        256.42        257.82         6.61 o                         
   1   5  10         13.59         17.92         1.63 o                         
   2   5  10       2069.44       2094.00        20.73 o                         
   3   5  10         39.94         35.34         2.48 o                         
   4   5  10        144.02        138.65         3.87 o                         
   5   5  10          2.97          2.60         1.39 o                         
   6   5  10        189.42        185.75         3.52 o                         
   7   5  10        126.65        129.09         3.48 o                         
   8   5  10        145.26        145.42         3.61 o                         
   9   5  10          0.97          0.85         1.68 o                         
 -11   6  10         11.06         14.05         3.66 o                         
 -10   6  10        550.58        571.03         7.72 o                         
  -9   6  10        137.63        145.14         4.22 o                         
  -8   6  10        476.91        470.25         6.34 o                         
  -7   6  10        132.85        118.70         3.66 o                         
  -6   6  10       2901.47       2948.12        22.14 o                         
  -5   6  10        817.67        807.30         8.00 o                         
  -4   6  10        212.33        192.49         5.14 o                         
  -3   6  10         16.15          9.32         2.28 o                         
  -2   6  10        547.79        554.49         8.34 o                         
  -1   6  10        510.58        494.62         7.72 o                         
   0   6  10         46.34         44.71         3.20 o                         
   1   6  10         38.89         43.87         3.00 o                         
   2   6  10        300.22        308.71         4.70 o                         
   3   6  10       1095.80       1090.34        10.74 o                         
   4   6  10        682.03        692.75        11.08 o                         
   5   6  10         37.67         35.57         2.52 o                         
   6   6  10         82.40         73.79         3.67 o                         
   7   6  10        345.01        363.02         6.96 o                         
  -8   7  10          9.17         17.17         2.65 o                         
  -7   7  10        180.81        182.78         4.21 o                         
  -6   7  10         21.45         19.94         2.12 o                         
  -5   7  10        156.92        165.70         4.00 o                         
  -4   7  10         50.14         56.69         3.54 o                         
  -3   7  10        430.48        437.29         7.78 o                         
  -2   7  10          1.46          2.42         2.28 o                         
  -1   7  10         42.43         42.92         3.16 o                         
   0   7  10        600.53        594.00         8.90 o                         
   1   7  10          5.80          1.48         2.17 o                         
   2   7  10        314.44        307.79         8.07 o                         
   3   7  10        514.43        516.08         6.66 o                         
   4   7  10         77.10         81.18         4.50 o                         
   5   7  10         63.04         69.95        11.33 o                         
 -16   1  11         93.27         94.81         3.14 o                         
 -15   1  11        171.52        172.47         3.69 o                         
 -14   1  11          0.09         -1.44         1.51 o                         
 -13   1  11         99.20        111.95         3.57 o                         
 -12   1  11        202.87        183.57         3.77 o                         
 -11   1  11         39.25         46.16         1.90 o                         
 -10   1  11        110.71        107.36         2.62 o                         
  -9   1  11       1452.87       1491.82         9.14 o                         
  -8   1  11        288.65        257.87         3.05 o                         
  -7   1  11        231.36        200.62         2.62 o                         
  -6   1  11         74.34         72.80         1.89 o                         
  -5   1  11       1809.56       1857.85        10.23 o                         
  -4   1  11         29.14         19.96         1.08 o                         
  -3   1  11        117.69        114.69         1.93 o                         
  -2   1  11        550.48        618.71         4.62 o                         
  -1   1  11        359.97        345.54         2.99 o                         
   0   1  11        905.86        866.58         5.75 o                         
   1   1  11        335.73        362.62         3.48 o                         
   2   1  11        469.09        500.33         4.28 o                         
   3   1  11         21.26         11.06         1.22 o                         
   4   1  11        169.25        185.97         2.66 o                         
   5   1  11         38.68         33.73         1.62 o                         
   6   1  11         79.55         78.70         2.54 o                         
   7   1  11        128.05        119.95         3.24 o                         
   8   1  11        211.59        184.02         3.43 o                         
   9   1  11          0.58          0.71         1.55 o                         
  10   1  11         39.32         36.91         2.09 o                         
  11   1  11        359.79        346.57         4.83 o                         
  12   1  11          6.95          6.82         1.91 o                         
 -16   2  11         40.75         39.69         3.52 o                         
 -15   2  11         18.07         20.11         1.85 o                         
 -14   2  11        178.30        175.70         3.52 o                         
 -13   2  11        131.25        119.01         3.06 o                         
 -12   2  11        382.10        389.55         4.36 o                         
 -11   2  11         60.96         63.69         2.42 o                         
 -10   2  11         78.02         88.42         3.71 o                         
  -9   2  11         10.91         13.29         1.37 o                         
  -8   2  11        115.09        123.98         2.35 o                         
  -7   2  11         88.19         88.77         2.05 o                         
  -6   2  11        306.04        328.10         3.12 o                         
  -5   2  11          0.46          1.20         0.89 o                         
  -4   2  11       1473.59       1615.17         8.98 o                         
  -3   2  11        620.34        708.12         4.88 o                         
  -2   2  11        155.88        153.34         2.40 o                         
  -1   2  11         14.43          9.67         1.00 o                         
   0   2  11        154.81        130.67         2.59 o                         
   1   2  11         30.72         34.97         1.30 o                         
   2   2  11         12.31         15.49         1.10 o                         
   3   2  11        528.44        513.52         4.34 o                         
   4   2  11        156.01        148.20         2.55 o                         
   5   2  11         75.30         84.57         2.33 o                         
   6   2  11          9.67          3.25         1.37 o                         
   7   2  11        270.30        254.43         3.84 o                         
   8   2  11         76.10         76.84         2.52 o                         
   9   2  11         77.87         74.70         2.64 o                         
  10   2  11         18.70         15.45         2.07 o                         
  11   2  11          4.55          6.95         1.73 o                         
 -15   3  11         14.92          7.12         2.14 o                         
 -14   3  11          0.38         -1.44         1.44 o                         
 -13   3  11          3.30          0.50         1.34 o                         
 -12   3  11          0.74         -0.55         1.36 o                         
 -11   3  11        195.71        194.46         3.47 o                         
 -10   3  11         95.15         85.62         2.34 o                         
  -9   3  11       1120.14       1092.80         7.67 o                         
  -8   3  11         26.27         30.91         1.72 o                         
  -7   3  11        306.48        284.08         3.62 o                         
  -6   3  11        166.57        154.64         2.78 o                         
  -5   3  11        278.84        251.03         3.21 o                         
  -4   3  11         33.91         28.46         1.40 o                         
  -3   3  11         15.08          9.61         1.17 o                         
  -2   3  11         26.92         21.87         1.25 o                         
  -1   3  11        465.30        484.44         4.57 o                         
   0   3  11         99.15         93.45         2.47 o                         
   1   3  11        240.41        257.08         3.53 o                         
   2   3  11        157.03        146.99         2.98 o                         
   3   3  11         36.08         35.35         2.12 o                         
   4   3  11        299.20        311.40         4.36 o                         
   5   3  11         31.73         30.06         2.01 o                         
   6   3  11         21.25         20.71         1.98 o                         
   7   3  11          4.07          5.32         1.80 o                         
   8   3  11          7.42          6.31         1.89 o                         
   9   3  11        110.18         96.61         4.94 o                         
  10   3  11          1.19         -0.47         1.25 o                         
  11   3  11        123.86        139.81         3.02 o                         
 -14   4  11         32.22         38.40         2.42 o                         
 -13   4  11        116.14        118.73         3.36 o                         
 -12   4  11         53.67         53.53         2.71 o                         
 -11   4  11         18.77         15.41         1.74 o                         
 -10   4  11          8.34          5.56         1.60 o                         
  -9   4  11          6.99          2.51         1.52 o                         
  -8   4  11        471.33        477.50         5.02 o                         
  -7   4  11          2.01          3.57         1.37 o                         
  -6   4  11         79.17         77.75         3.29 o                         
  -5   4  11        537.31        516.80         4.86 o                         
  -4   4  11        195.13        176.53         2.83 o                         
  -3   4  11        117.00        110.47         2.39 o                         
  -2   4  11         24.24         17.86         1.32 o                         
  -1   4  11          6.78          4.92         1.19 o                         
   0   4  11        222.72        219.92         3.70 o                         
   1   4  11        134.94        121.46         2.72 o                         
   2   4  11         61.19         71.82         2.62 o                         
   3   4  11         84.44         84.07         2.74 o                         
   4   4  11         71.95         60.30         3.09 o                         
   5   4  11        162.59        151.31         3.83 o                         
   6   4  11         95.90         91.83         3.12 o                         
   7   4  11          0.13          1.30         1.75 o                         
   8   4  11          6.21          8.67         1.94 o                         
   9   4  11          9.66          6.54         1.94 o                         
  10   4  11         19.52         23.90         2.26 o                         
 -13   5  11          9.37          1.80         2.47 o                         
 -12   5  11         73.09         71.77         4.53 o                         
 -11   5  11         35.83         36.88         2.72 o                         
 -10   5  11          7.61          9.52         2.68 o                         
  -9   5  11         57.03         56.22         3.16 o                         
  -8   5  11        325.31        325.69         6.05 o                         
  -7   5  11          9.83          8.38         2.22 o                         
  -6   5  11          9.60         10.29         2.03 o                         
  -5   5  11         73.48         65.07         2.60 o                         
  -4   5  11        163.54        154.21         3.40 o                         
  -3   5  11         16.55         22.97         1.69 o                         
  -2   5  11         60.12         54.35         2.13 o                         
  -1   5  11        163.98        173.41         3.08 o                         
   0   5  11         16.97         14.79         1.64 o                         
   1   5  11         44.53         41.01         2.15 o                         
   2   5  11        564.28        583.21         7.96 o                         
   3   5  11         74.69         69.10         2.29 o                         
   4   5  11        169.77        182.83         3.30 o                         
   5   5  11         14.49         16.64         1.68 o                         
   6   5  11          0.19         -1.48         1.48 o                         
   7   5  11         86.19         87.25         2.97 o                         
   8   5  11         45.91         49.10         2.72 o                         
   9   5  11         62.89         59.47         2.70 o                         
 -11   6  11         20.86         19.39         3.04 o                         
 -10   6  11          6.00         -0.11         2.74 o                         
  -9   6  11        177.21        176.73         6.43 o                         
  -8   6  11        479.27        460.47         7.37 o                         
  -7   6  11        242.04        240.69         5.47 o                         
  -6   6  11          1.10         10.91         2.82 o                         
  -5   6  11         83.91         81.10         3.71 o                         
  -4   6  11         10.94         11.72         1.59 o                         
  -3   6  11         15.42         10.95         2.29 o                         
  -2   6  11         13.07          9.47         2.38 o                         
  -1   6  11         44.84         45.68         3.14 o                         
   0   6  11          0.72         -2.61         2.61 o                         
   1   6  11         19.71         20.97         2.58 o                         
   2   6  11        535.20        567.53         7.82 o                         
   3   6  11        426.64        449.23         6.25 o                         
   4   6  11          4.09          5.49         2.04 o                         
   5   6  11          5.33          5.52         2.49 o                         
   6   6  11         80.78         76.31         4.66 o                         
   7   6  11         14.36         20.81         2.56 o                         
  -8   7  11          5.53          9.82         2.45 o                         
  -7   7  11          0.66          4.01         2.14 o                         
  -6   7  11          0.11          2.70         1.96 o                         
  -5   7  11         29.67         28.20         2.30 o                         
  -4   7  11          8.76          7.65         2.45 o                         
  -3   7  11          6.78          8.21         2.41 o                         
  -2   7  11         32.18         33.56         4.31 o                         
  -1   7  11          0.27          4.04         2.71 o                         
   0   7  11         15.00         19.59         2.59 o                         
   1   7  11         21.08         26.66         3.50 o                         
   2   7  11          0.08         -0.11         1.66 o                         
   3   7  11          0.16          1.51         2.04 o                         
   4   7  11          4.83          6.67         1.94 o                         
 -16   0  12         14.96          8.92         2.67 o                         
 -15   0  12         78.75        107.08         4.83 o                         
 -14   0  12        274.23        280.17         5.92 o                         
 -13   0  12       1166.23       1136.09        14.79 o                         
 -12   0  12       1179.38       1066.45        11.30 o                         
 -11   0  12         82.67         58.74         2.87 o                         
 -10   0  12        165.75        147.40         4.12 o                         
  -9   0  12        134.27        158.04         4.98 o                         
  -8   0  12        598.75        549.97         7.01 o                         
  -7   0  12       5371.02       5461.53        37.26 o                         
  -6   0  12        416.90        436.41         5.13 o                         
  -5   0  12       2724.98       2844.85        20.29 o                         
  -4   0  12         27.09         24.55         1.68 o                         
  -3   0  12         63.81         42.50         2.03 o                         
  -2   0  12       2738.00       2973.33        20.77 o                         
  -1   0  12        199.78        342.43         4.16 o                         
   0   0  12       9532.90       9693.15        63.22 o                         
   1   0  12       4056.21       3981.98        29.84 o                         
   2   0  12       2379.58       2448.59        19.41 o                         
   3   0  12       6673.36       6503.31        47.63 o                         
   4   0  12         32.77         48.24         2.64 o                         
   5   0  12         23.18         27.69         2.14 o                         
   6   0  12        358.46        320.32         5.36 o                         
   7   0  12        155.77        151.25         4.71 o                         
   8   0  12        247.15        259.63         5.85 o                         
   9   0  12        198.38        162.28        10.62 o                         
  10   0  12        534.36        487.57         8.25 o                         
  11   0  12         33.04         25.21         2.84 o                         
  12   0  12         10.24         11.03        14.86 o                         
 -16   1  12          0.64          3.00         1.72 o                         
 -15   1  12        415.10        413.33         5.11 o                         
 -14   1  12        267.72        281.01         4.20 o                         
 -13   1  12          6.37          9.06         1.61 o                         
 -12   1  12        197.96        173.99         3.76 o                         
 -11   1  12       2249.41       2113.71        13.00 o                         
 -10   1  12       1101.63       1117.49         8.15 o                         
  -9   1  12         38.96         38.61         1.67 o                         
  -8   1  12        114.35        120.46         2.40 o                         
  -7   1  12        237.56        225.12         2.82 o                         
  -6   1  12       1931.25       1900.19        11.24 o                         
  -5   1  12         56.34         68.31         1.82 o                         
  -4   1  12        452.78        456.12         3.52 o                         
  -3   1  12         21.48         19.75         1.04 o                         
  -2   1  12         98.29        106.78         1.86 o                         
  -1   1  12        431.66        470.24         3.61 o                         
   0   1  12        904.78        835.93         5.35 o                         
   1   1  12        600.96        596.86         4.79 o                         
   2   1  12        210.84        182.75         2.69 o                         
   3   1  12         70.08         63.97         2.36 o                         
   4   1  12       1700.01       1617.43         9.87 o                         
   5   1  12        275.84        264.82         3.32 o                         
   6   1  12         28.71         23.41         1.66 o                         
   7   1  12          1.59          2.47         2.46 o                         
   8   1  12        262.74        263.39         3.95 o                         
   9   1  12        391.75        406.07         5.83 o                         
  10   1  12        106.78         93.87         3.15 o                         
  11   1  12         32.19         39.37         2.24 o                         
 -15   2  12        134.10        157.62         3.63 o                         
 -14   2  12         30.99         25.70         1.88 o                         
 -13   2  12        610.58        582.28         5.65 o                         
 -12   2  12        204.17        174.41         3.29 o                         
 -11   2  12         27.60         30.83         1.81 o                         
 -10   2  12       1624.83       1618.39        10.01 o                         
  -9   2  12       3328.76       3355.57        17.99 o                         
  -8   2  12          0.05          0.01         1.10 o                         
  -7   2  12        146.91        141.09         2.36 o                         
  -6   2  12       5297.19       5264.03        26.37 o                         
  -5   2  12       5271.74       5273.02        26.28 o                         
  -4   2  12       3402.47       3383.35        18.04 o                         
  -3   2  12       1452.44       1552.62         8.70 o                         
  -2   2  12        670.48        751.93         5.23 o                         
  -1   2  12         96.09         75.17         1.70 o                         
   0   2  12        182.65        181.22         2.28 o                         
   1   2  12       1273.47       1303.78        11.99 o                         
   2   2  12         69.02         69.39         1.94 o                         
   3   2  12       1140.67       1140.85         7.78 o                         
   4   2  12         50.21         47.58         1.81 o                         
   5   2  12        804.88        769.03         6.19 o                         
   6   2  12        184.23        171.96         3.08 o                         
   7   2  12       2010.38       2020.75        13.11 o                         
   8   2  12        366.61        390.96         4.23 o                         
   9   2  12          4.81          1.42         1.64 o                         
  10   2  12        284.09        266.53         4.50 o                         
  11   2  12        203.99        188.94         4.33 o                         
 -15   3  12        194.62        208.43         3.70 o                         
 -14   3  12        403.07        383.28         4.50 o                         
 -13   3  12         72.06         58.23         2.14 o                         
 -12   3  12        181.81        186.21         3.27 o                         
 -11   3  12        574.95        576.29         5.03 o                         
 -10   3  12        520.36        511.93         4.56 o                         
  -9   3  12        260.61        253.69         3.01 o                         
  -8   3  12       1101.34       1087.09         8.16 o                         
  -7   3  12        342.79        361.25         4.13 o                         
  -6   3  12       1513.22       1445.62         9.74 o                         
  -5   3  12        163.59        140.82         2.70 o                         
  -4   3  12        215.08        230.07         3.10 o                         
  -3   3  12       2153.23       2289.28        13.83 o                         
  -2   3  12       1830.47       1742.49        10.92 o                         
  -1   3  12         89.46         74.98         2.39 o                         
   0   3  12        370.13        372.77         4.30 o                         
   1   3  12        350.94        335.14         4.35 o                         
   2   3  12       3644.59       3654.81        23.92 o                         
   3   3  12         28.70         22.43         1.79 o                         
   4   3  12        965.22        964.97         8.47 o                         
   5   3  12        742.14        748.87         7.35 o                         
   6   3  12        374.31        364.94         5.15 o                         
   7   3  12        110.43         98.88         3.60 o                         
   8   3  12        257.63        267.92         4.91 o                         
   9   3  12       1153.81       1147.02        10.67 o                         
  10   3  12          6.12          4.75         1.64 o                         
 -14   4  12         20.36         27.31         2.14 o                         
 -13   4  12        888.81        876.13         8.53 o                         
 -12   4  12          3.91          4.56         1.69 o                         
 -11   4  12         20.26         21.06         1.87 o                         
 -10   4  12        151.79        146.44         3.35 o                         
  -9   4  12         57.94         54.71         2.11 o                         
  -8   4  12        378.18        389.90         4.49 o                         
  -7   4  12       2141.27       2123.29        13.51 o                         
  -6   4  12          3.50          8.51         1.40 o                         
  -5   4  12       1745.79       1679.35        10.92 o                         
  -4   4  12        700.67        699.84         5.66 o                         
  -3   4  12        452.22        465.95         4.35 o                         
  -2   4  12        188.37        216.58         2.96 o                         
  -1   4  12       1856.47       1872.80        12.54 o                         
   0   4  12       2892.97       2793.96        18.65 o                         
   1   4  12        399.95        395.31         4.56 o                         
   2   4  12         27.32         25.87         1.81 o                         
   3   4  12       3843.93       3856.26        25.34 o                         
   4   4  12        145.71        132.33         3.38 o                         
   5   4  12         79.58         90.46         3.15 o                         
   6   4  12        414.29        412.17         5.98 o                         
   7   4  12        557.60        558.00         6.57 o                         
   8   4  12        268.20        262.94         5.98 o                         
   9   4  12        256.96        270.70         5.75 o                         
 -12   5  12         79.56         78.96         2.94 o                         
 -11   5  12        406.04        389.03         6.06 o                         
 -10   5  12       1289.91       1312.35        11.01 o                         
  -9   5  12         66.03         72.47         5.16 o                         
  -8   5  12        151.12        148.49         4.59 o                         
  -7   5  12          0.84          2.13         1.80 o                         
  -6   5  12        446.03        467.94         5.95 o                         
  -5   5  12        160.44        160.33         3.66 o                         
  -4   5  12        322.14        333.25         4.77 o                         
  -3   5  12         57.08         46.98         2.33 o                         
  -2   5  12          6.91          7.42         1.42 o                         
  -1   5  12         36.85         39.64         2.04 o                         
   0   5  12       1454.08       1427.16        12.81 o                         
   1   5  12        700.61        663.13         6.56 o                         
   2   5  12        153.53        163.84         3.02 o                         
   3   5  12         33.64         36.17         1.83 o                         
   4   5  12         57.61         56.74         2.18 o                         
   5   5  12        123.41        122.35         3.22 o                         
   6   5  12         15.55         14.73         1.82 o                         
   7   5  12          1.26         -0.86         1.65 o                         
   8   5  12         27.46         30.04         2.98 o                         
 -11   6  12         77.23         80.30        11.82 o                         
 -10   6  12        281.79        282.85         5.52 o                         
  -9   6  12        127.45        133.77         4.47 o                         
  -8   6  12        392.41        387.32         5.92 o                         
  -7   6  12        442.42        447.85         6.18 o                         
  -6   6  12       1664.60       1720.43        14.51 o                         
  -5   6  12        412.53        422.61         5.71 o                         
  -4   6  12        241.41        224.99         3.87 o                         
  -3   6  12        121.91        130.42         3.08 o                         
  -2   6  12         22.12         22.88         2.07 o                         
  -1   6  12        329.64        353.24         4.55 o                         
   0   6  12         27.86         24.66         1.92 o                         
   1   6  12          0.86         -1.55         1.62 o                         
   2   6  12         91.09         91.82         3.40 o                         
   3   6  12        992.57        979.07        10.39 o                         
   4   6  12         32.26         37.08         2.57 o                         
   5   6  12        186.60        192.45         4.89 o                         
   6   6  12          0.45         -1.27         2.95 o                         
  -7   7  12          0.97          5.63         1.79 o                         
  -6   7  12        358.71        366.90         5.39 o                         
  -5   7  12         32.59         44.57         2.20 o                         
  -4   7  12          3.20          4.76         3.20 o                         
  -3   7  12        408.19        474.24         8.26 o                         
  -2   7  12        485.58        517.61         8.53 o                         
  -1   7  12          0.13         -2.65         2.65 o                         
   0   7  12        226.11        235.00         7.42 o                         
   1   7  12          0.70          1.76         2.17 o                         
   2   7  12        192.91        175.77         4.44 o                         
   3   7  12         28.35         27.05         2.26 o                         
 -16   1  13          3.81          5.95         1.75 o                         
 -15   1  13          7.01         10.32         2.26 o                         
 -14   1  13         30.51         27.10         1.96 o                         
 -13   1  13        187.68        157.68         3.61 o                         
 -12   1  13         18.49         21.64         1.73 o                         
 -11   1  13         15.64         17.78         1.59 o                         
 -10   1  13        135.60        132.14         4.14 o                         
  -9   1  13        602.09        610.20         6.21 o                         
  -8   1  13        242.96        267.71         3.23 o                         
  -7   1  13        255.06        259.84         3.06 o                         
  -6   1  13        769.94        768.35         5.75 o                         
  -5   1  13        633.19        623.06         4.61 o                         
  -4   1  13        231.89        274.79         2.77 o                         
  -3   1  13        142.78        180.70         2.29 o                         
  -2   1  13         76.37         64.75         1.69 o                         
  -1   1  13          6.59         10.39         0.97 o                         
   0   1  13          1.00          0.99         1.06 o                         
   1   1  13        741.27        735.65         5.64 o                         
   2   1  13        520.14        501.17         4.52 o                         
   3   1  13        209.68        171.54         2.87 o                         
   4   1  13          9.78          7.15         1.36 o                         
   5   1  13         47.72         50.29         1.80 o                         
   6   1  13        190.05        173.50         3.05 o                         
   7   1  13         65.23         58.92         2.01 o                         
   8   1  13        120.61        108.86         3.00 o                         
   9   1  13          0.01          1.09         1.61 o                         
  10   1  13        202.92        213.30         4.03 o                         
  11   1  13         10.63         12.86         2.61 o                         
 -15   2  13         11.29         12.46         1.77 o                         
 -14   2  13        161.77        154.98         3.41 o                         
 -13   2  13          5.72          6.58         1.58 o                         
 -12   2  13         77.30         74.43         2.36 o                         
 -11   2  13        336.35        320.97         4.17 o                         
 -10   2  13        273.47        278.24         3.56 o                         
  -9   2  13         56.28         62.07         1.96 o                         
  -8   2  13        375.15        365.21         3.72 o                         
  -7   2  13        282.70        273.69         3.11 o                         
  -6   2  13         17.90         12.55         1.14 o                         
  -5   2  13        213.95        205.79         3.20 o                         
  -4   2  13         20.99         15.88         1.06 o                         
  -3   2  13         31.74         30.21         1.33 o                         
  -2   2  13        871.31        889.96         5.65 o                         
  -1   2  13       1080.76       1164.81         7.39 o                         
   0   2  13        262.43        298.58         3.11 o                         
   1   2  13          0.64         -0.32         0.99 o                         
   2   2  13        487.35        467.30         4.22 o                         
   3   2  13        192.12        178.64         2.81 o                         
   4   2  13          7.47          0.51         1.34 o                         
   5   2  13         76.48         71.31         2.24 o                         
   6   2  13        478.10        470.02         4.83 o                         
   7   2  13          8.36         10.88         1.59 o                         
   8   2  13         40.99         32.12         1.89 o                         
   9   2  13        210.25        192.26         3.89 o                         
  10   2  13         30.77         21.20         1.96 o                         
 -15   3  13         46.59         45.33         2.09 o                         
 -14   3  13         74.10         65.76         2.32 o                         
 -13   3  13         21.19         20.43         1.99 o                         
 -12   3  13          5.66          8.31         1.40 o                         
 -11   3  13          0.28         -0.74         1.19 o                         
 -10   3  13        111.73        107.70         2.43 o                         
  -9   3  13         26.24         27.00         1.85 o                         
  -8   3  13        378.55        387.52         4.53 o                         
  -7   3  13         35.44         31.65         1.74 o                         
  -6   3  13         11.71         12.65         1.46 o                         
  -5   3  13        547.67        571.18         5.12 o                         
  -4   3  13        163.24        151.49         2.78 o                         
  -3   3  13        132.52        143.92         2.64 o                         
  -2   3  13         10.98          7.69         1.37 o                         
  -1   3  13         39.93         33.75         1.69 o                         
   0   3  13         86.38         86.98         2.68 o                         
   1   3  13         21.31         19.94         1.68 o                         
   2   3  13        915.44        940.94         8.13 o                         
   3   3  13        800.35        784.08         7.35 o                         
   4   3  13          0.80         -0.25         1.64 o                         
   5   3  13          0.08         -1.18         1.69 o                         
   6   3  13         88.38         85.44         3.28 o                         
   7   3  13          4.44          5.49         1.95 o                         
   8   3  13          8.26          4.55         2.03 o                         
   9   3  13         66.65         61.69         3.12 o                         
  10   3  13         19.19         24.19         2.65 o                         
 -14   4  13          9.28          9.54         1.93 o                         
 -13   4  13        279.63        266.64         4.83 o                         
 -12   4  13         51.63         42.61         2.37 o                         
 -11   4  13        112.89        113.22         3.56 o                         
 -10   4  13         11.32         14.71         1.86 o                         
  -9   4  13        964.33        976.76         7.87 o                         
  -8   4  13       2294.37       2229.36        14.33 o                         
  -7   4  13        224.15        226.06         3.56 o                         
  -6   4  13        249.00        274.79         3.68 o                         
  -5   4  13         99.83        101.03         2.67 o                         
  -4   4  13         70.20         81.64         2.69 o                         
  -3   4  13       1549.32       1540.57        10.15 o                         
  -2   4  13         10.81         10.40         1.56 o                         
  -1   4  13         73.30         79.86         2.50 o                         
   0   4  13        303.01        302.51         4.06 o                         
   1   4  13        336.45        335.09         4.37 o                         
   2   4  13        799.83        831.17         7.51 o                         
   3   4  13        982.29       1003.53         8.68 o                         
   4   4  13        473.95        467.68         5.60 o                         
   5   4  13        248.82        258.37         4.43 o                         
   6   4  13          5.82          5.79         1.82 o                         
   7   4  13         19.31         21.29         2.43 o                         
   8   4  13        226.86        240.30         4.75 o                         
   9   4  13          4.82         -0.81         2.33 o                         
 -12   5  13          5.96          5.09         1.94 o                         
 -11   5  13         87.01         83.03         3.00 o                         
 -10   5  13          8.61          8.83         1.57 o                         
  -9   5  13          0.91         -0.54         1.41 o                         
  -8   5  13        229.33        228.79         3.40 o                         
  -7   5  13        250.19        242.53         3.47 o                         
  -6   5  13          6.22          4.60         1.52 o                         
  -5   5  13         18.47         17.00         1.63 o                         
  -4   5  13        246.15        231.56         3.19 o                         
  -3   5  13          3.45          2.07         1.35 o                         
  -2   5  13         80.27         69.43         2.23 o                         
  -1   5  13          4.17          3.90         1.25 o                         
   0   5  13          2.00          3.85         1.31 o                         
   1   5  13          0.08          2.11         1.33 o                         
   2   5  13          8.24          9.33         1.53 o                         
   3   5  13         47.35         53.14         2.27 o                         
   4   5  13         28.66         25.44         1.88 o                         
   5   5  13         19.41         23.76         1.93 o                         
   6   5  13         27.68         25.03         2.08 o                         
   7   5  13         53.82         47.96         2.43 o                         
 -10   6  13          7.85          5.49         2.25 o                         
  -9   6  13          0.58         -2.03         2.03 o                         
  -8   6  13         23.65         22.80         2.36 o                         
  -7   6  13        301.76        286.91         5.14 o                         
  -6   6  13         86.09         87.94         3.51 o                         
  -5   6  13        287.24        285.68         4.87 o                         
  -4   6  13          2.02          0.86         1.60 o                         
  -3   6  13          4.40          1.71         1.53 o                         
  -2   6  13        127.86        136.13         3.29 o                         
  -1   6  13         24.31         26.25         2.04 o                         
   0   6  13          8.00          4.05         2.10 o                         
   1   6  13         24.12         24.13         2.95 o                         
   2   6  13         36.95         35.10         2.43 o                         
   3   6  13         69.64         58.45         3.56 o                         
   4   6  13         54.38         49.90         2.88 o                         
   5   6  13        248.71        254.19         5.52 o                         
  -7   7  13          0.51         -6.40         6.40 o                         
  -6   7  13         17.74         23.15         1.98 o                         
  -5   7  13          0.47          0.71         1.54 o                         
  -4   7  13          0.42          2.73         1.59 o                         
  -3   7  13          1.23          3.44         2.34 o                         
  -2   7  13         29.48         28.44         2.58 o                         
  -1   7  13        119.18        120.24         6.25 o                         
   0   7  13          9.13          8.12         1.77 o                         
   1   7  13          3.44          3.04         2.04 o                         
   2   7  13         10.37          7.74         2.05 o                         
 -16   0  14          0.32          2.21         2.54 o                         
 -15   0  14        190.69        212.02         5.62 o                         
 -14   0  14         13.11         12.49         2.82 o                         
 -13   0  14        574.12        554.40        10.35 o                         
 -12   0  14         74.67         74.82         3.31 o                         
 -11   0  14        753.96        723.56         8.73 o                         
 -10   0  14        863.89        825.69         9.84 o                         
  -9   0  14        456.52        448.93         7.25 o                         
  -8   0  14        416.83        420.24         5.58 o                         
  -7   0  14        562.29        557.93         6.31 o                         
  -6   0  14        560.58        574.17         6.27 o                         
  -5   0  14       1055.90       1110.11         9.58 o                         
  -4   0  14       6888.95       6957.58        46.42 o                         
  -3   0  14        738.76        758.09         7.13 o                         
  -2   0  14         15.36         17.61         1.96 o                         
  -1   0  14        747.00        783.80         7.22 o                         
   0   0  14        193.85        186.20         3.79 o                         
   1   0  14        437.90        425.95         5.51 o                         
   2   0  14        230.57        231.67         4.26 o                         
   3   0  14        341.65        312.35         5.00 o                         
   4   0  14       1009.49       1003.13        10.12 o                         
   5   0  14        175.17        151.89         4.18 o                         
   6   0  14       1341.89       1369.07        13.07 o                         
   7   0  14         17.50         16.92         2.32 o                         
   8   0  14        398.85        394.70         6.54 o                         
   9   0  14          4.18          0.44         2.25 o                         
  10   0  14          9.88          3.52         2.76 o                         
 -15   1  14         41.07         49.09         2.25 o                         
 -14   1  14        998.66        968.09         7.95 o                         
 -13   1  14          5.90         11.61         1.73 o                         
 -12   1  14        440.09        430.52         4.78 o                         
 -11   1  14        485.66        473.81         4.80 o                         
 -10   1  14       1228.98       1198.76         8.13 o                         
  -9   1  14       1747.00       1786.60        10.75 o                         
  -8   1  14        986.72        992.06         7.05 o                         
  -7   1  14        328.53        339.03         3.53 o                         
  -6   1  14       2384.70       2368.77        13.03 o                         
  -5   1  14        805.00        833.27         5.71 o                         
  -4   1  14        222.95        245.12         2.73 o                         
  -3   1  14        171.06        194.87         2.45 o                         
  -2   1  14        294.76        265.74         2.74 o                         
  -1   1  14         11.18          8.97         1.02 o                         
   0   1  14          3.38          2.93         1.13 o                         
   1   1  14       2091.63       2122.80        12.98 o                         
   2   1  14       1510.13       1499.70         9.86 o                         
   3   1  14          2.91          2.13         1.31 o                         
   4   1  14        574.12        562.37         5.31 o                         
   5   1  14        733.97        746.71         6.35 o                         
   6   1  14          3.68          2.87         1.40 o                         
   7   1  14         92.68         85.80         2.51 o                         
   8   1  14         50.41         54.44         2.05 o                         
   9   1  14        464.05        497.83         5.37 o                         
  10   1  14        143.87        150.22         3.57 o                         
 -15   2  14        235.06        245.43         5.21 o                         
 -14   2  14         33.93         35.53         2.06 o                         
 -13   2  14        493.23        491.77         5.10 o                         
 -12   2  14         37.72         45.40         2.08 o                         
 -11   2  14         12.67         14.50         1.52 o                         
 -10   2  14        915.41        919.21         7.81 o                         
  -9   2  14          5.34          4.48         1.31 o                         
  -8   2  14       4194.82       4206.08        21.92 o                         
  -7   2  14       2537.32       2592.65        14.21 o                         
  -6   2  14         11.97         15.66         1.21 o                         
  -5   2  14       2147.88       2140.58        11.82 o                         
  -4   2  14        933.27        877.71         5.79 o                         
  -3   2  14         76.38         90.35         2.13 o                         
  -2   2  14        333.03        301.52         2.91 o                         
  -1   2  14         75.25         72.84         1.90 o                         
   0   2  14       2104.15       2066.46        12.55 o                         
   1   2  14       1861.63       1849.90        11.51 o                         
   2   2  14        985.43        962.52         6.99 o                         
   3   2  14       8191.05       8109.35        44.11 o                         
   4   2  14        778.36        754.36         7.32 o                         
   5   2  14        694.58        684.80         6.18 o                         
   6   2  14        145.25        140.91         3.06 o                         
   7   2  14        283.68        271.91         3.93 o                         
   8   2  14       1855.75       1914.41        12.97 o                         
   9   2  14         93.16         78.98         2.69 o                         
  10   2  14        504.26        507.08         6.29 o                         
 -14   3  14        297.00        292.77         5.95 o                         
 -13   3  14         72.96         70.31         2.44 o                         
 -12   3  14        120.46        108.32         2.61 o                         
 -11   3  14        110.02         93.65         2.42 o                         
 -10   3  14        841.58        817.50         6.12 o                         
  -9   3  14         98.86         91.82         2.94 o                         
  -8   3  14          8.21          9.30         1.62 o                         
  -7   3  14        711.22        719.55         6.28 o                         
  -6   3  14        362.67        375.49         4.28 o                         
  -5   3  14         60.65         51.17         1.88 o                         
  -4   3  14        179.86        184.45         3.05 o                         
  -3   3  14        669.97        671.61         5.59 o                         
  -2   3  14         19.81         32.73         1.76 o                         
  -1   3  14        195.31        172.83         3.24 o                         
   0   3  14       1095.07       1090.77         8.95 o                         
   1   3  14       1750.19       1705.84        12.70 o                         
   2   3  14        132.71        137.11         3.42 o                         
   3   3  14        615.85        609.76         6.47 o                         
   4   3  14          3.84          2.18         1.72 o                         
   5   3  14        835.35        821.22         8.08 o                         
   6   3  14         61.38         54.97         2.63 o                         
   7   3  14        804.77        802.91         8.37 o                         
   8   3  14         25.85         30.07         2.46 o                         
   9   3  14        627.90        626.77         7.67 o                         
 -13   4  14        436.76        441.53         6.30 o                         
 -12   4  14         73.84         77.26         3.63 o                         
 -11   4  14        106.54        104.63         3.17 o                         
 -10   4  14         45.87         50.57         2.47 o                         
  -9   4  14        193.74        195.84         3.62 o                         
  -8   4  14        598.79        622.97         5.91 o                         
  -7   4  14       1050.09       1036.67         8.03 o                         
  -6   4  14        587.72        592.26         5.52 o                         
  -5   4  14       1015.04       1052.51         7.87 o                         
  -4   4  14       3066.76       3079.93        18.38 o                         
  -3   4  14          0.12         -1.29         1.29 o                         
  -2   4  14         73.87         83.92         2.95 o                         
  -1   4  14        551.16        569.96         7.57 o                         
   0   4  14       1372.70       1335.81        10.46 o                         
   1   4  14        192.63        187.69         3.62 o                         
   2   4  14        352.71        355.29         4.76 o                         
   3   4  14        637.86        641.83         6.68 o                         
   4   4  14         28.56         30.56         2.11 o                         
   5   4  14          1.16         -1.68         1.68 o                         
   6   4  14        546.89        521.72         6.43 o                         
   7   4  14         18.36         16.05         2.07 o                         
   8   4  14        122.15        137.95         5.98 o                         
 -12   5  14         35.30         30.88         2.20 o                         
 -11   5  14         10.25          9.62         2.07 o                         
 -10   5  14        465.14        463.89         5.26 o                         
  -9   5  14        637.08        623.24         5.89 o                         
  -8   5  14          4.29          4.82         1.47 o                         
  -7   5  14        148.00        150.16         2.97 o                         
  -6   5  14        207.33        206.89         3.24 o                         
  -5   5  14        618.33        586.16         5.27 o                         
  -4   5  14          0.09         -0.75         1.23 o                         
  -3   5  14         98.71         98.24         2.29 o                         
  -2   5  14         53.24         54.78         2.03 o                         
  -1   5  14        559.44        559.35         5.55 o                         
   0   5  14          9.02         11.99         1.54 o                         
   1   5  14        344.63        334.93         4.33 o                         
   2   5  14          1.84          2.79         1.47 o                         
   3   5  14        180.20        183.66         3.66 o                         
   4   5  14         16.69         18.92         1.86 o                         
   5   5  14        605.47        603.79         6.68 o                         
   6   5  14         79.59         77.69         3.20 o                         
   7   5  14        128.06        145.99         4.33 o                         
 -10   6  14          4.15          4.26         2.17 o                         
  -9   6  14        496.57        467.66         7.00 o                         
  -8   6  14        253.40        254.44         4.82 o                         
  -7   6  14         37.76         38.67         2.51 o                         
  -6   6  14         14.99         17.68         2.11 o                         
  -5   6  14        357.49        368.51         5.54 o                         
  -4   6  14        330.07        317.57         4.86 o                         
  -3   6  14        434.12        443.47         5.16 o                         
  -2   6  14         74.24         81.75         3.25 o                         
  -1   6  14          0.04         -1.75         1.75 o                         
   0   6  14        418.43        427.34         6.19 o                         
   1   6  14         56.92         60.14         2.94 o                         
   2   6  14          3.45          3.23         2.02 o                         
   3   6  14        136.27        140.72         4.41 o                         
   4   6  14        212.12        210.80         5.15 o                         
   5   6  14         17.39         13.96         7.39 o                         
  -6   7  14        216.95        220.50        10.71 o                         
  -5   7  14         18.42         15.16         1.84 o                         
  -4   7  14         79.58         90.92         3.19 o                         
  -3   7  14         29.91         33.53         2.08 o                         
  -2   7  14         94.44         99.04         3.49 o                         
  -1   7  14         43.09         51.76         4.01 o                         
   0   7  14        470.84        490.41         7.44 o                         
 -15   1  15         33.12         40.72         2.15 o                         
 -14   1  15         85.47         83.21         3.36 o                         
 -13   1  15        178.86        197.60         3.78 o                         
 -12   1  15        351.35        351.44         4.40 o                         
 -11   1  15        203.77        198.69         3.58 o                         
 -10   1  15        251.73        245.29         4.12 o                         
  -9   1  15          6.13         10.97         1.46 o                         
  -8   1  15          0.33          5.27         1.30 o                         
  -7   1  15          3.22          2.49         1.33 o                         
  -6   1  15         63.22         61.92         1.89 o                         
  -5   1  15         20.90         15.38         1.26 o                         
  -4   1  15        797.50        836.01         5.54 o                         
  -3   1  15         99.16        119.62         2.19 o                         
  -2   1  15         11.28          6.80         1.06 o                         
  -1   1  15        472.14        476.36         3.79 o                         
   0   1  15        152.21        165.13         2.69 o                         
   1   1  15         39.22         35.34         1.71 o                         
   2   1  15          1.92          9.98         1.38 o                         
   3   1  15        132.20        137.04         2.93 o                         
   4   1  15        231.24        220.32         3.49 o                         
   5   1  15          1.36         -0.93         1.43 o                         
   6   1  15        647.98        620.42         5.52 o                         
   7   1  15         47.90         47.65         1.93 o                         
   8   1  15          5.34          3.59         1.51 o                         
   9   1  15          1.94          2.67         1.55 o                         
  10   1  15         74.13         78.38         4.13 o                         
 -15   2  15         50.98         42.58         2.40 o                         
 -14   2  15          1.74         -0.66         1.52 o                         
 -13   2  15         17.47         16.96         1.69 o                         
 -12   2  15         97.17         99.77         2.89 o                         
 -11   2  15         50.65         49.11         1.95 o                         
 -10   2  15         55.64         54.14         2.15 o                         
  -9   2  15         20.99         21.07         1.50 o                         
  -8   2  15       2714.21       2716.82        15.04 o                         
  -7   2  15        627.80        612.89         4.94 o                         
  -6   2  15          0.64         -0.55         1.14 o                         
  -5   2  15         29.19         29.85         1.33 o                         
  -4   2  15        140.79        150.84         2.60 o                         
  -3   2  15         30.50         26.28         1.37 o                         
  -2   2  15         47.10         49.91         1.54 o                         
  -1   2  15         50.18         46.32         1.55 o                         
   0   2  15        149.37        164.05         2.65 o                         
   1   2  15         43.07         54.79         2.26 o                         
   2   2  15        748.75        760.84         6.08 o                         
   3   2  15        418.41        442.32         4.49 o                         
   4   2  15          2.24         -1.33         1.33 o                         
   5   2  15         74.45         72.52         2.30 o                         
   6   2  15          9.54          7.44         1.54 o                         
   7   2  15          1.44         -0.42         1.47 o                         
   8   2  15          1.91          6.04         1.64 o                         
   9   2  15          0.00          0.46         1.61 o                         
 -14   3  15         96.82         99.61         2.88 o                         
 -13   3  15          7.24          7.61         1.53 o                         
 -12   3  15        317.14        322.37         3.91 o                         
 -11   3  15         67.43         59.25         2.06 o                         
 -10   3  15          8.56          8.25         1.47 o                         
  -9   3  15          0.78          1.20         1.89 o                         
  -8   3  15         53.26         51.57         2.16 o                         
  -7   3  15        198.00        193.28         3.51 o                         
  -6   3  15        507.82        504.59         5.09 o                         
  -5   3  15         22.74         18.83         1.58 o                         
  -4   3  15         22.24         23.52         1.58 o                         
  -3   3  15         28.75         24.68         1.55 o                         
  -2   3  15        136.14        130.95         3.10 o                         
  -1   3  15          3.79          3.24         1.48 o                         
   0   3  15         57.55         55.78         2.26 o                         
   1   3  15         14.31         17.12         1.83 o                         
   2   3  15          1.15         -1.64         1.64 o                         
   3   3  15        140.66        139.68         3.65 o                         
   4   3  15         55.09         55.86         2.51 o                         
   5   3  15         55.04         56.74         2.63 o                         
   6   3  15          4.78          5.21         2.04 o                         
   7   3  15         63.56         58.18         2.88 o                         
   8   3  15        114.01        105.72         4.02 o                         
   9   3  15          4.20          5.97         2.11 o                         
 -13   4  15         88.89         80.09         3.65 o                         
 -12   4  15          6.60          3.50         2.36 o                         
 -11   4  15         37.54         42.70         2.22 o                         
 -10   4  15         46.10         43.80         2.17 o                         
  -9   4  15         16.36         16.96         1.77 o                         
  -8   4  15         87.43         81.14         2.86 o                         
  -7   4  15          1.64         -0.17         1.49 o                         
  -6   4  15        108.14        110.91         2.97 o                         
  -5   4  15        545.37        520.56         5.15 o                         
  -4   4  15        147.19        147.10         3.04 o                         
  -3   4  15         19.96         13.61         1.69 o                         
  -2   4  15         14.05         13.87         1.67 o                         
  -1   4  15        238.79        243.57         3.97 o                         
   0   4  15        124.01        116.74         3.21 o                         
   1   4  15        332.01        317.90         4.58 o                         
   2   4  15        101.98         97.36         3.23 o                         
   3   4  15          0.56          1.17         1.68 o                         
   4   4  15          0.15         -1.69         1.69 o                         
   5   4  15          5.79          8.11         1.92 o                         
   6   4  15         63.44         60.47         2.74 o                         
   7   4  15         21.99         22.23         2.60 o                         
   8   4  15         17.42         13.60         4.68 o                         
 -12   5  15         64.58         50.90         9.52 o                         
 -11   5  15          3.85          6.47         1.65 o                         
 -10   5  15         17.56         26.59         2.04 o                         
  -9   5  15        111.82        106.16         3.40 o                         
  -8   5  15          0.39         -0.75         1.46 o                         
  -7   5  15         82.72         82.03         3.04 o                         
  -6   5  15         64.26         65.35         2.27 o                         
  -5   5  15        131.15        124.14         2.81 o                         
  -4   5  15        199.11        174.93         3.05 o                         
  -3   5  15        152.75        158.99         2.91 o                         
  -2   5  15         46.78         39.72         2.52 o                         
  -1   5  15          4.13          2.39         1.57 o                         
   0   5  15         47.30         51.24         2.41 o                         
   1   5  15          7.95          6.02         1.55 o                         
   2   5  15         68.78         62.53         2.40 o                         
   3   5  15         92.59         92.06         3.05 o                         
   4   5  15          0.01         -1.35         1.62 o                         
   5   5  15          6.55          9.79         2.09 o                         
   6   5  15        150.57        173.25         4.12 o                         
  -9   6  15          1.11          4.51         2.41 o                         
  -8   6  15         74.51         71.14         3.37 o                         
  -7   6  15          2.05          0.25         1.84 o                         
  -6   6  15          0.24          0.16         1.84 o                         
  -5   6  15         27.45         32.48         2.16 o                         
  -4   6  15        110.71        105.77         3.15 o                         
  -3   6  15        346.08        323.40         4.90 o                         
  -2   6  15         87.87         76.80         3.31 o                         
  -1   6  15         21.94         20.28         2.23 o                         
   0   6  15         18.22         16.25         2.15 o                         
   1   6  15         15.27         15.88         2.21 o                         
   2   6  15          3.18         -1.74         2.04 o                         
   3   6  15         21.55         30.69         2.63 o                         
   4   6  15          3.66          2.46         7.06 o                         
  -3   7  15        105.06        109.83         6.64 o                         
  -2   7  15         10.25          2.13         7.39 o                         
 -15   0  16        291.58        267.19         7.27 o                         
 -14   0  16        840.01        913.18        10.96 o                         
 -13   0  16          0.13          2.23         2.23 o                         
 -12   0  16        355.37        395.13         7.66 o                         
 -11   0  16        198.59        178.58         4.76 o                         
 -10   0  16        111.59        115.68         4.87 o                         
  -9   0  16       2400.66       2432.93        19.05 o                         
  -8   0  16      15916.07      15784.15       103.23 o                         
  -7   0  16       1904.18       1899.85        15.26 o                         
  -6   0  16        284.90        293.12         4.76 o                         
  -5   0  16       2949.24       2829.52        20.84 o                         
  -4   0  16       7636.80       7538.49        50.43 o                         
  -3   0  16       4113.21       4032.21        28.20 o                         
  -2   0  16        100.65        102.77         4.52 o                         
  -1   0  16        481.03        456.53         5.43 o                         
   0   0  16        664.08        625.83         7.13 o                         
   1   0  16       3701.57       3739.21        28.86 o                         
   2   0  16       4353.28       4417.05        39.02 o                         
   3   0  16       5589.13       5445.80        41.02 o                         
   4   0  16        195.16        216.00         4.70 o                         
   5   0  16         43.41         39.69         2.65 o                         
   6   0  16       1093.31       1042.15        11.06 o                         
   7   0  16          0.55         -1.22         2.07 o                         
   8   0  16        809.51        872.72        10.32 o                         
   9   0  16          0.06          0.92         2.31 o                         
 -15   1  16         16.22         20.61         1.93 o                         
 -14   1  16        487.45        478.18         5.41 o                         
 -13   1  16         89.82        102.89         3.05 o                         
 -12   1  16          9.72          5.18         1.59 o                         
 -11   1  16         30.64         35.81         2.44 o                         
 -10   1  16        655.93        623.16         5.50 o                         
  -9   1  16        957.12        953.64         6.94 o                         
  -8   1  16         12.43         19.04         1.52 o                         
  -7   1  16       1106.98       1129.77         7.98 o                         
  -6   1  16         44.98         46.51         1.76 o                         
  -5   1  16        310.99        302.20         3.49 o                         
  -4   1  16        156.77        154.37         2.51 o                         
  -3   1  16         35.13         38.52         1.49 o                         
  -2   1  16        202.85        197.22         2.64 o                         
  -1   1  16        367.89        350.40         3.82 o                         
   0   1  16          0.06         -0.91         1.23 o                         
   1   1  16       1030.27       1024.44         7.55 o                         
   2   1  16        300.25        310.98         4.24 o                         
   3   1  16          2.51          2.51         1.40 o                         
   4   1  16        150.59        148.53         3.15 o                         
   5   1  16        382.36        372.09         4.53 o                         
   6   1  16        278.76        279.04         3.81 o                         
   7   1  16         72.90         69.10         2.62 o                         
   8   1  16        108.23        107.54         2.92 o                         
   9   1  16        389.04        398.33         4.88 o                         
 -15   2  16          0.03         -2.48         4.52 o                         
 -14   2  16         18.70         21.26         1.83 o                         
 -13   2  16        261.01        263.30         3.93 o                         
 -12   2  16       1227.73       1226.88         8.68 o                         
 -11   2  16          5.69          4.23         1.42 o                         
 -10   2  16        399.84        398.30         4.27 o                         
  -9   2  16        153.40        150.10         2.92 o                         
  -8   2  16       1745.50       1800.27        10.78 o                         
  -7   2  16       1608.18       1638.07         9.91 o                         
  -6   2  16         31.28         28.23         1.48 o                         
  -5   2  16        139.72        112.30         2.33 o                         
  -4   2  16       1137.03       1161.94         7.86 o                         
  -3   2  16          0.02         -1.01         1.01 o                         
  -2   2  16       2089.56       2052.62        12.15 o                         
  -1   2  16         14.89         22.09         1.36 o                         
   0   2  16        222.55        222.19         3.09 o                         
   1   2  16       1490.23       1536.21        10.15 o                         
   2   2  16        186.41        181.82         3.06 o                         
   3   2  16       1128.88       1146.77         8.34 o                         
   4   2  16        132.40        128.10         2.96 o                         
   5   2  16       1239.90       1255.56         9.17 o                         
   6   2  16        159.02        153.40         3.23 o                         
   7   2  16         70.46         81.41         2.57 o                         
   8   2  16        682.31        686.48         7.90 o                         
   9   2  16        220.63        210.31         3.90 o                         
 -14   3  16        398.43        384.56         6.68 o                         
 -13   3  16         30.08         31.79         1.84 o                         
 -12   3  16         20.85         22.55         1.59 o                         
 -11   3  16          1.19         -0.79         1.19 o                         
 -10   3  16        242.31        238.32         4.13 o                         
  -9   3  16       2002.72       1998.74        13.51 o                         
  -8   3  16        137.55        140.81         3.35 o                         
  -7   3  16        675.25        683.63         6.25 o                         
  -6   3  16        550.27        558.10         5.46 o                         
  -5   3  16       1162.87       1203.93         8.80 o                         
  -4   3  16          1.88         -1.34         1.34 o                         
  -3   3  16         20.33         24.05         1.60 o                         
  -2   3  16        154.03        133.87         3.26 o                         
  -1   3  16        222.19        220.75         3.81 o                         
   0   3  16         51.90         43.34         2.21 o                         
   1   3  16       2643.45       2695.35        18.92 o                         
   2   3  16        370.59        357.76         5.08 o                         
   3   3  16        169.03        176.47         4.35 o                         
   4   3  16          2.10          0.56         1.79 o                         
   5   3  16        947.33        950.43         9.18 o                         
   6   3  16        650.37        631.37         7.39 o                         
   7   3  16         71.08         69.90         3.80 o                         
   8   3  16         95.10         97.18         6.38 o                         
 -13   4  16         36.08         36.98         2.34 o                         
 -12   4  16         57.35         57.18         3.12 o                         
 -11   4  16          4.57          6.10         1.96 o                         
 -10   4  16         21.63         26.02         2.23 o                         
  -9   4  16          5.71          8.85         1.73 o                         
  -8   4  16        792.56        792.01         6.99 o                         
  -7   4  16         78.80         80.18         3.18 o                         
  -6   4  16         36.62         38.92         1.97 o                         
  -5   4  16        964.96        962.36         7.59 o                         
  -4   4  16       1676.78       1675.07        11.28 o                         
  -3   4  16       1175.88       1136.30         9.10 o                         
  -2   4  16          0.77         -1.45         1.55 o                         
  -1   4  16         14.33          9.19         1.77 o                         
   0   4  16        721.82        723.10         7.15 o                         
   1   4  16        419.65        386.49         5.14 o                         
   2   4  16        156.43        161.82         3.81 o                         
   3   4  16          5.14          4.74         1.84 o                         
   4   4  16          1.19          1.40         1.78 o                         
   5   4  16        126.92        118.92         3.80 o                         
   6   4  16         38.60         40.21         2.53 o                         
   7   4  16        239.60        228.13         4.87 o                         
 -11   5  16        153.20        158.35         4.59 o                         
 -10   5  16          6.73          5.20         1.65 o                         
  -9   5  16        532.12        530.80         5.59 o                         
  -8   5  16          2.52         -0.64         1.50 o                         
  -7   5  16        650.40        659.22         6.41 o                         
  -6   5  16          6.19          3.43         1.46 o                         
  -5   5  16          4.14          3.05         1.42 o                         
  -4   5  16         77.43         64.78         2.38 o                         
  -3   5  16        202.78        203.46         3.55 o                         
  -2   5  16         11.31         17.67         1.70 o                         
  -1   5  16        222.49        225.15         3.82 o                         
   0   5  16         10.52         10.66         1.69 o                         
   1   5  16        293.85        302.20         4.50 o                         
   2   5  16         34.38         36.37         2.13 o                         
   3   5  16        252.64        245.72         4.38 o                         
   4   5  16         38.90         36.90         2.26 o                         
   5   5  16          0.43          1.13         1.79 o                         
  -8   6  16        183.30        170.79         7.63 o                         
  -7   6  16          4.44          4.32         2.05 o                         
  -6   6  16         62.57         58.14         3.41 o                         
  -5   6  16        182.96        191.55         3.86 o                         
  -4   6  16        180.10        177.22         3.93 o                         
  -3   6  16         11.59          8.00         2.07 o                         
  -2   6  16         40.55         42.71         2.65 o                         
  -1   6  16         50.37         55.31         4.05 o                         
   0   6  16        494.06        501.43         9.15 o                         
   1   6  16        500.42        504.06         8.06 o                         
   2   6  16          9.48         13.78         2.50 o                         
 -15   1  17          4.91          5.93         1.68 o                         
 -14   1  17         23.64         21.47         1.89 o                         
 -13   1  17         46.46         35.66         2.04 o                         
 -12   1  17        262.06        274.25         4.08 o                         
 -11   1  17         14.85         14.54         1.72 o                         
 -10   1  17          8.54          7.81         1.47 o                         
  -9   1  17        350.01        344.69         4.07 o                         
  -8   1  17        603.57        589.77         5.13 o                         
  -7   1  17        737.09        723.85         5.71 o                         
  -6   1  17        532.04        538.37         7.41 o                         
  -5   1  17         89.96         81.55         2.20 o                         
  -4   1  17         13.11         12.58         1.27 o                         
  -3   1  17         98.27        101.62         2.33 o                         
  -2   1  17        385.59        387.12         3.64 o                         
  -1   1  17         28.71         39.10         1.72 o                         
   0   1  17        154.53        144.95         2.93 o                         
   1   1  17          0.50          3.31         1.39 o                         
   2   1  17        623.71        634.90         5.73 o                         
   3   1  17        430.91        433.89         4.75 o                         
   4   1  17         21.29         20.49         1.72 o                         
   5   1  17         73.11         73.84         2.51 o                         
   6   1  17          0.21          3.86         1.58 o                         
   7   1  17         81.72         83.26         2.77 o                         
   8   1  17          8.59          6.43         1.78 o                         
 -14   2  17          1.49          0.43         1.56 o                         
 -13   2  17          0.97          0.24         1.45 o                         
 -12   2  17          3.40          4.16         1.52 o                         
 -11   2  17          5.66          4.06         1.51 o                         
 -10   2  17       1055.52       1042.95         7.53 o                         
  -9   2  17        412.35        417.08         4.33 o                         
  -8   2  17        951.74       1009.00         7.13 o                         
  -7   2  17        489.04        505.72         4.55 o                         
  -6   2  17         44.89         33.52         1.87 o                         
  -5   2  17        293.40        289.79         3.56 o                         
  -4   2  17         72.80         74.49         2.34 o                         
  -3   2  17        168.27        159.16         2.56 o                         
  -2   2  17         27.90         29.42         1.49 o                         
  -1   2  17         63.06         57.49         1.89 o                         
   0   2  17        130.59        123.49         2.66 o                         
   1   2  17        553.29        569.07         5.19 o                         
   2   2  17       1064.79       1104.22         8.14 o                         
   3   2  17        792.45        817.43         6.72 o                         
   4   2  17         27.51         24.75         1.74 o                         
   5   2  17          0.02          1.10         1.49 o                         
   6   2  17         73.73         75.79         2.53 o                         
   7   2  17        114.49        111.22         3.20 o                         
   8   2  17          6.81          9.42         2.24 o                         
 -14   3  17         50.91         42.86         8.37 o                         
 -13   3  17         54.19         64.56         2.45 o                         
 -12   3  17          0.22         -0.75         1.23 o                         
 -11   3  17        122.75        128.67         3.61 o                         
 -10   3  17         12.35          9.09         1.77 o                         
  -9   3  17          0.45          2.07         1.63 o                         
  -8   3  17          0.01          1.41         1.60 o                         
  -7   3  17          1.82          1.35         1.53 o                         
  -6   3  17          3.51          5.57         1.55 o                         
  -5   3  17        115.28         96.26         2.88 o                         
  -4   3  17        521.13        512.34         5.17 o                         
  -3   3  17         17.39         15.53         1.79 o                         
  -2   3  17         16.19         19.88         1.83 o                         
  -1   3  17         81.55         76.61         2.88 o                         
   0   3  17        263.94        258.97         4.41 o                         
   1   3  17         20.00         22.06         2.04 o                         
   2   3  17          2.87          5.46         1.85 o                         
   3   3  17         32.07         28.17         2.22 o                         
   4   3  17          3.88          2.60         1.92 o                         
   5   3  17         24.10         27.86         2.39 o                         
   6   3  17        203.56        233.16         4.90 o                         
   7   3  17        247.52        260.23         5.22 o                         
 -12   4  17         21.16         17.02         2.01 o                         
 -11   4  17         84.29         88.26         3.87 o                         
 -10   4  17          0.61          0.35         2.44 o                         
  -9   4  17        239.03        246.32         4.15 o                         
  -8   4  17          0.70          1.57         1.63 o                         
  -7   4  17         93.56         95.84         3.66 o                         
  -6   4  17          1.67          1.74         1.56 o                         
  -5   4  17        263.92        266.40         3.88 o                         
  -4   4  17        343.24        317.00         4.09 o                         
  -3   4  17         15.53         22.87         1.88 o                         
  -2   4  17         29.09         25.58         1.94 o                         
  -1   4  17         14.07          7.98         1.80 o                         
   0   4  17         14.70         23.58         2.03 o                         
   1   4  17        286.10        288.91         4.69 o                         
   2   4  17         42.95         37.10         2.31 o                         
   3   4  17         37.65         39.65         2.38 o                         
   4   4  17        255.93        245.97         4.70 o                         
   5   4  17         18.31         17.39         2.15 o                         
   6   4  17         47.19         49.32         2.96 o                         
 -10   5  17        179.85        176.75         4.62 o                         
  -9   5  17         28.08         33.25         2.11 o                         
  -8   5  17         13.05          9.24         1.68 o                         
  -7   5  17         51.86         48.73         2.11 o                         
  -6   5  17         21.56         21.75         2.09 o                         
  -5   5  17         16.50         13.75         1.73 o                         
  -4   5  17         20.92         19.32         1.83 o                         
  -3   5  17         13.01         13.97         1.70 o                         
  -2   5  17         28.62         28.66         2.05 o                         
  -1   5  17         10.29         11.90         1.73 o                         
   0   5  17        146.65        144.09         3.55 o                         
   1   5  17         48.67         53.25         2.46 o                         
   2   5  17         14.04         13.58         1.88 o                         
   3   5  17          9.57          9.89         1.90 o                         
   4   5  17          0.43          1.44         1.78 o                         
  -7   6  17         41.38         32.24         3.47 o                         
  -6   6  17         74.71         67.71         2.91 o                         
  -5   6  17          1.62          2.44         1.76 o                         
  -4   6  17         36.57         32.91         2.45 o                         
  -3   6  17        222.27        219.17         5.01 o                         
  -2   6  17         68.66         61.51         3.41 o                         
  -1   6  17         91.40         81.60         3.65 o                         
   0   6  17          2.05          3.90         2.33 o                         
   1   6  17         17.76         20.49         2.44 o                         
 -14   0  18        275.25        313.37         9.51 o                         
 -13   0  18        149.94        175.10         5.15 o                         
 -12   0  18        727.62        705.51        11.43 o                         
 -11   0  18        221.27        253.79         5.48 o                         
 -10   0  18         25.55         28.51         3.84 o                         
  -9   0  18        400.44        386.12         7.13 o                         
  -8   0  18       1025.11       1041.15        10.27 o                         
  -7   0  18          3.74          5.12         1.94 o                         
  -6   0  18        215.21        212.84         4.99 o                         
  -5   0  18        101.09         94.57         3.81 o                         
  -4   0  18        415.30        436.72         6.63 o                         
  -3   0  18        816.82        777.08         7.90 o                         
  -2   0  18        593.31        617.31         8.60 o                         
  -1   0  18        374.43        377.10         5.24 o                         
   0   0  18          0.40         -0.93         1.81 o                         
   1   0  18         15.98         13.19         2.06 o                         
   2   0  18         75.47         81.63         3.39 o                         
   3   0  18        192.07        192.91         4.62 o                         
   4   0  18         64.64         70.47         3.20 o                         
   5   0  18        767.63        782.03         9.24 o                         
   6   0  18        144.40        164.19         4.80 o                         
   7   0  18         27.72         31.69         2.75 o                         
   8   0  18       1019.15       1090.28        12.11 o                         
 -14   1  18         37.16         34.70         2.07 o                         
 -13   1  18         47.74         39.31         2.12 o                         
 -12   1  18        566.28        631.86         6.07 o                         
 -11   1  18         93.04         99.32         2.85 o                         
 -10   1  18          1.25         -0.43         1.38 o                         
  -9   1  18       1245.82       1213.91         8.37 o                         
  -8   1  18       1133.25       1168.10         8.56 o                         
  -7   1  18       1333.27       1333.79         8.71 o                         
  -6   1  18         57.78         60.92         1.96 o                         
  -5   1  18        279.72        299.71         3.48 o                         
  -4   1  18        787.87        775.69         5.63 o                         
  -3   1  18         10.69         19.97         1.45 o                         
  -2   1  18       1137.92       1086.42         6.95 o                         
  -1   1  18         93.81         83.08         2.33 o                         
   0   1  18         56.38         59.90         2.00 o                         
   1   1  18        701.77        703.26         6.11 o                         
   2   1  18        683.36        709.54         6.24 o                         
   3   1  18         70.60         72.11         2.46 o                         
   4   1  18         47.94         44.65         2.07 o                         
   5   1  18        226.02        214.95         3.77 o                         
   6   1  18        988.29       1022.70         8.37 o                         
   7   1  18          5.99          7.59         2.08 o                         
   8   1  18        112.88        119.96         3.44 o                         
 -14   2  18        120.34        115.46         3.23 o                         
 -13   2  18          3.91          2.58         1.63 o                         
 -12   2  18        285.00        300.85         4.12 o                         
 -11   2  18        141.35        147.58         3.14 o                         
 -10   2  18         10.42         12.31         1.73 o                         
  -9   2  18        806.28        843.35         6.51 o                         
  -8   2  18       2818.01       2838.89        15.89 o                         
  -7   2  18         57.96         54.48         1.91 o                         
  -6   2  18        236.91        222.60         4.72 o                         
  -5   2  18        132.85        109.37         2.85 o                         
  -4   2  18       1407.95       1479.08         9.71 o                         
  -3   2  18       3256.64       3219.37        17.27 o                         
  -2   2  18         88.46         92.19         2.41 o                         
  -1   2  18          8.97          8.25         1.34 o                         
   0   2  18        956.47       1001.98         7.54 o                         
   1   2  18       3254.45       3222.53        19.23 o                         
   2   2  18         14.09         18.41         1.60 o                         
   3   2  18        140.39        135.87         3.00 o                         
   4   2  18          6.75          3.25         1.96 o                         
   5   2  18        194.50        187.39         3.48 o                         
   6   2  18         56.14         56.17         2.27 o                         
   7   2  18        960.33        986.41         8.49 o                         
 -13   3  18        196.18        198.83         4.30 o                         
 -12   3  18         28.81         32.43         2.26 o                         
 -11   3  18        119.95        122.67         3.76 o                         
 -10   3  18         12.90         15.07         1.91 o                         
  -9   3  18       1009.77       1004.43         8.45 o                         
  -8   3  18          5.57          6.61         1.71 o                         
  -7   3  18        200.58        186.92         3.67 o                         
  -6   3  18         66.69         59.62         2.30 o                         
  -5   3  18         15.92         19.41         1.74 o                         
  -4   3  18        828.61        764.34         6.65 o                         
  -3   3  18         21.13         19.04         1.90 o                         
  -2   3  18        199.33        183.53         3.83 o                         
  -1   3  18        284.76        272.32         4.58 o                         
   0   3  18        508.62        505.28         6.24 o                         
   1   3  18        185.70        198.31         4.22 o                         
   2   3  18         35.43         38.11         2.57 o                         
   3   3  18         38.71         38.84         2.44 o                         
   4   3  18        560.94        555.74         6.89 o                         
   5   3  18        127.64        137.95         4.19 o                         
   6   3  18        738.12        800.28         8.70 o                         
 -12   4  18        525.46        532.59         6.26 o                         
 -11   4  18         79.45         85.74         4.31 o                         
 -10   4  18        293.71        294.91         7.82 o                         
  -9   4  18         79.48         82.44         4.17 o                         
  -8   4  18        944.58        974.95         8.19 o                         
  -7   4  18        241.74        240.10         3.98 o                         
  -6   4  18         53.42         53.11         2.65 o                         
  -5   4  18         98.89         99.36         2.96 o                         
  -4   4  18        208.51        221.97         4.07 o                         
  -3   4  18        941.13        856.65         7.82 o                         
  -2   4  18        344.00        332.15         4.76 o                         
  -1   4  18         29.69         30.31         2.17 o                         
   0   4  18        186.56        188.42         4.10 o                         
   1   4  18        976.43        996.00         9.25 o                         
   2   4  18         90.17         88.36         3.71 o                         
   3   4  18          0.58         -1.83         1.83 o                         
   4   4  18          7.88          8.31         2.05 o                         
   5   4  18        263.90        257.23         4.99 o                         
 -10   5  18          0.81          2.72         2.29 o                         
  -9   5  18        521.85        504.41         8.08 o                         
  -8   5  18        274.58        272.23         4.53 o                         
  -7   5  18         28.87         25.87         1.90 o                         
  -6   5  18         14.99         13.26         1.82 o                         
  -5   5  18        143.19        135.82         3.27 o                         
  -4   5  18          0.36          2.02         1.61 o                         
  -3   5  18          7.95          5.84         1.72 o                         
  -2   5  18         64.64         58.50         2.48 o                         
  -1   5  18         20.26         18.21         1.91 o                         
   0   5  18          0.23          1.33         1.66 o                         
   1   5  18        626.25        644.92         7.66 o                         
   2   5  18        265.44        283.82         5.22 o                         
   3   5  18         20.92         18.61         2.70 o                         
  -6   6  18        156.19        158.94         4.51 o                         
  -5   6  18          0.33         -1.71         1.71 o                         
  -4   6  18        164.32        191.43         6.97 o                         
  -3   6  18        549.35        540.41         7.70 o                         
  -2   6  18        105.93        102.53         4.77 o                         
  -1   6  18          2.44         -2.04         2.04 o                         
 -14   1  19          3.20          3.32         1.65 o                         
 -13   1  19        154.43        153.59         3.54 o                         
 -12   1  19         54.23         51.83         2.89 o                         
 -11   1  19         65.18         66.74         2.27 o                         
 -10   1  19         28.97         32.86         1.82 o                         
  -9   1  19        326.31        324.97         4.06 o                         
  -8   1  19         22.87         25.53         1.91 o                         
  -7   1  19        541.57        545.54         5.02 o                         
  -6   1  19          2.28         -1.33         1.33 o                         
  -5   1  19        493.67        467.11         4.51 o                         
  -4   1  19        225.70        196.84         3.11 o                         
  -3   1  19         44.49         47.46         1.79 o                         
  -2   1  19          0.09         -0.91         1.26 o                         
  -1   1  19         69.07         62.55         2.20 o                         
   0   1  19         68.67         67.35         2.24 o                         
   1   1  19          2.89          4.21         1.49 o                         
   2   1  19        296.66        331.16         4.45 o                         
   3   1  19        456.26        449.51         5.01 o                         
   4   1  19          0.90         -1.47         1.47 o                         
   5   1  19        208.36        216.37         3.86 o                         
   6   1  19          9.84         20.02         1.86 o                         
   7   1  19         36.11         40.57         2.23 o                         
 -13   2  19          4.91          5.66         1.69 o                         
 -12   2  19          2.79          1.29         1.70 o                         
 -11   2  19         89.09         78.17         2.43 o                         
 -10   2  19          8.59         10.59         1.50 o                         
  -9   2  19          5.40          2.58         1.34 o                         
  -8   2  19        236.85        236.08         3.42 o                         
  -7   2  19        886.20        861.73         6.45 o                         
  -6   2  19         45.97         45.10         2.03 o                         
  -5   2  19          3.45         -0.22         1.35 o                         
  -4   2  19        472.26        424.74         4.49 o                         
  -3   2  19         43.42         29.84         1.53 o                         
  -2   2  19         73.51         82.82         2.38 o                         
  -1   2  19          3.26          1.30         1.31 o                         
   0   2  19        173.71        158.44         3.05 o                         
   1   2  19          0.00          1.04         1.33 o                         
   2   2  19        150.06        140.51         3.03 o                         
   3   2  19        357.86        343.60         5.36 o                         
   4   2  19         88.94         82.67         2.54 o                         
   5   2  19         21.39         23.97         1.78 o                         
   6   2  19         49.02         47.95         2.16 o                         
 -13   3  19         11.73         19.87         7.72 o                         
 -12   3  19        133.41        136.32         4.17 o                         
 -11   3  19        197.18        196.54         4.39 o                         
 -10   3  19          8.88          9.02         2.03 o                         
  -9   3  19          8.36          8.45         1.81 o                         
  -8   3  19         39.15         41.60         2.19 o                         
  -7   3  19          1.23         -0.41         1.61 o                         
  -6   3  19         44.73         50.10         2.24 o                         
  -5   3  19         49.43         43.16         2.06 o                         
  -4   3  19          1.14          2.03         1.51 o                         
  -3   3  19          0.24          3.03         1.70 o                         
  -2   3  19        233.84        219.12         4.14 o                         
  -1   3  19          0.38         -1.68         1.87 o                         
   0   3  19         14.35         15.37         2.06 o                         
   1   3  19          2.51          2.44         1.89 o                         
   2   3  19          5.34          4.06         1.93 o                         
   3   3  19        191.51        180.33         4.41 o                         
   4   3  19          2.84          1.41         1.93 o                         
   5   3  19          3.67          6.45         2.38 o                         
   6   3  19          0.29         -0.66         6.24 o                         
 -11   4  19          3.05          3.50         2.15 o                         
 -10   4  19        518.70        521.34         8.11 o                         
  -9   4  19        638.78        600.54         6.34 o                         
  -8   4  19        650.86        638.32         6.46 o                         
  -7   4  19        338.53        334.88         4.66 o                         
  -6   4  19         75.49         70.52         2.51 o                         
  -5   4  19         45.33         37.45         2.00 o                         
  -4   4  19         36.89         28.00         2.25 o                         
  -3   4  19         79.46         64.97         2.55 o                         
  -2   4  19         85.08         78.50         4.00 o                         
  -1   4  19         79.41         74.99         2.91 o                         
   0   4  19        210.18        197.90         4.34 o                         
   1   4  19        228.69        212.14         4.46 o                         
   2   4  19        200.73        213.50         4.53 o                         
   3   4  19        406.38        405.43         5.93 o                         
   4   4  19        267.41        263.38         5.03 o                         
  -9   5  19          1.85          6.95         1.88 o                         
  -8   5  19          0.26          1.45         1.73 o                         
  -7   5  19          3.83          6.46         1.79 o                         
  -6   5  19         21.63         24.03         1.83 o                         
  -5   5  19         32.07         30.56         2.07 o                         
  -4   5  19          4.32          2.05         1.67 o                         
  -3   5  19         19.88         20.89         1.98 o                         
  -2   5  19          0.27          0.20         1.66 o                         
  -1   5  19          3.85          1.08         1.73 o                         
   0   5  19        212.44        192.04         4.67 o                         
   1   5  19         42.73         41.26         2.81 o                         
   2   5  19         67.84         75.58         4.53 o                         
 -13   0  20        125.49        143.28         6.87 o                         
 -12   0  20          1.58          2.32         2.36 o                         
 -11   0  20       1847.95       1894.48        18.44 o                         
 -10   0  20        747.97        824.16        11.37 o                         
  -9   0  20          1.93          4.02         2.48 o                         
  -8   0  20        475.16        439.21         6.47 o                         
  -7   0  20       2757.01       2765.37        21.44 o                         
  -6   0  20         29.36         20.50         2.77 o                         
  -5   0  20        140.41        107.83         4.06 o                         
  -4   0  20         52.42         40.87         2.51 o                         
  -3   0  20       1753.02       1662.82        13.87 o                         
  -2   0  20          9.57         20.15         2.50 o                         
  -1   0  20       1039.20       1119.29        12.43 o                         
   0   0  20        101.84         90.77         3.66 o                         
   1   0  20        157.92        149.61         4.33 o                         
   2   0  20        223.27        231.26         4.94 o                         
   3   0  20        575.69        549.04         7.43 o                         
   4   0  20        122.79        124.86         4.40 o                         
   5   0  20         80.07         74.88         4.73 o                         
   6   0  20        140.17        156.45         6.45 o                         
 -13   1  20         20.94         14.70         1.77 o                         
 -12   1  20        535.49        587.43         6.32 o                         
 -11   1  20          5.10          5.56         1.57 o                         
 -10   1  20        159.18        160.55         3.30 o                         
  -9   1  20        975.19        898.71         7.02 o                         
  -8   1  20        385.51        398.47         4.77 o                         
  -7   1  20         17.43         10.46         1.52 o                         
  -6   1  20        169.11        171.51         3.14 o                         
  -5   1  20         25.14         25.78         1.65 o                         
  -4   1  20       1431.20       1385.31         8.62 o                         
  -3   1  20         84.28         93.38         2.57 o                         
  -2   1  20        284.27        274.61         3.78 o                         
  -1   1  20          0.01         -1.49         1.49 o                         
   0   1  20        195.30        195.38         3.49 o                         
   1   1  20         76.68         75.31         2.53 o                         
   2   1  20         52.76         49.03         2.11 o                         
   3   1  20         44.83         52.58         2.19 o                         
   4   1  20         20.86         17.22         2.02 o                         
   5   1  20        103.26        117.98         3.33 o                         
   6   1  20        903.94        955.12         8.22 o                         
 -13   2  20        576.35        594.28         6.24 o                         
 -12   2  20         91.28         91.47         2.70 o                         
 -11   2  20        166.04        173.96         3.36 o                         
 -10   2  20        121.01        120.38         2.97 o                         
  -9   2  20         41.16         48.01         1.92 o                         
  -8   2  20         76.69         69.58         2.32 o                         
  -7   2  20        290.51        293.12         3.69 o                         
  -6   2  20          0.20         -1.24         1.24 o                         
  -5   2  20          2.35          1.13         1.40 o                         
  -4   2  20          4.90         11.50         1.55 o                         
  -3   2  20       4023.91       3862.58        20.52 o                         
  -2   2  20        289.97        303.05         3.80 o                         
  -1   2  20         14.56         10.77         1.51 o                         
   0   2  20         18.70         15.57         1.54 o                         
   1   2  20        703.98        708.22         6.26 o                         
   2   2  20       1418.23       1429.31        10.20 o                         
   3   2  20         10.50         14.04         1.62 o                         
   4   2  20          2.40          1.41         1.49 o                         
   5   2  20         34.98         25.62         1.83 o                         
   6   2  20        511.88        543.80        20.85 o                         
 -12   3  20        361.33        389.01         5.87 o                         
 -11   3  20         12.91         16.01         2.06 o                         
 -10   3  20          0.96         -0.05         1.77 o                         
  -9   3  20        108.15        108.13         3.42 o                         
  -8   3  20        921.36        952.05         8.24 o                         
  -7   3  20        207.75        222.65         4.10 o                         
  -6   3  20        424.70        438.64         5.23 o                         
  -5   3  20         13.26          8.99         1.72 o                         
  -4   3  20         71.84         71.73         2.79 o                         
  -3   3  20         27.58         19.27         2.03 o                         
  -2   3  20        649.78        643.79         6.85 o                         
  -1   3  20        227.12        215.25         4.50 o                         
   0   3  20          0.79          2.07         1.88 o                         
   1   3  20         13.59         11.96         2.13 o                         
   2   3  20        725.49        754.83         8.14 o                         
   3   3  20         74.87         61.31         2.92 o                         
   4   3  20         23.23         23.73         2.79 o                         
   5   3  20         78.28         67.24         4.96 o                         
 -10   4  20        247.97        251.06         6.22 o                         
  -9   4  20        196.32        209.45         5.65 o                         
  -8   4  20       1285.31       1313.20        10.24 o                         
  -7   4  20         70.08         73.10         2.67 o                         
  -6   4  20         36.60         36.29         2.15 o                         
  -5   4  20          1.19         -1.50         1.50 o                         
  -4   4  20         40.60         43.84         2.38 o                         
  -3   4  20        477.27        475.56         5.88 o                         
  -2   4  20         41.12         42.96         2.48 o                         
  -1   4  20        253.95        268.06         4.81 o                         
   0   4  20          2.47          0.23         2.22 o                         
   1   4  20        510.13        529.17         6.67 o                         
   2   4  20         29.39         28.68         2.34 o                         
   3   4  20        238.83        257.08         5.26 o                         
  -8   5  20        377.68        375.55        19.86 o                         
  -7   5  20         42.32         38.82         2.43 o                         
  -6   5  20         17.65         19.88         1.82 o                         
  -5   5  20          3.08          1.85         1.71 o                         
  -4   5  20        401.93        379.81         5.25 o                         
  -3   5  20        144.39        142.65         3.81 o                         
  -2   5  20         15.15         15.69         2.12 o                         
  -1   5  20         15.15         14.83         2.03 o                         
   0   5  20        308.50        329.23         6.68 o                         
 -13   1  21          3.89          5.63         1.76 o                         
 -12   1  21         14.33         19.93         1.99 o                         
 -11   1  21         49.11         54.63         2.20 o                         
 -10   1  21          2.33          0.96         1.71 o                         
  -9   1  21        642.76        623.57         5.73 o                         
  -8   1  21          0.55          0.33         1.60 o                         
  -7   1  21         23.48         28.53         1.72 o                         
  -6   1  21        186.10        177.17         3.22 o                         
  -5   1  21          0.51         -1.33         1.33 o                         
  -4   1  21        216.94        210.78         3.22 o                         
  -3   1  21         81.32         83.37         2.54 o                         
  -2   1  21        254.33        270.38         3.45 o                         
  -1   1  21         18.54         15.40         1.58 o                         
   0   1  21         76.34         75.59         2.55 o                         
   1   1  21        146.41        151.21         3.34 o                         
   2   1  21         35.73         37.64         2.04 o                         
   3   1  21         69.95         74.75         3.37 o                         
   4   1  21          9.86          9.90         1.73 o                         
   5   1  21         62.54         70.64         2.59 o                         
 -12   2  21         35.93         40.25         2.04 o                         
 -11   2  21          4.61          6.63         1.55 o                         
 -10   2  21          1.94          3.07         1.78 o                         
  -9   2  21          5.55          4.34         1.43 o                         
  -8   2  21          4.68          5.11         1.41 o                         
  -7   2  21          1.70          1.00         1.40 o                         
  -6   2  21        172.02        173.25         3.26 o                         
  -5   2  21         11.18          9.24         1.55 o                         
  -4   2  21          8.98          5.01         1.47 o                         
  -3   2  21          1.60          5.16         1.40 o                         
  -2   2  21          5.80          3.44         1.34 o                         
  -1   2  21        220.74        225.83         3.54 o                         
   0   2  21          3.36          0.79         1.40 o                         
   1   2  21          0.32         -1.38         1.38 o                         
   2   2  21        121.53        123.89         3.05 o                         
   3   2  21        118.98        127.65         3.12 o                         
   4   2  21          1.25         -0.14         1.50 o                         
   5   2  21          0.61         -5.09         5.58 o                         
 -11   3  21          1.94         -0.16         1.81 o                         
 -10   3  21        168.66        185.93         4.32 o                         
  -9   3  21         31.91         36.46         2.32 o                         
  -8   3  21          1.21          1.82         1.77 o                         
  -7   3  21        325.62        310.80         4.70 o                         
  -6   3  21          1.78         -0.22         1.68 o                         
  -5   3  21         30.48         27.74         2.01 o                         
  -4   3  21          3.01          4.19         1.86 o                         
  -3   3  21         15.63         14.35         2.00 o                         
  -2   3  21          8.99         11.52         2.09 o                         
  -1   3  21         13.00         16.22         2.18 o                         
   0   3  21         86.16         89.93         4.13 o                         
   1   3  21          5.54          4.61         2.00 o                         
   2   3  21         20.78         23.10         2.36 o                         
   3   3  21        106.17        114.11         4.12 o                         
  -9   4  21         44.38         49.05         2.42 o                         
  -8   4  21         14.16         11.76         1.91 o                         
  -7   4  21          0.25         -1.64         1.64 o                         
  -6   4  21         82.39         71.14         2.61 o                         
  -5   4  21        116.89        123.43         3.77 o                         
  -4   4  21         24.75         23.58         2.13 o                         
  -3   4  21         92.01         95.23         3.36 o                         
  -2   4  21          5.72          5.98         1.92 o                         
  -1   4  21          2.05          3.04         1.92 o                         
   0   4  21          0.00          1.11         1.91 o                         
   1   4  21         65.47         76.65         3.15 o                         
   2   4  21         51.01         58.76         2.84 o                         
  -6   5  21         82.83         85.37        12.32 o                         
  -5   5  21          3.20          2.43         1.81 o                         
  -4   5  21         26.53         27.15         2.16 o                         
  -3   5  21          7.50          5.13         1.89 o                         
  -2   5  21         40.85         41.96         2.99 o                         
 -12   0  22          7.93          5.69         2.37 o                         
 -11   0  22        303.81        293.32         6.20 o                         
 -10   0  22        293.98        325.80         7.40 o                         
  -9   0  22         13.78         22.92         3.60 o                         
  -8   0  22        262.75        270.34         6.35 o                         
  -7   0  22        180.26        156.37         4.48 o                         
  -6   0  22          9.64         12.04         2.15 o                         
  -5   0  22          0.08         -1.89         1.89 o                         
  -4   0  22        738.63        633.44         7.59 o                         
  -3   0  22       2209.27       2010.78        16.43 o                         
  -2   0  22        164.70        187.98         4.85 o                         
  -1   0  22        230.25        248.96         5.31 o                         
   0   0  22         28.14         33.31         2.66 o                         
   1   0  22       1096.90       1148.42        11.84 o                         
   2   0  22       1458.49       1470.05        14.16 o                         
   3   0  22        238.82        253.05         5.32 o                         
   4   0  22        136.04        125.39         4.28 o                         
 -12   1  22        153.22        149.33         3.79 o                         
 -11   1  22         84.17         98.55         2.87 o                         
 -10   1  22          8.34          9.33         1.60 o                         
  -9   1  22          0.45          2.87         1.54 o                         
  -8   1  22        192.40        195.43         3.78 o                         
  -7   1  22        175.86        174.97         3.29 o                         
  -6   1  22        254.38        250.37         3.68 o                         
  -5   1  22        316.10        297.55         3.89 o                         
  -4   1  22         71.76         68.66         2.25 o                         
  -3   1  22        328.56        311.18         4.24 o                         
  -2   1  22         31.30         24.73         1.69 o                         
  -1   1  22        420.20        430.92         4.67 o                         
   0   1  22         38.21         39.36         2.06 o                         
   1   1  22        172.46        175.49         3.55 o                         
   2   1  22         42.13         41.86         2.12 o                         
   3   1  22        261.11        272.51         4.24 o                         
   4   1  22          2.65          1.15         1.64 o                         
 -12   2  22         21.72         21.18         8.05 o                         
 -11   2  22        533.91        540.40         6.94 o                         
 -10   2  22        265.76        293.37         4.03 o                         
  -9   2  22         97.90        110.84         4.13 o                         
  -8   2  22         78.93         72.10         2.45 o                         
  -7   2  22       1204.64       1221.41         8.50 o                         
  -6   2  22        178.08        198.59         3.27 o                         
  -5   2  22        146.32        143.60         3.30 o                         
  -4   2  22          0.03         -1.42         1.42 o                         
  -3   2  22       1171.88       1157.11         8.43 o                         
  -2   2  22        398.34        409.30         6.46 o                         
  -1   2  22         95.16        105.54         3.12 o                         
   0   2  22        374.74        374.33         6.00 o                         
   1   2  22          1.48         -1.27         1.41 o                         
   2   2  22         34.09         29.88         1.85 o                         
   3   2  22         40.79         33.81         1.92 o                         
 -10   3  22        357.10        385.13         6.62 o                         
  -9   3  22        187.42        163.26         4.04 o                         
  -8   3  22        427.59        473.04         5.81 o                         
  -7   3  22        155.22        155.81         4.54 o                         
  -6   3  22         34.12         36.23         2.21 o                         
  -5   3  22        233.39        229.91         4.19 o                         
  -4   3  22        631.94        618.90         6.96 o                         
  -3   3  22        459.18        487.00         6.17 o                         
  -2   3  22          7.72          7.49         2.05 o                         
  -1   3  22        177.26        183.99         4.49 o                         
   0   3  22        144.38        154.21         4.30 o                         
   1   3  22         13.69         15.65         2.26 o                         
   2   3  22          0.02          2.92         2.07 o                         
  -8   4  22         68.31         74.18         2.76 o                         
  -7   4  22         14.60         13.61         1.93 o                         
  -6   4  22         86.51         85.83         2.84 o                         
  -5   4  22         37.35         36.75         2.37 o                         
  -4   4  22         38.65         39.53         2.42 o                         
  -3   4  22        182.12        185.93         4.39 o                         
  -2   4  22        162.59        163.02         4.23 o                         
  -1   4  22          0.35          2.29         1.90 o                         
   0   4  22          7.73         13.25         2.13 o                         
 -11   1  23         41.45         38.13         2.47 o                         
 -10   1  23         26.43         29.96         2.27 o                         
  -9   1  23          1.44          0.93         1.49 o                         
  -8   1  23        123.93        111.57         3.27 o                         
  -7   1  23          2.63          1.87         1.42 o                         
  -6   1  23         38.50         39.32         1.91 o                         
  -5   1  23        165.87        149.74         3.21 o                         
  -4   1  23         31.64         35.88         1.85 o                         
  -3   1  23          1.62          0.68         1.41 o                         
  -2   1  23          1.34          2.46         1.63 o                         
  -1   1  23          1.63          1.74         1.57 o                         
   0   1  23          0.29         -0.06         1.55 o                         
   1   1  23        105.54        117.40         4.75 o                         
   2   1  23         79.37         69.09         2.55 o                         
   3   1  23          0.14          2.73         1.58 o                         
 -11   2  23         97.52         99.16        13.30 o                         
 -10   2  23          3.70          7.74         1.93 o                         
  -9   2  23         15.95         24.82         1.74 o                         
  -8   2  23         25.49         35.74         1.85 o                         
  -7   2  23        268.63        254.21         4.16 o                         
  -6   2  23         33.75         25.70         1.67 o                         
  -5   2  23         51.52         51.05         2.22 o                         
  -4   2  23        188.16        186.34         3.52 o                         
  -3   2  23        610.25        583.65         6.43 o                         
  -2   2  23          1.36          1.37         1.39 o                         
  -1   2  23         19.97         18.50         1.67 o                         
   0   2  23         53.30         51.71         2.13 o                         
   1   2  23         20.41         13.65         1.61 o                         
   2   2  23        105.93        118.05         3.05 o                         
  -9   3  23          3.08          4.97         1.85 o                         
  -8   3  23        384.74        390.38         5.43 o                         
  -7   3  23          3.11         -0.70         1.78 o                         
  -6   3  23         23.46         23.42         2.07 o                         
  -5   3  23         44.75         53.29         2.66 o                         
  -4   3  23          0.07         -0.51         1.86 o                         
  -3   3  23          0.22          0.80         1.87 o                         
  -2   3  23         22.93         22.64         2.34 o                         
  -1   3  23         26.26         30.01         2.64 o                         
   0   3  23         57.44         68.72         3.07 o                         
   1   3  23         15.87         27.02         4.70 o                         
  -6   4  23        207.51        230.05         8.63 o                         
  -5   4  23         52.85         44.33         2.50 o                         
  -4   4  23         23.74         23.69         2.19 o                         
  -3   4  23          0.02         -0.02         2.01 o                         
 -10   0  24        316.78        323.99         8.08 o                         
  -9   0  24         22.79         32.32         2.89 o                         
  -8   0  24         17.61         24.36         2.46 o                         
  -7   0  24        104.18        122.40         5.68 o                         
  -6   0  24         12.49         12.52         2.26 o                         
  -5   0  24         76.11         76.97         3.32 o                         
  -4   0  24          0.26          1.21         2.02 o                         
  -3   0  24          4.74          5.56         2.07 o                         
  -2   0  24        295.24        280.01         5.79 o                         
  -1   0  24         61.66         67.01         3.30 o                         
   0   0  24         39.91         37.25         4.27 o                         
   1   0  24          8.96         12.95         2.41 o                         
   2   0  24         45.05         39.59         2.86 o                         
 -10   1  24         11.55         13.01         1.77 o                         
  -9   1  24          9.79         12.10         1.66 o                         
  -8   1  24        133.88        133.99         3.51 o                         
  -7   1  24        316.09        302.07         4.13 o                         
  -6   1  24          1.21         -0.42         1.42 o                         
  -5   1  24        372.83        349.14         4.30 o                         
  -4   1  24          0.06         -0.88         1.53 o                         
  -3   1  24        442.83        444.20         4.99 o                         
  -2   1  24         45.49         50.85         3.06 o                         
  -1   1  24        554.07        584.89         9.67 o                         
   0   1  24         28.35         22.88         1.94 o                         
   1   1  24          6.38          7.07         1.69 o                         
  -9   2  24         66.79         61.27         2.23 o                         
  -8   2  24          0.40          2.68         1.44 o                         
  -7   2  24         80.91         74.28         2.38 o                         
  -6   2  24       1167.00       1209.14         9.32 o                         
  -5   2  24        319.08        320.82         4.38 o                         
  -4   2  24         25.83         20.18         1.78 o                         
  -3   2  24        280.72        255.44         5.08 o                         
  -2   2  24        383.41        370.21         5.94 o                         
  -1   2  24        380.03        412.61         4.81 o                         
   0   2  24        411.76        476.94         5.20 o                         
  -7   3  24        169.82        185.82         4.17 o                         
  -6   3  24         27.13         28.78         2.16 o                         
  -5   3  24        318.78        303.33         5.25 o                         
  -4   3  24          3.63          8.59         2.08 o                         
  -3   3  24        218.13        253.13         5.29 o                         
  -2   3  24         76.85         80.34         3.29 o                         
  -9   1  25         15.05         22.06         5.05 o                         
  -8   1  25        111.18        130.82         4.36 o                         
  -7   1  25          5.58          2.08         1.50 o                         
  -6   1  25         17.11         13.57         1.66 o                         
  -5   1  25        314.68        319.99         4.74 o                         
  -4   1  25         54.37         58.95         2.17 o                         
  -3   1  25         50.11         43.17         2.18 o                         
  -2   1  25         38.59         31.54         2.04 o                         
  -1   1  25         58.98         56.10         2.34 o                         
  -7   2  25          4.77          8.68         1.46 o                         
  -6   2  25          0.16          0.50         1.29 o                         
  -5   2  25         18.17         23.18         1.81 o                         
  -4   2  25          1.19          3.11         1.65 o                         
  -3   2  25          5.65          2.63         1.41 o                         
  -2   2  25          8.96          9.48         2.13 o                         
  -7   0  26         67.44         57.96         8.21 o                         
  -6   0  26        587.84        554.90        15.79 o                         
  -5   0  26        475.70        496.70        11.36 o                         
  -4   0  26         82.81        102.38         6.20 o                         
  -3   0  26         68.62         73.26         4.79 o                         
  -6   1  26         25.73         23.27         4.42 o                         
  -5   1  26        101.41         84.80         4.31 o                         
  -4   1  26         47.05         57.92         4.59 o                         
                                                                                
